# Supplementary material for: Structure in the variability of the basic reproductive number (R0) for Zika epidemics in the Pacific islands
Source: eLife. 2016 Nov 29;5:e19874. doi: 10.7554/eLife.19874 (PMC5262383; doi:10.7554/eLife.19874)
Supplement: Supplementary file 1. — DOI: http://dx.doi.org/10.7554/eLife.19874.031 [file elife-19874-supp1.zip]

Archive with 353 entries (300 files):
- Codes_for_SSM/
- Codes_for_SSM/.DS_Store
- __MACOSX/
- __MACOSX/Codes_for_SSM/
- __MACOSX/Codes_for_SSM/._.DS_Store
- Codes_for_SSM/.Rhistory
- Codes_for_SSM/Graphes/
- Codes_for_SSM/Graphes/.DS_Store
- __MACOSX/Codes_for_SSM/Graphes/
- __MACOSX/Codes_for_SSM/Graphes/._.DS_Store
- Codes_for_SSM/Graphes/main_tahiti_pandey.pdf
- __MACOSX/Codes_for_SSM/Graphes/._main_tahiti_pandey.pdf
- Codes_for_SSM/Moorea_Laneri/
- Codes_for_SSM/Moorea_Laneri/.DS_Store
- __MACOSX/Codes_for_SSM/Moorea_Laneri/
- __MACOSX/Codes_for_SSM/Moorea_Laneri/._.DS_Store
- Codes_for_SSM/Moorea_Laneri/data/
- Codes_for_SSM/Moorea_Laneri/data/.DS_Store
- __MACOSX/Codes_for_SSM/Moorea_Laneri/data/
- __MACOSX/Codes_for_SSM/Moorea_Laneri/data/._.DS_Store
- Codes_for_SSM/Moorea_Laneri/data/data.csv
- __MACOSX/Codes_for_SSM/Moorea_Laneri/data/._data.csv
- Codes_for_SSM/Moorea_Laneri/priors/
- Codes_for_SSM/Moorea_Laneri/priors/disp.json
- __MACOSX/Codes_for_SSM/Moorea_Laneri/priors/
- __MACOSX/Codes_for_SSM/Moorea_Laneri/priors/._disp.json
- Codes_for_SSM/Moorea_Laneri/priors/H.json
- __MACOSX/Codes_for_SSM/Moorea_Laneri/priors/._H.json
- Codes_for_SSM/Moorea_Laneri/priors/lambda0.json
- __MACOSX/Codes_for_SSM/Moorea_Laneri/priors/._lambda0.json
- Codes_for_SSM/Moorea_Laneri/priors/pr_gamma.json
- __MACOSX/Codes_for_SSM/Moorea_Laneri/priors/._pr_gamma.json
- Codes_for_SSM/Moorea_Laneri/priors/pr_Hi.json
- __MACOSX/Codes_for_SSM/Moorea_Laneri/priors/._pr_Hi.json
- Codes_for_SSM/Moorea_Laneri/priors/pr_Hr.json
- __MACOSX/Codes_for_SSM/Moorea_Laneri/priors/._pr_Hr.json
- Codes_for_SSM/Moorea_Laneri/priors/pr_sigma.json
- __MACOSX/Codes_for_SSM/Moorea_Laneri/priors/._pr_sigma.json
- Codes_for_SSM/Moorea_Laneri/priors/R0.json
- __MACOSX/Codes_for_SSM/Moorea_Laneri/priors/._R0.json
- Codes_for_SSM/Moorea_Laneri/priors/rep.json
- __MACOSX/Codes_for_SSM/Moorea_Laneri/priors/._rep.json
- Codes_for_SSM/Moorea_Laneri/priors/rho.json
- __MACOSX/Codes_for_SSM/Moorea_Laneri/priors/._rho.json
- Codes_for_SSM/Moorea_Laneri/priors/tau.json
- __MACOSX/Codes_for_SSM/Moorea_Laneri/priors/._tau.json
- __MACOSX/Codes_for_SSM/Moorea_Laneri/._priors
- Codes_for_SSM/Moorea_Laneri/ssm.json
- __MACOSX/Codes_for_SSM/Moorea_Laneri/._ssm.json
- Codes_for_SSM/Moorea_Laneri/theta_simplex.json
- __MACOSX/Codes_for_SSM/._Moorea_Laneri
- Codes_for_SSM/Moorea_Pandey/
- Codes_for_SSM/Moorea_Pandey/.DS_Store
- __MACOSX/Codes_for_SSM/Moorea_Pandey/
- __MACOSX/Codes_for_SSM/Moorea_Pandey/._.DS_Store
- Codes_for_SSM/Moorea_Pandey/data/
- Codes_for_SSM/Moorea_Pandey/data/data.csv
- __MACOSX/Codes_for_SSM/Moorea_Pandey/data/
- __MACOSX/Codes_for_SSM/Moorea_Pandey/data/._data.csv
- Codes_for_SSM/Moorea_Pandey/priors/
- Codes_for_SSM/Moorea_Pandey/priors/baV.json
- __MACOSX/Codes_for_SSM/Moorea_Pandey/priors/
- __MACOSX/Codes_for_SSM/Moorea_Pandey/priors/._baV.json
- Codes_for_SSM/Moorea_Pandey/priors/disp.json
- __MACOSX/Codes_for_SSM/Moorea_Pandey/priors/._disp.json
- Codes_for_SSM/Moorea_Pandey/priors/H.json
- __MACOSX/Codes_for_SSM/Moorea_Pandey/priors/._H.json
- Codes_for_SSM/Moorea_Pandey/priors/pr_gamma.json
- __MACOSX/Codes_for_SSM/Moorea_Pandey/priors/._pr_gamma.json
- Codes_for_SSM/Moorea_Pandey/priors/pr_Hi.json
- __MACOSX/Codes_for_SSM/Moorea_Pandey/priors/._pr_Hi.json
- Codes_for_SSM/Moorea_Pandey/priors/pr_Hr.json
- __MACOSX/Codes_for_SSM/Moorea_Pandey/priors/._pr_Hr.json
- Codes_for_SSM/Moorea_Pandey/priors/pr_muV.json
- __MACOSX/Codes_for_SSM/Moorea_Pandey/priors/._pr_muV.json
- Codes_for_SSM/Moorea_Pandey/priors/pr_sigma.json
- __MACOSX/Codes_for_SSM/Moorea_Pandey/priors/._pr_sigma.json
- Codes_for_SSM/Moorea_Pandey/priors/pr_Vi.json
- __MACOSX/Codes_for_SSM/Moorea_Pandey/priors/._pr_Vi.json
- Codes_for_SSM/Moorea_Pandey/priors/R0.json
- __MACOSX/Codes_for_SSM/Moorea_Pandey/priors/._R0.json
- Codes_for_SSM/Moorea_Pandey/priors/rep.json
- __MACOSX/Codes_for_SSM/Moorea_Pandey/priors/._rep.json
- Codes_for_SSM/Moorea_Pandey/priors/rho.json
- __MACOSX/Codes_for_SSM/Moorea_Pandey/priors/._rho.json
- Codes_for_SSM/Moorea_Pandey/priors/tau.json
- __MACOSX/Codes_for_SSM/Moorea_Pandey/priors/._tau.json
- Codes_for_SSM/Moorea_Pandey/priors/Vb.json
- __MACOSX/Codes_for_SSM/Moorea_Pandey/priors/._Vb.json
- __MACOSX/Codes_for_SSM/Moorea_Pandey/._priors
- Codes_for_SSM/Moorea_Pandey/ssm.json
- __MACOSX/Codes_for_SSM/Moorea_Pandey/._ssm.json
- Codes_for_SSM/Moorea_Pandey/theta_simplex.json
- __MACOSX/Codes_for_SSM/._Moorea_Pandey
- Codes_for_SSM/NC_Laneri/
- Codes_for_SSM/NC_Laneri/.DS_Store
- __MACOSX/Codes_for_SSM/NC_Laneri/
- __MACOSX/Codes_for_SSM/NC_Laneri/._.DS_Store
- Codes_for_SSM/NC_Laneri/data/
- Codes_for_SSM/NC_Laneri/data/data.csv
- Codes_for_SSM/NC_Laneri/priors/
- Codes_for_SSM/NC_Laneri/priors/.DS_Store
- __MACOSX/Codes_for_SSM/NC_Laneri/priors/
- __MACOSX/Codes_for_SSM/NC_Laneri/priors/._.DS_Store
- Codes_for_SSM/NC_Laneri/priors/disp.json
- __MACOSX/Codes_for_SSM/NC_Laneri/priors/._disp.json
- Codes_for_SSM/NC_Laneri/priors/H.json
- __MACOSX/Codes_for_SSM/NC_Laneri/priors/._H.json
- Codes_for_SSM/NC_Laneri/priors/lambda0.json
- __MACOSX/Codes_for_SSM/NC_Laneri/priors/._lambda0.json
- Codes_for_SSM/NC_Laneri/priors/pr_gamma.json
- __MACOSX/Codes_for_SSM/NC_Laneri/priors/._pr_gamma.json
- Codes_for_SSM/NC_Laneri/priors/pr_Hi.json
- __MACOSX/Codes_for_SSM/NC_Laneri/priors/._pr_Hi.json
- Codes_for_SSM/NC_Laneri/priors/pr_Hr.json
- __MACOSX/Codes_for_SSM/NC_Laneri/priors/._pr_Hr.json
- Codes_for_SSM/NC_Laneri/priors/pr_sigma.json
- __MACOSX/Codes_for_SSM/NC_Laneri/priors/._pr_sigma.json
- Codes_for_SSM/NC_Laneri/priors/R0.json
- __MACOSX/Codes_for_SSM/NC_Laneri/priors/._R0.json
- Codes_for_SSM/NC_Laneri/priors/rep.json
- __MACOSX/Codes_for_SSM/NC_Laneri/priors/._rep.json
- Codes_for_SSM/NC_Laneri/priors/rho.json
- __MACOSX/Codes_for_SSM/NC_Laneri/priors/._rho.json
- Codes_for_SSM/NC_Laneri/priors/tau.json
- __MACOSX/Codes_for_SSM/NC_Laneri/priors/._tau.json
- __MACOSX/Codes_for_SSM/NC_Laneri/._priors
- Codes_for_SSM/NC_Laneri/ssm.json
- __MACOSX/Codes_for_SSM/NC_Laneri/._ssm.json
- Codes_for_SSM/NC_Laneri/theta_simplex.json
- __MACOSX/Codes_for_SSM/._NC_Laneri
- Codes_for_SSM/NC_Pandey/
- Codes_for_SSM/NC_Pandey/.DS_Store
- __MACOSX/Codes_for_SSM/NC_Pandey/
- __MACOSX/Codes_for_SSM/NC_Pandey/._.DS_Store
- Codes_for_SSM/NC_Pandey/data/
- Codes_for_SSM/NC_Pandey/data/data.csv
- Codes_for_SSM/NC_Pandey/pmcmc/
- Codes_for_SSM/NC_Pandey/priors/
- Codes_for_SSM/NC_Pandey/priors/.DS_Store
- __MACOSX/Codes_for_SSM/NC_Pandey/priors/
- __MACOSX/Codes_for_SSM/NC_Pandey/priors/._.DS_Store
- Codes_for_SSM/NC_Pandey/priors/baV.json
- __MACOSX/Codes_for_SSM/NC_Pandey/priors/._baV.json
- Codes_for_SSM/NC_Pandey/priors/disp.json
- __MACOSX/Codes_for_SSM/NC_Pandey/priors/._disp.json
- Codes_for_SSM/NC_Pandey/priors/H.json
- __MACOSX/Codes_for_SSM/NC_Pandey/priors/._H.json
- Codes_for_SSM/NC_Pandey/priors/pr_gamma.json
- __MACOSX/Codes_for_SSM/NC_Pandey/priors/._pr_gamma.json
- Codes_for_SSM/NC_Pandey/priors/pr_Hi.json
- __MACOSX/Codes_for_SSM/NC_Pandey/priors/._pr_Hi.json
- Codes_for_SSM/NC_Pandey/priors/pr_Hr.json
- __MACOSX/Codes_for_SSM/NC_Pandey/priors/._pr_Hr.json
- Codes_for_SSM/NC_Pandey/priors/pr_muV.json
- __MACOSX/Codes_for_SSM/NC_Pandey/priors/._pr_muV.json
- Codes_for_SSM/NC_Pandey/priors/pr_sigma.json
- __MACOSX/Codes_for_SSM/NC_Pandey/priors/._pr_sigma.json
- Codes_for_SSM/NC_Pandey/priors/pr_Vi.json
- __MACOSX/Codes_for_SSM/NC_Pandey/priors/._pr_Vi.json
- Codes_for_SSM/NC_Pandey/priors/R0.json
- __MACOSX/Codes_for_SSM/NC_Pandey/priors/._R0.json
- Codes_for_SSM/NC_Pandey/priors/rep.json
- __MACOSX/Codes_for_SSM/NC_Pandey/priors/._rep.json
- Codes_for_SSM/NC_Pandey/priors/rho.json
- __MACOSX/Codes_for_SSM/NC_Pandey/priors/._rho.json
- Codes_for_SSM/NC_Pandey/priors/tau.json
- __MACOSX/Codes_for_SSM/NC_Pandey/priors/._tau.json
- Codes_for_SSM/NC_Pandey/priors/Vb.json
- __MACOSX/Codes_for_SSM/NC_Pandey/priors/._Vb.json
- __MACOSX/Codes_for_SSM/NC_Pandey/._priors
- Codes_for_SSM/NC_Pandey/ssm.json
- __MACOSX/Codes_for_SSM/NC_Pandey/._ssm.json
- Codes_for_SSM/NC_Pandey/theta_simplex.json
- __MACOSX/Codes_for_SSM/._NC_Pandey
- Codes_for_SSM/plotting.R
- Codes_for_SSM/pmcmc_kmcmc_simulations.R
- __MACOSX/Codes_for_SSM/._pmcmc_kmcmc_simulations.R
- Codes_for_SSM/READ ME.pdf
- __MACOSX/Codes_for_SSM/._READ ME.pdf
- Codes_for_SSM/Tahiti_Laneri/
- Codes_for_SSM/Tahiti_Laneri/.DS_Store
- __MACOSX/Codes_for_SSM/Tahiti_Laneri/
- __MACOSX/Codes_for_SSM/Tahiti_Laneri/._.DS_Store
- Codes_for_SSM/Tahiti_Laneri/data/
- Codes_for_SSM/Tahiti_Laneri/data/data.csv
- __MACOSX/Codes_for_SSM/Tahiti_Laneri/data/
- __MACOSX/Codes_for_SSM/Tahiti_Laneri/data/._data.csv
- Codes_for_SSM/Tahiti_Laneri/priors/
- Codes_for_SSM/Tahiti_Laneri/priors/disp.json
- __MACOSX/Codes_for_SSM/Tahiti_Laneri/priors/
- __MACOSX/Codes_for_SSM/Tahiti_Laneri/priors/._disp.json
- Codes_for_SSM/Tahiti_Laneri/priors/H.json
- __MACOSX/Codes_for_SSM/Tahiti_Laneri/priors/._H.json
- Codes_for_SSM/Tahiti_Laneri/priors/lambda0.json
- __MACOSX/Codes_for_SSM/Tahiti_Laneri/priors/._lambda0.json
- Codes_for_SSM/Tahiti_Laneri/priors/pr_gamma.json
- __MACOSX/Codes_for_SSM/Tahiti_Laneri/priors/._pr_gamma.json
- Codes_for_SSM/Tahiti_Laneri/priors/pr_Hi.json
- __MACOSX/Codes_for_SSM/Tahiti_Laneri/priors/._pr_Hi.json
- Codes_for_SSM/Tahiti_Laneri/priors/pr_Hr.json
- __MACOSX/Codes_for_SSM/Tahiti_Laneri/priors/._pr_Hr.json
- Codes_for_SSM/Tahiti_Laneri/priors/pr_sigma.json
- __MACOSX/Codes_for_SSM/Tahiti_Laneri/priors/._pr_sigma.json
- Codes_for_SSM/Tahiti_Laneri/priors/R0.json
- __MACOSX/Codes_for_SSM/Tahiti_Laneri/priors/._R0.json
- Codes_for_SSM/Tahiti_Laneri/priors/rep.json
- __MACOSX/Codes_for_SSM/Tahiti_Laneri/priors/._rep.json
- Codes_for_SSM/Tahiti_Laneri/priors/rho.json
- __MACOSX/Codes_for_SSM/Tahiti_Laneri/priors/._rho.json
- Codes_for_SSM/Tahiti_Laneri/priors/tau.json
- __MACOSX/Codes_for_SSM/Tahiti_Laneri/priors/._tau.json
- __MACOSX/Codes_for_SSM/Tahiti_Laneri/._priors
- Codes_for_SSM/Tahiti_Laneri/ssm.json
- __MACOSX/Codes_for_SSM/Tahiti_Laneri/._ssm.json
- Codes_for_SSM/Tahiti_Laneri/theta_simplex.json
- __MACOSX/Codes_for_SSM/._Tahiti_Laneri
- Codes_for_SSM/Tahiti_Pandey/
- Codes_for_SSM/Tahiti_Pandey/.DS_Store
- __MACOSX/Codes_for_SSM/Tahiti_Pandey/
- __MACOSX/Codes_for_SSM/Tahiti_Pandey/._.DS_Store
- Codes_for_SSM/Tahiti_Pandey/data/
- Codes_for_SSM/Tahiti_Pandey/data/data.csv
- __MACOSX/Codes_for_SSM/Tahiti_Pandey/data/
- __MACOSX/Codes_for_SSM/Tahiti_Pandey/data/._data.csv
- Codes_for_SSM/Tahiti_Pandey/pmcmc-result/
- Codes_for_SSM/Tahiti_Pandey/pmcmc-result/mle_0.json
- Codes_for_SSM/Tahiti_Pandey/pmcmc-result/trace_0.csv
- Codes_for_SSM/Tahiti_Pandey/pmcmc-result/X_0.csv
- Codes_for_SSM/Tahiti_Pandey/pmcmc-result/X_simul.csv
- Codes_for_SSM/Tahiti_Pandey/priors/
- Codes_for_SSM/Tahiti_Pandey/priors/baV.json
- __MACOSX/Codes_for_SSM/Tahiti_Pandey/priors/
- __MACOSX/Codes_for_SSM/Tahiti_Pandey/priors/._baV.json
- Codes_for_SSM/Tahiti_Pandey/priors/disp.json
- __MACOSX/Codes_for_SSM/Tahiti_Pandey/priors/._disp.json
- Codes_for_SSM/Tahiti_Pandey/priors/H.json
- __MACOSX/Codes_for_SSM/Tahiti_Pandey/priors/._H.json
- Codes_for_SSM/Tahiti_Pandey/priors/pr_gamma.json
- __MACOSX/Codes_for_SSM/Tahiti_Pandey/priors/._pr_gamma.json
- Codes_for_SSM/Tahiti_Pandey/priors/pr_Hi.json
- __MACOSX/Codes_for_SSM/Tahiti_Pandey/priors/._pr_Hi.json
- Codes_for_SSM/Tahiti_Pandey/priors/pr_Hr.json
- __MACOSX/Codes_for_SSM/Tahiti_Pandey/priors/._pr_Hr.json
- Codes_for_SSM/Tahiti_Pandey/priors/pr_muV.json
- __MACOSX/Codes_for_SSM/Tahiti_Pandey/priors/._pr_muV.json
- Codes_for_SSM/Tahiti_Pandey/priors/pr_sigma.json
- __MACOSX/Codes_for_SSM/Tahiti_Pandey/priors/._pr_sigma.json
- Codes_for_SSM/Tahiti_Pandey/priors/pr_Vi.json
- __MACOSX/Codes_for_SSM/Tahiti_Pandey/priors/._pr_Vi.json
- Codes_for_SSM/Tahiti_Pandey/priors/R0.json
- __MACOSX/Codes_for_SSM/Tahiti_Pandey/priors/._R0.json
- Codes_for_SSM/Tahiti_Pandey/priors/rep.json
- __MACOSX/Codes_for_SSM/Tahiti_Pandey/priors/._rep.json
- Codes_for_SSM/Tahiti_Pandey/priors/rho.json
- __MACOSX/Codes_for_SSM/Tahiti_Pandey/priors/._rho.json
- Codes_for_SSM/Tahiti_Pandey/priors/tau.json
- __MACOSX/Codes_for_SSM/Tahiti_Pandey/priors/._tau.json
- Codes_for_SSM/Tahiti_Pandey/priors/Vb.json
- __MACOSX/Codes_for_SSM/Tahiti_Pandey/priors/._Vb.json
- __MACOSX/Codes_for_SSM/Tahiti_Pandey/._priors
- Codes_for_SSM/Tahiti_Pandey/ssm.json
- __MACOSX/Codes_for_SSM/Tahiti_Pandey/._ssm.json
- Codes_for_SSM/Tahiti_Pandey/theta_simplex.json
- __MACOSX/Codes_for_SSM/._Tahiti_Pandey
- Codes_for_SSM/Yap_Laneri/
- Codes_for_SSM/Yap_Laneri/.DS_Store
- __MACOSX/Codes_for_SSM/Yap_Laneri/
- __MACOSX/Codes_for_SSM/Yap_Laneri/._.DS_Store
- Codes_for_SSM/Yap_Laneri/data/
- Codes_for_SSM/Yap_Laneri/data/.DS_Store
- __MACOSX/Codes_for_SSM/Yap_Laneri/data/
- __MACOSX/Codes_for_SSM/Yap_Laneri/data/._.DS_Store
- Codes_for_SSM/Yap_Laneri/data/data.csv
- __MACOSX/Codes_for_SSM/Yap_Laneri/data/._data.csv
- Codes_for_SSM/Yap_Laneri/priors/
- Codes_for_SSM/Yap_Laneri/priors/disp.json
- __MACOSX/Codes_for_SSM/Yap_Laneri/priors/
- __MACOSX/Codes_for_SSM/Yap_Laneri/priors/._disp.json
- Codes_for_SSM/Yap_Laneri/priors/H.json
- __MACOSX/Codes_for_SSM/Yap_Laneri/priors/._H.json
- Codes_for_SSM/Yap_Laneri/priors/lambda0.json
- __MACOSX/Codes_for_SSM/Yap_Laneri/priors/._lambda0.json
- Codes_for_SSM/Yap_Laneri/priors/pr_gamma.json
- __MACOSX/Codes_for_SSM/Yap_Laneri/priors/._pr_gamma.json
- Codes_for_SSM/Yap_Laneri/priors/pr_Hi.json
- __MACOSX/Codes_for_SSM/Yap_Laneri/priors/._pr_Hi.json
- Codes_for_SSM/Yap_Laneri/priors/pr_Hr.json
- __MACOSX/Codes_for_SSM/Yap_Laneri/priors/._pr_Hr.json
- Codes_for_SSM/Yap_Laneri/priors/pr_sigma.json
- __MACOSX/Codes_for_SSM/Yap_Laneri/priors/._pr_sigma.json
- Codes_for_SSM/Yap_Laneri/priors/R0.json
- __MACOSX/Codes_for_SSM/Yap_Laneri/priors/._R0.json
- Codes_for_SSM/Yap_Laneri/priors/rep.json
- __MACOSX/Codes_for_SSM/Yap_Laneri/priors/._rep.json
- Codes_for_SSM/Yap_Laneri/priors/rho.json
- __MACOSX/Codes_for_SSM/Yap_Laneri/priors/._rho.json
- Codes_for_SSM/Yap_Laneri/priors/tau.json
- __MACOSX/Codes_for_SSM/Yap_Laneri/priors/._tau.json
- __MACOSX/Codes_for_SSM/Yap_Laneri/._priors
[truncated: 53 more entries]
