# Supplementary material for: Structure in the variability of the basic reproductive number (R0) for Zika epidemics in the Pacific islands
Source: eLife. 2016 Nov 29;5:e19874. doi: 10.7554/eLife.19874 (PMC5262383; doi:10.7554/eLife.19874)
Supplement: Supplementary file 1. — DOI: http://dx.doi.org/10.7554/eLife.19874.031 [file elife-19874-supp1.zip › Codes_for_SSM/Moorea_Pandey/theta_simplex.json]

{
  "resources": [
    {
      "name": "values",
      "description": "initial values for the parameters",
      "data": {
        "pr_gamma": 4.0342447954640308,
        "tau": 10.507918310104179,
        "pr_sigma": 4.062945099887167,
        "rep": 0.056835496410066959,
        "pr_Vi": 0.0000013308799980669128,
        "rho": 0.49679350324004223,
        "pr_muV": 14.892958640317232,
        "pr_Hi": 0.0015608736799358712,
        "baV": 0.4527712878266511,
        "R0": 5.680758512467019
      }
    },
    {
      "name": "covariance",
      "description": "covariance matrix",
      "data": {
        "pr_gamma": {
          "pr_gamma": 0.56532771139759896
        },
        "tau": {
          "tau": 0.91710482655972103
        },
        "pr_sigma": {
          "pr_sigma": 0.28020960116653598
        },
        "rep": {
          "rep": 0.080327071854844695
        },
        "pr_Vi": {
          "pr_Vi": 0.091771064056792806
        },
        "rho": {
          "rho": 0.076150847482494996
        },
        "pr_muV": {
          "pr_muV": 1.3514152557449399
        },
        "pr_Hi": {
          "pr_Hi": 0.084516219492628594
        },
        "baV": {
          "baV": 0.30690174689516397
        },
        "R0": {
          "R0": 1.7063910192809999
        }
      }
    },
    {
      "name": "summary",
      "data": {
        "sum_squares": null,
        "id": 0,
        "log_ltp": -82.090420740740356,
        "AIC": null,
        "log_likelihood": null,
        "n_data": 26,
        "AICc": null,
        "DIC": null,
        "n_parameters": 10
      }
    }
  ]
}
