# Supplementary material for: Structure in the variability of the basic reproductive number (R0) for Zika epidemics in the Pacific islands
Source: eLife. 2016 Nov 29;5:e19874. doi: 10.7554/eLife.19874 (PMC5262383; doi:10.7554/eLife.19874)
Supplement: Supplementary file 1. — DOI: http://dx.doi.org/10.7554/eLife.19874.031 [file elife-19874-supp1.zip › Codes_for_SSM/NC_Laneri/data/data.csv]

date	incidence_obs
2014-01-13	6
2014-01-20	4
2014-01-27	10
2014-02-03	10
2014-02-10	20
2014-02-17	23
2014-02-24	50
2014-03-03	36
2014-03-10	59
2014-03-17	71
2014-03-24	93
2014-03-31	162
2014-04-07	218
2014-04-14	175
2014-04-21	195
2014-04-28	207
2014-05-05	178
2014-05-12	257
2014-05-19	296
2014-05-26	178
2014-06-02	93
2014-06-09	48
2014-06-16	32
2014-06-23	38
2014-06-30	18
2014-07-07	12
2014-07-14	8
2014-07-21	2
2014-07-28	6
2014-08-04	0
