# Supplementary material for: Structure in the variability of the basic reproductive number (R0) for Zika epidemics in the Pacific islands
Source: eLife. 2016 Nov 29;5:e19874. doi: 10.7554/eLife.19874 (PMC5262383; doi:10.7554/eLife.19874)
Supplement: Supplementary file 1. — DOI: http://dx.doi.org/10.7554/eLife.19874.031 [file elife-19874-supp1.zip › Codes_for_SSM/NC_Laneri/ssm.json]

{
  "data": [
    {
      "name": "incidence_obs",
      "require": {
        "path": "data/data.csv",
        "fields": [
          "date",
          "incidence_obs"
        ]
      }
    }
  ],
  "inputs": [
    {
      "name": "rho",
      "description": "population size",
      "require": {
        "name": "rho",
        "path": "priors/rho.json"
      }
    },
    {
      "name": "H",
      "description": "population size",
      "transformation": "rho*H",
      "require": {
        "name": "H",
        "path": "priors/H.json"
      }
    },
    {
      "name": "Hr",
      "description": "initial number",
      "transformation": "pr_Hr*H",
      "require": {
        "name": "pr_Hr",
        "path": "priors/pr_Hr.json"
      }
    },
    {
      "name": "Hi",
      "description": "initial number",
      "transformation": "pr_Hi*H",
      "require": {
        "name": "pr_Hi",
        "path": "priors/pr_Hi.json"
      }
    },
    {
      "name": "He",
      "description": "initial number",
      "transformation": "pr_Hi*H"
    },
    {
      "name": "R0",
      "description": "transmission parameter",
      "require": {
        "name": "R0",
        "path": "priors/R0.json"
      }
    },
    {
      "name": "gamma",
      "description": "rate of recovery",
      "transformation": "1/pr_gamma",
      "require": {
        "name": "pr_gamma",
        "path": "priors/pr_gamma.json"
      }
    },
    {
      "name": "sigma",
      "description": "rate of incubation",
      "transformation": "1/pr_sigma",
      "require": {
        "name": "pr_sigma",
        "path": "priors/pr_sigma.json"
      }
    },
    {
      "name": "rep",
      "description": "reporting rate",
      "require": {
        "name": "rep",
        "path": "priors/rep.json"
      }
    },
    {
      "name": "disp",
      "description": "overdispersion",
      "require": {
        "name": "disp",
        "path": "priors/disp.json"
      }
    },
    {
      "name": "tau",
      "description": "time in latent state",
      "require": {
        "name": "tau",
        "path": "priors/tau.json"
      }
    },
    {
      "name": "L",
      "description": "current force of infection",
      "transformation": "lambda0*H",
      "require": {
        "name": "lambda0",
        "path": "priors/lambda0.json"
      }
    },
    {
      "name": "K",
      "description": "latent force of infection",
      "transformation": "lambda0*H"
    }
  ],
  "populations": [
    {
      "name": "humains",
      "composition": [
        "Hs",
        "He",
        "Hi",
        "Hr"
      ],
      "remainder": {
        "name": "Hs",
        "pop_size": "H"
      }
    }
  ],
  "reactions": [
    {
      "from": "Hs",
      "to": "He",
      "description": "infection",
      "rate": "L/H",
      "keywords": [
        "transmission"
      ]
    },
    {
      "from": "He",
      "to": "Hi",
      "description": "incubation",
      "rate": "sigma",
      "accumulators": [
        "incidence"
      ]
    },
    {
      "from": "Hi",
      "to": "Hr",
      "description": "recovery",
      "rate": "gamma"
    },
    {
      "from": "U",
      "to": "K",
      "description": "infection of mosquito",
      "rate": "(1/tau)*2*R0*gamma*(Hi)"
    },
    {
      "from": "K",
      "to": "L",
      "description": "mosquito become infectious",
      "rate": "2/tau"
    },
    {
      "from": "L",
      "to": "U",
      "description": "death mosquito",
      "rate": "2/tau"
    }
  ],
  "observations": [
    {
      "name": "incidence_obs",
      "start": "2014-01-06",
      "distribution": "discretized_normal",
      "mean": "rep* (incidence)",
      "sd": "sqrt(rep*(incidence) +  (pow(rep*(incidence),2)*disp))"
    }
  ]
}
