# Supplementary material for: Structure in the variability of the basic reproductive number (R0) for Zika epidemics in the Pacific islands
Source: eLife. 2016 Nov 29;5:e19874. doi: 10.7554/eLife.19874 (PMC5262383; doi:10.7554/eLife.19874)
Supplement: Supplementary file 1. — DOI: http://dx.doi.org/10.7554/eLife.19874.031 [file elife-19874-supp1.zip › Codes_for_SSM/NC_Laneri/theta_simplex.json]

{
  "resources": [
    {
      "description": "initial values for the parameters",
      "name": "values",
      "data": {
        "pr_gamma": 4.0,
        "tau": 10.744146694334219,
        "R0": 3.650910114552703,
        "rep": 0.0095471874629600943,
        "pr_sigma": 4.1884722321762453,
        "lambda0": 0.0000018327738885559486,
        "rho": 0.99999999999999845,
        "pr_Hi": 0.0017664716226665873
      }
    },
    {
      "description": "covariance matrix",
      "name": "covariance",
      "data": {
        "tau": {
          "tau": 1.1353362043189901
        },
        "pr_gamma": {
          "pr_gamma": 0.56524089597465998
        },
        "R0": {
          "R0": 1.48642234504223
        },
        "pr_sigma": {
          "pr_sigma": 0.50159022900249794
        },
        "rep": {
          "rep": 0.0014118732744827899
        },
        "lambda0": {
          "lambda0": 0.022876470196845401
        },
        "rho": {
          "rho": 0.0115477199666202
        },
        "pr_Hi": {
          "pr_Hi": 0.021250421164372001
        }
      }
    },
    {
      "name": "summary",
      "data": {
        "id": 0,
        "n_parameters": 8,
        "DIC": null,
        "AIC": null,
        "sum_squares": null,
        "n_data": 30,
        "AICc": null,
        "log_likelihood": null,
        "log_ltp": -122.42777620808712
      }
    }
  ]
}
