# Supplementary material for: Structure in the variability of the basic reproductive number (R0) for Zika epidemics in the Pacific islands
Source: eLife. 2016 Nov 29;5:e19874. doi: 10.7554/eLife.19874 (PMC5262383; doi:10.7554/eLife.19874)
Supplement: Supplementary file 1. — DOI: http://dx.doi.org/10.7554/eLife.19874.031 [file elife-19874-supp1.zip › Codes_for_SSM/NC_Pandey/theta_simplex.json]

{"resources":[{"name":"values","description":"initial values for the parameters","data":{"tau":10.614206568517963,"pr_sigma":4.25009077890632,"rho":0.8470205562157711,"pr_gamma":4.000000240549725,"rep":0.011315198813454117,"pr_Hi":0.0013171105486077378,"pr_Vi":1.0000000004791798e-6,"pr_muV":15.439207134153261,"R0":3.6460254015397218,"baV":0.0043308824663015411}},{"name":"covariance","description":"covariance matrix","data":{"tau":{"tau":0.895675596920252},"pr_sigma":{"pr_sigma":0.320223495338611},"rho":{"rho":0.074321117252111393},"pr_gamma":{"pr_gamma":0.56524089597465998},"rep":{"rep":0.017514694920973899},"pr_Hi":{"pr_Hi":0.084516219492628594},"pr_Vi":{"pr_Vi":0.091771064056792806},"pr_muV":{"pr_muV":1.3514152557449399},"R0":{"R0":1.7063910192809999},"baV":{"baV":0.30690174689516397}}},{"name":"summary","data":{"id":0,"AIC":null,"n_parameters":10,"AICc":null,"DIC":null,"log_ltp":-126.93729937020086,"log_likelihood":null,"sum_squares":null,"n_data":30}}]}
