# Supplementary material for: Structure in the variability of the basic reproductive number (R0) for Zika epidemics in the Pacific islands
Source: eLife. 2016 Nov 29;5:e19874. doi: 10.7554/eLife.19874 (PMC5262383; doi:10.7554/eLife.19874)
Supplement: Supplementary file 1. — DOI: http://dx.doi.org/10.7554/eLife.19874.031 [file elife-19874-supp1.zip › Codes_for_SSM/pmcmc_kmcmc_simulations.R]

setwd("")


# Example with Tahiti Pandey
dir_model = "./Tahiti_Pandey"
dir_kmcmc = "../kmcmc"
dir_pmcmc = "../pmcmc"
dir.create(paste(dir_model, "/kmcmc",sep=""))
dir.create(paste(dir_model, "/pmcmc",sep=""))


# Compiling the the model
cmd <- sprintf("cd %s ; ssm", dir_model)
system(cmd)

# KMCMC
  cmd <- sprintf("cd %s/bin; cat ../theta_simplex.json |./kmcmc sde -M 10000 --traj --trace  --root %s > ../theta_kmcmc.json",dir_model,dir_kmcmc)
  system(cmd)
  #cmd <- sprintf("cd %s/bin; cat ../theta_kmcmc.json |./kmcmc sde -M 1000000 --traj --trace  --root %s > ../theta_kmcmc2.json",dir_model,dir_kmcmc)
  #system(cmd)
  #cmd <- sprintf("cd %s/bin; cat ../theta_kmcmc2.json |./kmcmc sde -M 1000000 --traj --trace  --root %s > ../theta_kmcmc3.json",dir_model,dir_kmcmc)
  #system(cmd)
  #cmd <- sprintf("cd %s/bin; cat ../theta_kmcmc3.json |./kmcmc sde -M 100000 --traj --trace  --root %s > ../theta_kmcmc4.json",dir_model,dir_kmcmc)
  #system(cmd)
  #cmd <- sprintf("cd %s/bin; cat ../theta_kmcmc4.json |./kmcmc sde -M 100000 --traj --trace  --root %s > ../theta_kmcmc5.json",dir_model,dir_kmcmc)
  #system(cmd)

# PMCMC 
  #be careful, this part is computationaly intensive, and may require the use of a cluster for the last command
  
  #cmd <- sprintf("cd %s/bin; cat ../theta_kmcmc5.json | ./pmcmc psr -J 1000 -M 1000  --trace --traj -I 12 --root %s > ../theta_pmcmc.json",dir_model,dir_pmcmc)
  #system(cmd)
  #cmd <- sprintf("cd %s/bin; cat ../theta_pmcmc.json | ./pmcmc psr -J 1000 -M 10000  --trace --traj -I 12 --root %s > ../theta_pmcmc2.json",dir_model,dir_pmcmc)
  #system(cmd)
  ###cmd <- sprintf("cd %s/bin; cat ../theta_pmcmc2.json | ./pmcmc psr -J 10000 -M 50000 --switch 100000 --trace --traj -I 12 --root %s > ../mle.json",dir_model,dir_pmcmc)
  ###system(cmd)


# SIMULATION
  cmd <- sprintf(" cd %s/bin; ssm-predict ../pmcmc-result/mle_0.json ../pmcmc-result/X_0.csv ../pmcmc-result/trace_0.csv 2013-10-11 | ./simul psr -I 128 --start 2013-10-11 --end 2014-12-31 --verbose --traj --root %s",dir_model,dir_pmcmc)
  system(cmd)
