# Supplementary material for: Structure in the variability of the basic reproductive number (R0) for Zika epidemics in the Pacific islands
Source: eLife. 2016 Nov 29;5:e19874. doi: 10.7554/eLife.19874 (PMC5262383; doi:10.7554/eLife.19874)
Supplement: Supplementary file 1. — DOI: http://dx.doi.org/10.7554/eLife.19874.031 [file elife-19874-supp1.zip › Codes_for_SSM/Tahiti_Laneri/data/data.csv]

incidence_obs	date	Hr_obs
49	2013-10-11	NA
189	2013-10-18	NA
326	2013-10-25	NA
265	2013-11-01	NA
258	2013-11-08	NA
461	2013-11-15	NA
613	2013-11-22	NA
748	2013-11-29	NA
722	2013-12-06	NA
549	2013-12-13	NA
318	2013-12-20	NA
134	2013-12-27	NA
105	2014-01-03	NA
101	2014-01-10	NA
88	2014-01-17	NA
56	2014-01-24	NA
47	2014-01-31	NA
19	2014-02-07	NA
12	2014-02-14	NA
15	2014-02-21	NA
10	2014-02-28	NA
7	2014-03-07	NA
2	2014-03-14	NA
0	2014-03-21	NA
0	2014-03-28	87269
