# Supplementary material for: Structure in the variability of the basic reproductive number (R0) for Zika epidemics in the Pacific islands
Source: eLife. 2016 Nov 29;5:e19874. doi: 10.7554/eLife.19874 (PMC5262383; doi:10.7554/eLife.19874)
Supplement: Supplementary file 1. — DOI: http://dx.doi.org/10.7554/eLife.19874.031 [file elife-19874-supp1.zip › Codes_for_SSM/Tahiti_Pandey/pmcmc-result/mle_0.json]

{
  "resources": [
    {
      "data": {
        "baV": 0.97152966606358881,
        "rho": 0.50134640635978112,
        "pr_Vi": 0.02443611540399418,
        "tau": 10.151284791675586,
        "R0": 9.3462114484703118,
        "pr_sigma": 4.4541117851874343,
        "pr_Hi": 0.0037592102315162123,
        "pr_muV": 18.997008173710256,
        "pr_gamma": 6.7661339757097352,
        "rep": 0.06463956819101363
      },
      "description": "initial values for the parameters",
      "name": "values"
    },
    {
      "data": {
        "pr_sigma": {
          "pr_sigma": 1.1074752964049328,
          "pr_Hi": 0.045741305774659159,
          "rho": -0.0078913174694878619,
          "baV": -0.039686257711959168,
          "pr_Vi": 0.087329381226405989,
          "pr_gamma": 0.070137764848129919,
          "tau": 0.035900921064919891,
          "R0": 0.021099467686028224,
          "pr_muV": -0.010428079859381436,
          "rep": -0.016428772296619289
        },
        "pr_Hi": {
          "pr_sigma": 0.045741305774659159,
          "pr_Hi": 1.858040353986564,
          "rho": 0.012886360031964725,
          "baV": -0.18934343666052084,
          "pr_Vi": -0.3966657159824033,
          "pr_gamma": 0.098909010097654834,
          "tau": -0.02708218080303865,
          "R0": -0.12248817183651392,
          "pr_muV": -0.014760008911331569,
          "rep": -0.0012977416729355146
        },
        "rho": {
          "pr_sigma": -0.0078913174694878619,
          "pr_Hi": 0.012886360031964725,
          "rho": 0.0073540427446223515,
          "baV": 0.00066657177916062634,
          "pr_Vi": -0.0013379775261004466,
          "pr_gamma": -0.028152192181142371,
          "tau": 0.0025232958647467144,
          "R0": -0.0035711081898874928,
          "pr_muV": -0.0022207009982232054,
          "rep": -0.0046672247165052408
        },
        "baV": {
          "pr_sigma": -0.039686257711959168,
          "pr_Hi": -0.18934343666052084,
          "rho": 0.00066657177916062634,
          "baV": 0.31030665862508638,
          "pr_Vi": 0.10606674986156467,
          "pr_gamma": -0.21585604364488625,
          "tau": -0.0058878985484406912,
          "R0": 0.14946923134002371,
          "pr_muV": -0.031287917759339229,
          "rep": 0.030960484503086198
        },
        "pr_Vi": {
          "pr_sigma": 0.087329381226405989,
          "pr_Hi": -0.3966657159824033,
          "rho": -0.0013379775261004466,
          "baV": 0.10606674986156467,
          "pr_Vi": 0.23721308739758118,
          "pr_gamma": -0.025046899210723627,
          "tau": 0.0027939002945333571,
          "R0": 0.054726825484990436,
          "pr_muV": 0.02313542765074994,
          "rep": -0.007543518440707447
        },
        "pr_gamma": {
          "pr_sigma": 0.070137764848129919,
          "pr_Hi": 0.098909010097654834,
          "rho": -0.028152192181142371,
          "baV": -0.21585604364488625,
          "pr_Vi": -0.025046899210723627,
          "pr_gamma": 2.4550308596812109,
          "tau": 0.055632440297745181,
          "R0": 0.035725703327481304,
          "pr_muV": -0.037487906342384761,
          "rep": -0.0094810653254384803
        },
        "tau": {
          "pr_sigma": 0.035900921064919891,
          "pr_Hi": -0.02708218080303865,
          "rho": 0.0025232958647467144,
          "baV": -0.0058878985484406912,
          "pr_Vi": 0.0027939002945333571,
          "pr_gamma": 0.055632440297745181,
          "tau": 0.047711400067931786,
          "R0": 0.001533656943690159,
          "pr_muV": -0.0033107482798204265,
          "rep": -0.0090582137970822846
        },
        "R0": {
          "pr_sigma": 0.021099467686028224,
          "pr_Hi": -0.12248817183651392,
          "rho": -0.0035711081898874928,
          "baV": 0.14946923134002371,
          "pr_Vi": 0.054726825484990436,
          "pr_gamma": 0.035725703327481304,
          "tau": 0.001533656943690159,
          "R0": 0.11396521660411718,
          "pr_muV": 0.025991378895417354,
          "rep": 0.017326920398692748
        },
        "pr_muV": {
          "pr_sigma": -0.010428079859381436,
          "pr_Hi": -0.014760008911331569,
          "rho": -0.0022207009982232054,
          "baV": -0.031287917759339229,
          "pr_Vi": 0.02313542765074994,
          "pr_gamma": -0.037487906342384761,
          "tau": -0.0033107482798204265,
          "R0": 0.025991378895417354,
          "pr_muV": 0.10538588814680915,
          "rep": -0.0062132936120015206
        },
        "rep": {
          "pr_sigma": -0.016428772296619289,
          "pr_Hi": -0.0012977416729355146,
          "rho": -0.0046672247165052408,
          "baV": 0.030960484503086198,
          "pr_Vi": -0.007543518440707447,
          "pr_gamma": -0.0094810653254384803,
          "tau": -0.0090582137970822846,
          "R0": 0.017326920398692748,
          "pr_muV": -0.0062132936120015206,
          "rep": 0.019436017783372977
        }
      },
      "description": "covariance matrix",
      "name": "covariance"
    },
    {
      "data": {
        "id": 0,
        "log_ltp": -131.4871354525026,
        "AICc": 280.13731337640246,
        "n_parameters": 10,
        "AIC": 265.47064670973577,
        "DIC": 258.28003808596748,
        "log_likelihood": -122.7353233548679,
        "sum_squares": null,
        "n_data": 26
      },
      "name": "summary"
    }
  ]
}
