# Supplementary material for: Structure in the variability of the basic reproductive number (R0) for Zika epidemics in the Pacific islands
Source: eLife. 2016 Nov 29;5:e19874. doi: 10.7554/eLife.19874 (PMC5262383; doi:10.7554/eLife.19874)
Supplement: Supplementary file 1. — DOI: http://dx.doi.org/10.7554/eLife.19874.031 [file elife-19874-supp1.zip › Codes_for_SSM/Tahiti_Pandey/pmcmc-result/trace_0.csv]

pr_Hi	pr_Vi	R0	baV	pr_gamma	pr_muV	pr_sigma	tau	rep	rho	fitness	index
0.0066718	0.0141891	5.2722	0.744405	4.67975	16.7865	2.94597	10.8135	0.0516875	0.493748	-136.692	0
0.0066718	0.0141891	5.2722	0.744405	4.67975	16.7865	2.94597	10.8135	0.0516875	0.493748	-136.692	1
0.0066718	0.0141891	5.2722	0.744405	4.67975	16.7865	2.94597	10.8135	0.0516875	0.493748	-136.692	2
0.0066718	0.0141891	5.2722	0.744405	4.67975	16.7865	2.94597	10.8135	0.0516875	0.493748	-136.692	3
0.0066718	0.0141891	5.2722	0.744405	4.67975	16.7865	2.94597	10.8135	0.0516875	0.493748	-136.692	4
0.0066718	0.0141891	5.2722	0.744405	4.67975	16.7865	2.94597	10.8135	0.0516875	0.493748	-136.692	5
0.0066718	0.0141891	5.2722	0.744405	4.67975	16.7865	2.94597	10.8135	0.0516875	0.493748	-136.692	6
0.0066718	0.0141891	5.2722	0.744405	4.67975	16.7865	2.94597	10.8135	0.0516875	0.493748	-136.692	7
0.0066718	0.0141891	5.2722	0.744405	4.67975	16.7865	2.94597	10.8135	0.0516875	0.493748	-136.692	8
0.0066718	0.0141891	5.2722	0.744405	4.67975	16.7865	2.94597	10.8135	0.0516875	0.493748	-136.692	9
0.0066718	0.0141891	5.2722	0.744405	4.67975	16.7865	2.94597	10.8135	0.0516875	0.493748	-136.692	10
0.0066718	0.0141891	5.2722	0.744405	4.67975	16.7865	2.94597	10.8135	0.0516875	0.493748	-136.692	11
0.0066718	0.0141891	5.2722	0.744405	4.67975	16.7865	2.94597	10.8135	0.0516875	0.493748	-136.692	12
0.0066718	0.0141891	5.2722	0.744405	4.67975	16.7865	2.94597	10.8135	0.0516875	0.493748	-136.692	13
0.0066718	0.0141891	5.2722	0.744405	4.67975	16.7865	2.94597	10.8135	0.0516875	0.493748	-136.692	14
0.0066718	0.0141891	5.2722	0.744405	4.67975	16.7865	2.94597	10.8135	0.0516875	0.493748	-136.692	15
0.0066718	0.0141891	5.2722	0.744405	4.67975	16.7865	2.94597	10.8135	0.0516875	0.493748	-136.692	16
0.0066718	0.0141891	5.2722	0.744405	4.67975	16.7865	2.94597	10.8135	0.0516875	0.493748	-136.692	17
0.0066718	0.0141891	5.2722	0.744405	4.67975	16.7865	2.94597	10.8135	0.0516875	0.493748	-136.692	18
0.0066718	0.0141891	5.2722	0.744405	4.67975	16.7865	2.94597	10.8135	0.0516875	0.493748	-136.692	19
0.00277497	0.0209226	8.194	1.47487	4.30486	18.2601	4.87561	10.6263	0.0553706	0.483599	-136.555	20
0.00277497	0.0209226	8.194	1.47487	4.30486	18.2601	4.87561	10.6263	0.0553706	0.483599	-136.555	21
0.00277497	0.0209226	8.194	1.47487	4.30486	18.2601	4.87561	10.6263	0.0553706	0.483599	-136.555	22
0.00277497	0.0209226	8.194	1.47487	4.30486	18.2601	4.87561	10.6263	0.0553706	0.483599	-136.555	23
0.00277497	0.0209226	8.194	1.47487	4.30486	18.2601	4.87561	10.6263	0.0553706	0.483599	-136.555	24
0.00277497	0.0209226	8.194	1.47487	4.30486	18.2601	4.87561	10.6263	0.0553706	0.483599	-136.555	25
0.00277497	0.0209226	8.194	1.47487	4.30486	18.2601	4.87561	10.6263	0.0553706	0.483599	-136.555	26
0.00277497	0.0209226	8.194	1.47487	4.30486	18.2601	4.87561	10.6263	0.0553706	0.483599	-136.555	27
0.00277497	0.0209226	8.194	1.47487	4.30486	18.2601	4.87561	10.6263	0.0553706	0.483599	-136.555	28
0.00277497	0.0209226	8.194	1.47487	4.30486	18.2601	4.87561	10.6263	0.0553706	0.483599	-136.555	29
0.00277497	0.0209226	8.194	1.47487	4.30486	18.2601	4.87561	10.6263	0.0553706	0.483599	-136.555	30
0.00277497	0.0209226	8.194	1.47487	4.30486	18.2601	4.87561	10.6263	0.0553706	0.483599	-136.555	31
0.00277497	0.0209226	8.194	1.47487	4.30486	18.2601	4.87561	10.6263	0.0553706	0.483599	-136.555	32
0.00277497	0.0209226	8.194	1.47487	4.30486	18.2601	4.87561	10.6263	0.0553706	0.483599	-136.555	33
0.00277497	0.0209226	8.194	1.47487	4.30486	18.2601	4.87561	10.6263	0.0553706	0.483599	-136.555	34
0.00536485	0.0216343	6.19887	0.99774	4.34595	17.2101	5.91093	9.76987	0.0534319	0.483623	-137.758	35
0.00536485	0.0216343	6.19887	0.99774	4.34595	17.2101	5.91093	9.76987	0.0534319	0.483623	-137.758	36
0.00536485	0.0216343	6.19887	0.99774	4.34595	17.2101	5.91093	9.76987	0.0534319	0.483623	-137.758	37
0.00536485	0.0216343	6.19887	0.99774	4.34595	17.2101	5.91093	9.76987	0.0534319	0.483623	-137.758	38
0.00536485	0.0216343	6.19887	0.99774	4.34595	17.2101	5.91093	9.76987	0.0534319	0.483623	-137.758	39
0.00536485	0.0216343	6.19887	0.99774	4.34595	17.2101	5.91093	9.76987	0.0534319	0.483623	-137.758	40
0.00663829	0.022305	6.22018	1.38548	4.42136	14.2237	5.0712	9.34398	0.0517174	0.499327	-139.043	41
0.00663829	0.022305	6.22018	1.38548	4.42136	14.2237	5.0712	9.34398	0.0517174	0.499327	-139.043	42
0.00663829	0.022305	6.22018	1.38548	4.42136	14.2237	5.0712	9.34398	0.0517174	0.499327	-139.043	43
0.00663829	0.022305	6.22018	1.38548	4.42136	14.2237	5.0712	9.34398	0.0517174	0.499327	-139.043	44
0.00663829	0.022305	6.22018	1.38548	4.42136	14.2237	5.0712	9.34398	0.0517174	0.499327	-139.043	45
0.00663829	0.022305	6.22018	1.38548	4.42136	14.2237	5.0712	9.34398	0.0517174	0.499327	-139.043	46
0.00663829	0.022305	6.22018	1.38548	4.42136	14.2237	5.0712	9.34398	0.0517174	0.499327	-139.043	47
0.00663829	0.022305	6.22018	1.38548	4.42136	14.2237	5.0712	9.34398	0.0517174	0.499327	-139.043	48
0.00231227	0.0359624	6.13727	1.59709	5.11102	11.6399	4.88929	8.50963	0.054314	0.509423	-139.095	49
0.00231227	0.0359624	6.13727	1.59709	5.11102	11.6399	4.88929	8.50963	0.054314	0.509423	-139.095	50
0.00231227	0.0359624	6.13727	1.59709	5.11102	11.6399	4.88929	8.50963	0.054314	0.509423	-139.095	51
0.00231227	0.0359624	6.13727	1.59709	5.11102	11.6399	4.88929	8.50963	0.054314	0.509423	-139.095	52
0.00231227	0.0359624	6.13727	1.59709	5.11102	11.6399	4.88929	8.50963	0.054314	0.509423	-139.095	53
0.00231227	0.0359624	6.13727	1.59709	5.11102	11.6399	4.88929	8.50963	0.054314	0.509423	-139.095	54
0.0032324	0.0411543	5.74212	1.51295	5.39998	10.699	4.83894	8.90643	0.0516543	0.508828	-143.373	55
0.0032324	0.0411543	5.74212	1.51295	5.39998	10.699	4.83894	8.90643	0.0516543	0.508828	-143.373	56
0.00133697	0.0449216	6.3448	1.62191	5.93547	10.8305	5.05388	8.67151	0.0565714	0.514497	-141.449	57
0.0013332	0.0508635	5.75401	1.38523	6.17349	10.923	4.44997	9.08737	0.0549927	0.509078	-142.186	58
0.0013332	0.0508635	5.75401	1.38523	6.17349	10.923	4.44997	9.08737	0.0549927	0.509078	-142.186	59
0.000800289	0.0420798	5.27915	0.848015	6.1546	13.1189	4.51597	9.25041	0.0508752	0.507062	-137.535	60
0.000800289	0.0420798	5.27915	0.848015	6.1546	13.1189	4.51597	9.25041	0.0508752	0.507062	-137.535	61
0.00143622	0.0386132	6.8312	1.33582	6.12513	13.3956	4.7283	8.82621	0.0575773	0.505978	-139.285	62
0.00218072	0.0403615	7.14195	1.29491	6.40564	13.9523	4.81201	8.82959	0.058689	0.498401	-139.639	63
0.000927702	0.0481153	7.52135	1.53257	6.26154	14.6537	3.91378	8.81989	0.0583261	0.498248	-143.126	64
0.000927702	0.0481153	7.52135	1.53257	6.26154	14.6537	3.91378	8.81989	0.0583261	0.498248	-143.126	65
0.000927702	0.0481153	7.52135	1.53257	6.26154	14.6537	3.91378	8.81989	0.0583261	0.498248	-143.126	66
0.00211934	0.0452784	6.89568	1.15357	6.36146	15.2858	4.30752	9.23269	0.0528645	0.503248	-139.488	67
0.00211934	0.0452784	6.89568	1.15357	6.36146	15.2858	4.30752	9.23269	0.0528645	0.503248	-139.488	68
0.00121242	0.0464451	6.58016	1.20264	6.04773	14.8751	3.75046	9.15318	0.051335	0.49942	-140.226	69
0.00121242	0.0464451	6.58016	1.20264	6.04773	14.8751	3.75046	9.15318	0.051335	0.49942	-140.226	70
0.00120006	0.0425157	6.44012	0.946947	5.79019	17.0167	4.01615	8.95587	0.0496001	0.488465	-139.653	71
0.00120006	0.0425157	6.44012	0.946947	5.79019	17.0167	4.01615	8.95587	0.0496001	0.488465	-139.653	72
0.00120006	0.0425157	6.44012	0.946947	5.79019	17.0167	4.01615	8.95587	0.0496001	0.488465	-139.653	73
0.00126837	0.0380961	6.53177	0.856501	5.81505	18.2706	3.5007	8.77857	0.0478351	0.500001	-140.528	74
0.00126837	0.0380961	6.53177	0.856501	5.81505	18.2706	3.5007	8.77857	0.0478351	0.500001	-140.528	75
0.00126837	0.0380961	6.53177	0.856501	5.81505	18.2706	3.5007	8.77857	0.0478351	0.500001	-140.528	76
0.00126837	0.0380961	6.53177	0.856501	5.81505	18.2706	3.5007	8.77857	0.0478351	0.500001	-140.528	77
0.00126837	0.0380961	6.53177	0.856501	5.81505	18.2706	3.5007	8.77857	0.0478351	0.500001	-140.528	78
0.00104314	0.0379054	7.5729	1.3714	4.95452	18.0859	3.30265	8.52696	0.0513194	0.512618	-140.492	79
0.00104314	0.0379054	7.5729	1.3714	4.95452	18.0859	3.30265	8.52696	0.0513194	0.512618	-140.492	80
0.000797608	0.0433557	6.97666	1.22183	5.06961	17.2935	3.3152	8.33428	0.0540949	0.508852	-140.432	81
0.000797608	0.0433557	6.97666	1.22183	5.06961	17.2935	3.3152	8.33428	0.0540949	0.508852	-140.432	82
0.000421717	0.0405752	7.74386	1.64567	5.50267	15.7499	2.99173	8.58793	0.0539073	0.505351	-141.72	83
0.000203406	0.0372369	8.35969	1.88799	5.06909	14.9564	3.47837	9.02499	0.0582438	0.491862	-137.91	84
0.000203406	0.0372369	8.35969	1.88799	5.06909	14.9564	3.47837	9.02499	0.0582438	0.491862	-137.91	85
0.000203406	0.0372369	8.35969	1.88799	5.06909	14.9564	3.47837	9.02499	0.0582438	0.491862	-137.91	86
0.000203406	0.0372369	8.35969	1.88799	5.06909	14.9564	3.47837	9.02499	0.0582438	0.491862	-137.91	87
0.000331723	0.0337198	8.25758	1.86042	4.71315	14.9969	3.57433	8.90595	0.0554643	0.516565	-137.98	88
0.000498136	0.0265059	7.38766	1.48551	4.33566	15.8605	3.24145	9.00526	0.0541054	0.520298	-137.999	89
0.000498136	0.0265059	7.38766	1.48551	4.33566	15.8605	3.24145	9.00526	0.0541054	0.520298	-137.999	90
0.000498136	0.0265059	7.38766	1.48551	4.33566	15.8605	3.24145	9.00526	0.0541054	0.520298	-137.999	91
0.000738413	0.0229147	6.02645	1.17273	4.21889	15.8425	2.48202	8.87782	0.0535024	0.51426	-136.92	92
0.00137092	0.0230037	6.59105	1.24394	4.48628	16.5387	2.49291	8.55852	0.0554146	0.517225	-137.863	93
0.00137092	0.0230037	6.59105	1.24394	4.48628	16.5387	2.49291	8.55852	0.0554146	0.517225	-137.863	94
0.00176316	0.0233786	6.00734	1.1436	4.6753	15.1183	2.66459	8.32071	0.0562305	0.507575	-137.378	95
0.00176316	0.0233786	6.00734	1.1436	4.6753	15.1183	2.66459	8.32071	0.0562305	0.507575	-137.378	96
0.00176316	0.0233786	6.00734	1.1436	4.6753	15.1183	2.66459	8.32071	0.0562305	0.507575	-137.378	97
0.000726965	0.0249876	5.89484	1.18802	4.46583	14.4958	3.21026	8.50858	0.0575671	0.510614	-135.457	98
0.000726965	0.0249876	5.89484	1.18802	4.46583	14.4958	3.21026	8.50858	0.0575671	0.510614	-135.457	99
0.000726965	0.0249876	5.89484	1.18802	4.46583	14.4958	3.21026	8.50858	0.0575671	0.510614	-135.457	100
0.001093	0.0235391	5.65255	1.01004	4.16902	15.6382	3.35349	8.25848	0.0596972	0.501986	-135.569	101
0.000997506	0.026155	6.09643	1.17261	4.11085	16.2955	3.80059	8.13456	0.0584677	0.503337	-136.592	102
0.000997506	0.026155	6.09643	1.17261	4.11085	16.2955	3.80059	8.13456	0.0584677	0.503337	-136.592	103
0.0013891	0.0266648	5.70123	1.04753	4.14979	15.9832	4.66054	8.22858	0.0563388	0.491742	-137.375	104
0.0013891	0.0266648	5.70123	1.04753	4.14979	15.9832	4.66054	8.22858	0.0563388	0.491742	-137.375	105
0.0013891	0.0266648	5.70123	1.04753	4.14979	15.9832	4.66054	8.22858	0.0563388	0.491742	-137.375	106
0.0013891	0.0266648	5.70123	1.04753	4.14979	15.9832	4.66054	8.22858	0.0563388	0.491742	-137.375	107
0.00159515	0.0221058	5.85564	1.0504	4.20832	16.3696	3.36405	7.98571	0.0548657	0.510097	-136.964	108
0.00159515	0.0221058	5.85564	1.0504	4.20832	16.3696	3.36405	7.98571	0.0548657	0.510097	-136.964	109
0.00159515	0.0221058	5.85564	1.0504	4.20832	16.3696	3.36405	7.98571	0.0548657	0.510097	-136.964	110
0.00159515	0.0221058	5.85564	1.0504	4.20832	16.3696	3.36405	7.98571	0.0548657	0.510097	-136.964	111
0.00159515	0.0221058	5.85564	1.0504	4.20832	16.3696	3.36405	7.98571	0.0548657	0.510097	-136.964	112
0.00140472	0.0178615	5.44162	0.842131	4.8205	14.6189	3.18464	8.18799	0.0575368	0.483252	-136.599	113
0.00145539	0.0183477	4.85487	0.593364	5.06586	15.4651	3.05255	8.04706	0.0536746	0.493976	-137.502	114
0.00145539	0.0183477	4.85487	0.593364	5.06586	15.4651	3.05255	8.04706	0.0536746	0.493976	-137.502	115
0.0028379	0.0147478	4.22468	0.51915	4.68554	13.8336	3.22971	7.79344	0.0565162	0.483951	-137.235	116
0.0028379	0.0147478	4.22468	0.51915	4.68554	13.8336	3.22971	7.79344	0.0565162	0.483951	-137.235	117
0.0028379	0.0147478	4.22468	0.51915	4.68554	13.8336	3.22971	7.79344	0.0565162	0.483951	-137.235	118
0.00421028	0.0128522	4.05715	0.497921	4.59828	13.351	3.50061	7.91278	0.0549929	0.485294	-137.221	119
0.00421028	0.0128522	4.05715	0.497921	4.59828	13.351	3.50061	7.91278	0.0549929	0.485294	-137.221	120
0.00421028	0.0128522	4.05715	0.497921	4.59828	13.351	3.50061	7.91278	0.0549929	0.485294	-137.221	121
0.00421028	0.0128522	4.05715	0.497921	4.59828	13.351	3.50061	7.91278	0.0549929	0.485294	-137.221	122
0.00421028	0.0128522	4.05715	0.497921	4.59828	13.351	3.50061	7.91278	0.0549929	0.485294	-137.221	123
0.00421028	0.0128522	4.05715	0.497921	4.59828	13.351	3.50061	7.91278	0.0549929	0.485294	-137.221	124
0.00421028	0.0128522	4.05715	0.497921	4.59828	13.351	3.50061	7.91278	0.0549929	0.485294	-137.221	125
0.00421028	0.0128522	4.05715	0.497921	4.59828	13.351	3.50061	7.91278	0.0549929	0.485294	-137.221	126
0.00421028	0.0128522	4.05715	0.497921	4.59828	13.351	3.50061	7.91278	0.0549929	0.485294	-137.221	127
0.00421028	0.0128522	4.05715	0.497921	4.59828	13.351	3.50061	7.91278	0.0549929	0.485294	-137.221	128
0.00421028	0.0128522	4.05715	0.497921	4.59828	13.351	3.50061	7.91278	0.0549929	0.485294	-137.221	129
0.00421028	0.0128522	4.05715	0.497921	4.59828	13.351	3.50061	7.91278	0.0549929	0.485294	-137.221	130
0.00421028	0.0128522	4.05715	0.497921	4.59828	13.351	3.50061	7.91278	0.0549929	0.485294	-137.221	131
0.00421028	0.0128522	4.05715	0.497921	4.59828	13.351	3.50061	7.91278	0.0549929	0.485294	-137.221	132
0.00421028	0.0128522	4.05715	0.497921	4.59828	13.351	3.50061	7.91278	0.0549929	0.485294	-137.221	133
0.00421028	0.0128522	4.05715	0.497921	4.59828	13.351	3.50061	7.91278	0.0549929	0.485294	-137.221	134
0.00421028	0.0128522	4.05715	0.497921	4.59828	13.351	3.50061	7.91278	0.0549929	0.485294	-137.221	135
0.00421028	0.0128522	4.05715	0.497921	4.59828	13.351	3.50061	7.91278	0.0549929	0.485294	-137.221	136
0.00421028	0.0128522	4.05715	0.497921	4.59828	13.351	3.50061	7.91278	0.0549929	0.485294	-137.221	137
0.00421028	0.0128522	4.05715	0.497921	4.59828	13.351	3.50061	7.91278	0.0549929	0.485294	-137.221	138
0.00421028	0.0128522	4.05715	0.497921	4.59828	13.351	3.50061	7.91278	0.0549929	0.485294	-137.221	139
0.00421028	0.0128522	4.05715	0.497921	4.59828	13.351	3.50061	7.91278	0.0549929	0.485294	-137.221	140
0.00421028	0.0128522	4.05715	0.497921	4.59828	13.351	3.50061	7.91278	0.0549929	0.485294	-137.221	141
0.00421028	0.0128522	4.05715	0.497921	4.59828	13.351	3.50061	7.91278	0.0549929	0.485294	-137.221	142
0.00556009	0.0131374	4.21987	0.517664	4.44598	13.2916	4.48485	7.76895	0.0558309	0.488784	-137.023	143
0.00556009	0.0131374	4.21987	0.517664	4.44598	13.2916	4.48485	7.76895	0.0558309	0.488784	-137.023	144
0.00556009	0.0131374	4.21987	0.517664	4.44598	13.2916	4.48485	7.76895	0.0558309	0.488784	-137.023	145
0.00556009	0.0131374	4.21987	0.517664	4.44598	13.2916	4.48485	7.76895	0.0558309	0.488784	-137.023	146
0.00556009	0.0131374	4.21987	0.517664	4.44598	13.2916	4.48485	7.76895	0.0558309	0.488784	-137.023	147
0.00389847	0.0175677	4.12827	0.480941	4.80217	13.7866	4.2752	7.78953	0.0497869	0.505386	-137.724	148
0.00356726	0.021912	5.07889	0.681764	4.95357	13.6341	5.23284	7.55663	0.0550671	0.498065	-137.778	149
0.00356726	0.021912	5.07889	0.681764	4.95357	13.6341	5.23284	7.55663	0.0550671	0.498065	-137.778	150
0.0017883	0.0285421	5.12579	0.750975	4.80089	13.2855	5.41303	7.87989	0.0552616	0.522266	-137.285	151
0.0017883	0.0285421	5.12579	0.750975	4.80089	13.2855	5.41303	7.87989	0.0552616	0.522266	-137.285	152
0.0017883	0.0285421	5.12579	0.750975	4.80089	13.2855	5.41303	7.87989	0.0552616	0.522266	-137.285	153
0.0017883	0.0285421	5.12579	0.750975	4.80089	13.2855	5.41303	7.87989	0.0552616	0.522266	-137.285	154
0.00243468	0.0347761	5.39676	0.839802	4.6113	14.242	5.92436	7.78004	0.0586062	0.51872	-138.944	155
0.00243468	0.0347761	5.39676	0.839802	4.6113	14.242	5.92436	7.78004	0.0586062	0.51872	-138.944	156
0.00243468	0.0347761	5.39676	0.839802	4.6113	14.242	5.92436	7.78004	0.0586062	0.51872	-138.944	157
0.00243468	0.0347761	5.39676	0.839802	4.6113	14.242	5.92436	7.78004	0.0586062	0.51872	-138.944	158
0.00243468	0.0347761	5.39676	0.839802	4.6113	14.242	5.92436	7.78004	0.0586062	0.51872	-138.944	159
0.00243468	0.0347761	5.39676	0.839802	4.6113	14.242	5.92436	7.78004	0.0586062	0.51872	-138.944	160
0.00123279	0.0342529	5.34071	1.09283	4.2252	13.6565	5.53437	7.75179	0.0591621	0.510028	-138.669	161
0.00123279	0.0342529	5.34071	1.09283	4.2252	13.6565	5.53437	7.75179	0.0591621	0.510028	-138.669	162
0.00123279	0.0342529	5.34071	1.09283	4.2252	13.6565	5.53437	7.75179	0.0591621	0.510028	-138.669	163
0.00123279	0.0342529	5.34071	1.09283	4.2252	13.6565	5.53437	7.75179	0.0591621	0.510028	-138.669	164
0.00123279	0.0342529	5.34071	1.09283	4.2252	13.6565	5.53437	7.75179	0.0591621	0.510028	-138.669	165
0.00123279	0.0342529	5.34071	1.09283	4.2252	13.6565	5.53437	7.75179	0.0591621	0.510028	-138.669	166
0.00123279	0.0342529	5.34071	1.09283	4.2252	13.6565	5.53437	7.75179	0.0591621	0.510028	-138.669	167
0.00138657	0.0295243	5.44916	1.0533	4.18397	14.1046	4.63049	7.59142	0.0594908	0.510062	-137.252	168
0.00138657	0.0295243	5.44916	1.0533	4.18397	14.1046	4.63049	7.59142	0.0594908	0.510062	-137.252	169
0.00138657	0.0295243	5.44916	1.0533	4.18397	14.1046	4.63049	7.59142	0.0594908	0.510062	-137.252	170
0.00138657	0.0295243	5.44916	1.0533	4.18397	14.1046	4.63049	7.59142	0.0594908	0.510062	-137.252	171
0.00138657	0.0295243	5.44916	1.0533	4.18397	14.1046	4.63049	7.59142	0.0594908	0.510062	-137.252	172
0.00138657	0.0295243	5.44916	1.0533	4.18397	14.1046	4.63049	7.59142	0.0594908	0.510062	-137.252	173
0.00138657	0.0295243	5.44916	1.0533	4.18397	14.1046	4.63049	7.59142	0.0594908	0.510062	-137.252	174
0.00138657	0.0295243	5.44916	1.0533	4.18397	14.1046	4.63049	7.59142	0.0594908	0.510062	-137.252	175
0.00281263	0.0255453	5.119	1.02317	4.14455	14.3157	4.14915	7.73242	0.0538342	0.512167	-137.345	176
0.00281263	0.0255453	5.119	1.02317	4.14455	14.3157	4.14915	7.73242	0.0538342	0.512167	-137.345	177
0.00281263	0.0255453	5.119	1.02317	4.14455	14.3157	4.14915	7.73242	0.0538342	0.512167	-137.345	178
0.00281263	0.0255453	5.119	1.02317	4.14455	14.3157	4.14915	7.73242	0.0538342	0.512167	-137.345	179
0.00281263	0.0255453	5.119	1.02317	4.14455	14.3157	4.14915	7.73242	0.0538342	0.512167	-137.345	180
0.00281263	0.0255453	5.119	1.02317	4.14455	14.3157	4.14915	7.73242	0.0538342	0.512167	-137.345	181
0.00281263	0.0255453	5.119	1.02317	4.14455	14.3157	4.14915	7.73242	0.0538342	0.512167	-137.345	182
0.00281263	0.0255453	5.119	1.02317	4.14455	14.3157	4.14915	7.73242	0.0538342	0.512167	-137.345	183
0.00281263	0.0255453	5.119	1.02317	4.14455	14.3157	4.14915	7.73242	0.0538342	0.512167	-137.345	184
0.00281263	0.0255453	5.119	1.02317	4.14455	14.3157	4.14915	7.73242	0.0538342	0.512167	-137.345	185
0.00466892	0.0346961	5.43644	1.03704	4.43166	14.4646	5.2073	8.03185	0.055017	0.515528	-139.357	186
0.00435913	0.0298774	5.5272	0.937748	4.57073	13.4795	5.67085	8.03037	0.0587042	0.512042	-140.325	187
0.00351719	0.0363175	5.95591	1.00885	4.39844	14.8527	6.14694	8.26591	0.0567997	0.524351	-139.906	188
0.00351719	0.0363175	5.95591	1.00885	4.39844	14.8527	6.14694	8.26591	0.0567997	0.524351	-139.906	189
0.0048085	0.0326059	7.3511	1.633	4.29228	14.8309	6.31483	8.04869	0.0592176	0.51822	-141.113	190
0.00267937	0.0395406	7.26835	1.39127	4.43579	14.9694	6.57347	8.41395	0.0566961	0.527644	-141.064	191
0.00267937	0.0395406	7.26835	1.39127	4.43579	14.9694	6.57347	8.41395	0.0566961	0.527644	-141.064	192
0.00278645	0.0265859	7.66533	1.24069	4.47561	15.9018	6.20072	7.85485	0.065881	0.51655	-141.192	193
0.00278645	0.0265859	7.66533	1.24069	4.47561	15.9018	6.20072	7.85485	0.065881	0.51655	-141.192	194
0.00278645	0.0265859	7.66533	1.24069	4.47561	15.9018	6.20072	7.85485	0.065881	0.51655	-141.192	195
0.00228163	0.0314285	8.22563	1.52617	4.55027	15.8834	5.97841	7.94571	0.0636637	0.512154	-139.406	196
0.00228163	0.0314285	8.22563	1.52617	4.55027	15.8834	5.97841	7.94571	0.0636637	0.512154	-139.406	197
0.00228163	0.0314285	8.22563	1.52617	4.55027	15.8834	5.97841	7.94571	0.0636637	0.512154	-139.406	198
0.00302018	0.0286508	8.32992	1.55018	5.00032	14.8264	6.14639	8.38411	0.0645966	0.504557	-138.16	199
0.00302018	0.0286508	8.32992	1.55018	5.00032	14.8264	6.14639	8.38411	0.0645966	0.504557	-138.16	200
0.00302018	0.0286508	8.32992	1.55018	5.00032	14.8264	6.14639	8.38411	0.0645966	0.504557	-138.16	201
0.00109843	0.0303105	8.53894	1.27703	5.02898	16.0402	6.35065	8.88972	0.0646083	0.498281	-137.231	202
0.00109843	0.0303105	8.53894	1.27703	5.02898	16.0402	6.35065	8.88972	0.0646083	0.498281	-137.231	203
0.00063323	0.043785	9.12284	1.61722	5.0556	15.6251	6.44564	9.14514	0.068711	0.500112	-138.803	204
0.000504794	0.0483017	8.47421	1.37345	5.25411	15.7337	6.24817	9.04722	0.0722423	0.481241	-139.901	205
0.000705082	0.0406368	7.06674	0.98103	5.78039	15.062	5.70055	8.92947	0.0679484	0.484426	-137.139	206
0.000705082	0.0406368	7.06674	0.98103	5.78039	15.062	5.70055	8.92947	0.0679484	0.484426	-137.139	207
0.00117125	0.0359941	6.33474	0.742776	5.92434	16.4026	4.26853	9.38043	0.0655784	0.4943	-135.734	208
0.000994816	0.0295347	5.61232	0.645689	5.25725	16.1567	4.39646	8.85963	0.0648774	0.498044	-135.05	209
0.000790662	0.028516	6.03897	0.977038	5.12321	13.5892	4.05979	9.29565	0.0700928	0.498684	-135.598	210
0.000790662	0.028516	6.03897	0.977038	5.12321	13.5892	4.05979	9.29565	0.0700928	0.498684	-135.598	211
0.000790662	0.028516	6.03897	0.977038	5.12321	13.5892	4.05979	9.29565	0.0700928	0.498684	-135.598	212
0.000790662	0.028516	6.03897	0.977038	5.12321	13.5892	4.05979	9.29565	0.0700928	0.498684	-135.598	213
0.000790662	0.028516	6.03897	0.977038	5.12321	13.5892	4.05979	9.29565	0.0700928	0.498684	-135.598	214
0.000790662	0.028516	6.03897	0.977038	5.12321	13.5892	4.05979	9.29565	0.0700928	0.498684	-135.598	215
0.000790662	0.028516	6.03897	0.977038	5.12321	13.5892	4.05979	9.29565	0.0700928	0.498684	-135.598	216
0.000790662	0.028516	6.03897	0.977038	5.12321	13.5892	4.05979	9.29565	0.0700928	0.498684	-135.598	217
0.000790662	0.028516	6.03897	0.977038	5.12321	13.5892	4.05979	9.29565	0.0700928	0.498684	-135.598	218
0.000790662	0.028516	6.03897	0.977038	5.12321	13.5892	4.05979	9.29565	0.0700928	0.498684	-135.598	219
0.000790662	0.028516	6.03897	0.977038	5.12321	13.5892	4.05979	9.29565	0.0700928	0.498684	-135.598	220
0.000790662	0.028516	6.03897	0.977038	5.12321	13.5892	4.05979	9.29565	0.0700928	0.498684	-135.598	221
0.000790662	0.028516	6.03897	0.977038	5.12321	13.5892	4.05979	9.29565	0.0700928	0.498684	-135.598	222
0.00295815	0.0220053	6.23997	1.2243	4.94249	12.6482	3.88097	9.194	0.0752047	0.498565	-138.299	223
0.00295815	0.0220053	6.23997	1.2243	4.94249	12.6482	3.88097	9.194	0.0752047	0.498565	-138.299	224
0.00295815	0.0220053	6.23997	1.2243	4.94249	12.6482	3.88097	9.194	0.0752047	0.498565	-138.299	225
0.00295815	0.0220053	6.23997	1.2243	4.94249	12.6482	3.88097	9.194	0.0752047	0.498565	-138.299	226
0.00295815	0.0220053	6.23997	1.2243	4.94249	12.6482	3.88097	9.194	0.0752047	0.498565	-138.299	227
0.00295815	0.0220053	6.23997	1.2243	4.94249	12.6482	3.88097	9.194	0.0752047	0.498565	-138.299	228
0.00295815	0.0220053	6.23997	1.2243	4.94249	12.6482	3.88097	9.194	0.0752047	0.498565	-138.299	229
0.00122177	0.0205638	6.47939	0.86218	5.88401	13.3425	4.1719	9.80471	0.0693347	0.493267	-134.847	230
0.00122177	0.0205638	6.47939	0.86218	5.88401	13.3425	4.1719	9.80471	0.0693347	0.493267	-134.847	231
0.00122177	0.0205638	6.47939	0.86218	5.88401	13.3425	4.1719	9.80471	0.0693347	0.493267	-134.847	232
0.00122177	0.0205638	6.47939	0.86218	5.88401	13.3425	4.1719	9.80471	0.0693347	0.493267	-134.847	233
0.00122177	0.0205638	6.47939	0.86218	5.88401	13.3425	4.1719	9.80471	0.0693347	0.493267	-134.847	234
0.00122177	0.0205638	6.47939	0.86218	5.88401	13.3425	4.1719	9.80471	0.0693347	0.493267	-134.847	235
0.00122177	0.0205638	6.47939	0.86218	5.88401	13.3425	4.1719	9.80471	0.0693347	0.493267	-134.847	236
0.00122177	0.0205638	6.47939	0.86218	5.88401	13.3425	4.1719	9.80471	0.0693347	0.493267	-134.847	237
0.00157196	0.0251087	6.11416	0.761428	5.77148	13.8537	5.04346	9.76859	0.0635004	0.488027	-133.661	238
0.00157196	0.0251087	6.11416	0.761428	5.77148	13.8537	5.04346	9.76859	0.0635004	0.488027	-133.661	239
0.00157196	0.0251087	6.11416	0.761428	5.77148	13.8537	5.04346	9.76859	0.0635004	0.488027	-133.661	240
0.00157196	0.0251087	6.11416	0.761428	5.77148	13.8537	5.04346	9.76859	0.0635004	0.488027	-133.661	241
0.00157196	0.0251087	6.11416	0.761428	5.77148	13.8537	5.04346	9.76859	0.0635004	0.488027	-133.661	242
0.00157196	0.0251087	6.11416	0.761428	5.77148	13.8537	5.04346	9.76859	0.0635004	0.488027	-133.661	243
0.00157196	0.0251087	6.11416	0.761428	5.77148	13.8537	5.04346	9.76859	0.0635004	0.488027	-133.661	244
0.00157196	0.0251087	6.11416	0.761428	5.77148	13.8537	5.04346	9.76859	0.0635004	0.488027	-133.661	245
0.00321098	0.0277265	6.14918	0.67061	6.14709	14.5186	5.87986	9.55775	0.0601211	0.498069	-135.08	246
0.00321098	0.0277265	6.14918	0.67061	6.14709	14.5186	5.87986	9.55775	0.0601211	0.498069	-135.08	247
0.00321098	0.0277265	6.14918	0.67061	6.14709	14.5186	5.87986	9.55775	0.0601211	0.498069	-135.08	248
0.0071905	0.0196233	5.86803	0.555664	5.95676	15.7604	5.83275	9.29932	0.0628482	0.499612	-136.022	249
0.0071905	0.0196233	5.86803	0.555664	5.95676	15.7604	5.83275	9.29932	0.0628482	0.499612	-136.022	250
0.00517266	0.020334	6.05501	0.714501	6.24198	14.5421	4.90008	9.44733	0.0656109	0.504099	-135.731	251
0.00517266	0.020334	6.05501	0.714501	6.24198	14.5421	4.90008	9.44733	0.0656109	0.504099	-135.731	252
0.00198486	0.0269645	7.14343	0.910224	6.08203	15.1269	5.36162	8.94102	0.0659664	0.494229	-135.655	253
0.00198486	0.0269645	7.14343	0.910224	6.08203	15.1269	5.36162	8.94102	0.0659664	0.494229	-135.655	254
0.00300554	0.0254631	6.86349	1.03535	5.54649	14.9109	5.25801	9.00318	0.0626961	0.498924	-134.903	255
0.00300554	0.0254631	6.86349	1.03535	5.54649	14.9109	5.25801	9.00318	0.0626961	0.498924	-134.903	256
0.00300554	0.0254631	6.86349	1.03535	5.54649	14.9109	5.25801	9.00318	0.0626961	0.498924	-134.903	257
0.00414772	0.0256363	6.84548	1.20341	4.91897	15.0666	5.46443	8.6625	0.062819	0.49772	-136.146	258
0.00414772	0.0256363	6.84548	1.20341	4.91897	15.0666	5.46443	8.6625	0.062819	0.49772	-136.146	259
0.00414772	0.0256363	6.84548	1.20341	4.91897	15.0666	5.46443	8.6625	0.062819	0.49772	-136.146	260
0.00414772	0.0256363	6.84548	1.20341	4.91897	15.0666	5.46443	8.6625	0.062819	0.49772	-136.146	261
0.00414772	0.0256363	6.84548	1.20341	4.91897	15.0666	5.46443	8.6625	0.062819	0.49772	-136.146	262
0.00112743	0.0371356	7.30737	1.05605	5.42216	16.8862	5.25421	9.21382	0.0571727	0.498925	-134.683	263
0.00112743	0.0371356	7.30737	1.05605	5.42216	16.8862	5.25421	9.21382	0.0571727	0.498925	-134.683	264
0.00204224	0.0361762	7.2276	0.995226	5.31825	17.9003	5.48027	9.53161	0.054336	0.496926	-135.562	265
0.00204224	0.0361762	7.2276	0.995226	5.31825	17.9003	5.48027	9.53161	0.054336	0.496926	-135.562	266
0.00204224	0.0361762	7.2276	0.995226	5.31825	17.9003	5.48027	9.53161	0.054336	0.496926	-135.562	267
0.00204224	0.0361762	7.2276	0.995226	5.31825	17.9003	5.48027	9.53161	0.054336	0.496926	-135.562	268
0.00204224	0.0361762	7.2276	0.995226	5.31825	17.9003	5.48027	9.53161	0.054336	0.496926	-135.562	269
0.00192406	0.0329236	7.00883	1.13235	5.06537	16.7549	5.37311	9.28928	0.0589618	0.496084	-136.49	270
0.00113268	0.0276862	7.51196	1.08098	5.40944	16.7919	5.15443	9.35516	0.059327	0.494516	-135.346	271
0.00113268	0.0276862	7.51196	1.08098	5.40944	16.7919	5.15443	9.35516	0.059327	0.494516	-135.346	272
0.00113268	0.0276862	7.51196	1.08098	5.40944	16.7919	5.15443	9.35516	0.059327	0.494516	-135.346	273
0.00113268	0.0276862	7.51196	1.08098	5.40944	16.7919	5.15443	9.35516	0.059327	0.494516	-135.346	274
0.00113268	0.0276862	7.51196	1.08098	5.40944	16.7919	5.15443	9.35516	0.059327	0.494516	-135.346	275
0.00143841	0.0245024	6.77125	1.02275	4.95494	16.31	3.82227	9.08224	0.0593019	0.518947	-134.183	276
0.00143841	0.0245024	6.77125	1.02275	4.95494	16.31	3.82227	9.08224	0.0593019	0.518947	-134.183	277
0.00143841	0.0245024	6.77125	1.02275	4.95494	16.31	3.82227	9.08224	0.0593019	0.518947	-134.183	278
0.00158665	0.0177557	7.0567	1.1625	4.70794	15.3229	3.7917	9.09548	0.0621297	0.515627	-134.723	279
0.00158665	0.0177557	7.0567	1.1625	4.70794	15.3229	3.7917	9.09548	0.0621297	0.515627	-134.723	280
0.00219852	0.015327	6.00756	0.79274	4.5444	16.0393	4.45921	8.87529	0.0627647	0.505932	-134.849	281
0.00219852	0.015327	6.00756	0.79274	4.5444	16.0393	4.45921	8.87529	0.0627647	0.505932	-134.849	282
0.00219852	0.015327	6.00756	0.79274	4.5444	16.0393	4.45921	8.87529	0.0627647	0.505932	-134.849	283
0.00219852	0.015327	6.00756	0.79274	4.5444	16.0393	4.45921	8.87529	0.0627647	0.505932	-134.849	284
0.00219852	0.015327	6.00756	0.79274	4.5444	16.0393	4.45921	8.87529	0.0627647	0.505932	-134.849	285
0.00219852	0.015327	6.00756	0.79274	4.5444	16.0393	4.45921	8.87529	0.0627647	0.505932	-134.849	286
0.00219852	0.015327	6.00756	0.79274	4.5444	16.0393	4.45921	8.87529	0.0627647	0.505932	-134.849	287
0.00219852	0.015327	6.00756	0.79274	4.5444	16.0393	4.45921	8.87529	0.0627647	0.505932	-134.849	288
0.00219852	0.015327	6.00756	0.79274	4.5444	16.0393	4.45921	8.87529	0.0627647	0.505932	-134.849	289
0.00219852	0.015327	6.00756	0.79274	4.5444	16.0393	4.45921	8.87529	0.0627647	0.505932	-134.849	290
0.00219852	0.015327	6.00756	0.79274	4.5444	16.0393	4.45921	8.87529	0.0627647	0.505932	-134.849	291
0.00219852	0.015327	6.00756	0.79274	4.5444	16.0393	4.45921	8.87529	0.0627647	0.505932	-134.849	292
0.00219852	0.015327	6.00756	0.79274	4.5444	16.0393	4.45921	8.87529	0.0627647	0.505932	-134.849	293
0.00558612	0.0126434	5.87265	0.729148	4.56523	15.7164	4.97424	9.14888	0.0608463	0.5155	-134.639	294
0.00558612	0.0126434	5.87265	0.729148	4.56523	15.7164	4.97424	9.14888	0.0608463	0.5155	-134.639	295
0.00558612	0.0126434	5.87265	0.729148	4.56523	15.7164	4.97424	9.14888	0.0608463	0.5155	-134.639	296
0.00558612	0.0126434	5.87265	0.729148	4.56523	15.7164	4.97424	9.14888	0.0608463	0.5155	-134.639	297
0.00558612	0.0126434	5.87265	0.729148	4.56523	15.7164	4.97424	9.14888	0.0608463	0.5155	-134.639	298
0.00558612	0.0126434	5.87265	0.729148	4.56523	15.7164	4.97424	9.14888	0.0608463	0.5155	-134.639	299
0.00558612	0.0126434	5.87265	0.729148	4.56523	15.7164	4.97424	9.14888	0.0608463	0.5155	-134.639	300
0.00348634	0.0116713	6.27033	0.912488	4.17985	15.7612	4.66697	9.17599	0.061658	0.522198	-135.357	301
0.00348634	0.0116713	6.27033	0.912488	4.17985	15.7612	4.66697	9.17599	0.061658	0.522198	-135.357	302
0.00348634	0.0116713	6.27033	0.912488	4.17985	15.7612	4.66697	9.17599	0.061658	0.522198	-135.357	303
0.00348634	0.0116713	6.27033	0.912488	4.17985	15.7612	4.66697	9.17599	0.061658	0.522198	-135.357	304
0.00348634	0.0116713	6.27033	0.912488	4.17985	15.7612	4.66697	9.17599	0.061658	0.522198	-135.357	305
0.00348634	0.0116713	6.27033	0.912488	4.17985	15.7612	4.66697	9.17599	0.061658	0.522198	-135.357	306
0.00348634	0.0116713	6.27033	0.912488	4.17985	15.7612	4.66697	9.17599	0.061658	0.522198	-135.357	307
0.00348634	0.0116713	6.27033	0.912488	4.17985	15.7612	4.66697	9.17599	0.061658	0.522198	-135.357	308
0.00348634	0.0116713	6.27033	0.912488	4.17985	15.7612	4.66697	9.17599	0.061658	0.522198	-135.357	309
0.0032988	0.0135481	5.69687	0.741017	4.2719	15.3627	4.93309	9.42296	0.0585377	0.523183	-134.255	310
0.0012397	0.0211541	5.7775	0.773616	4.40652	15.6623	5.11251	9.83386	0.0565702	0.521566	-133.273	311
0.0012397	0.0211541	5.7775	0.773616	4.40652	15.6623	5.11251	9.83386	0.0565702	0.521566	-133.273	312
0.000412481	0.0303251	6.60127	0.874915	5.00615	16.1096	5.13739	9.58927	0.0579545	0.508217	-133.113	313
0.000781046	0.0218176	5.74219	0.752724	4.87392	15.107	5.13013	9.32236	0.0542902	0.509301	-134.154	314
0.000781046	0.0218176	5.74219	0.752724	4.87392	15.107	5.13013	9.32236	0.0542902	0.509301	-134.154	315
0.000781046	0.0218176	5.74219	0.752724	4.87392	15.107	5.13013	9.32236	0.0542902	0.509301	-134.154	316
0.000781046	0.0218176	5.74219	0.752724	4.87392	15.107	5.13013	9.32236	0.0542902	0.509301	-134.154	317
0.000781046	0.0218176	5.74219	0.752724	4.87392	15.107	5.13013	9.32236	0.0542902	0.509301	-134.154	318
0.000781046	0.0218176	5.74219	0.752724	4.87392	15.107	5.13013	9.32236	0.0542902	0.509301	-134.154	319
0.000781046	0.0218176	5.74219	0.752724	4.87392	15.107	5.13013	9.32236	0.0542902	0.509301	-134.154	320
0.000592294	0.0236812	6.46442	0.794948	5.11365	15.8155	4.83359	10.0424	0.0541721	0.490786	-134.106	321
0.000592294	0.0236812	6.46442	0.794948	5.11365	15.8155	4.83359	10.0424	0.0541721	0.490786	-134.106	322
0.000592294	0.0236812	6.46442	0.794948	5.11365	15.8155	4.83359	10.0424	0.0541721	0.490786	-134.106	323
0.000908581	0.0193615	6.28224	0.743322	5.38153	15.4171	4.89738	9.83496	0.0583943	0.480538	-134.631	324
0.00101782	0.0177932	5.95569	0.664336	5.45044	15.3409	4.30831	9.52395	0.0604754	0.477742	-134.188	325
0.00101782	0.0177932	5.95569	0.664336	5.45044	15.3409	4.30831	9.52395	0.0604754	0.477742	-134.188	326
0.00218847	0.0123016	5.62745	0.578516	5.61954	14.856	3.86636	9.36053	0.0616193	0.480707	-135.194	327
0.00186726	0.0140938	5.42074	0.526399	5.58725	15.3582	3.78367	9.38739	0.0636055	0.477401	-135.001	328
0.000532475	0.0161434	6.63734	0.744483	5.74141	15.0407	4.18059	9.63913	0.0645086	0.479967	-135.82	329
0.000532475	0.0161434	6.63734	0.744483	5.74141	15.0407	4.18059	9.63913	0.0645086	0.479967	-135.82	330
0.000532475	0.0161434	6.63734	0.744483	5.74141	15.0407	4.18059	9.63913	0.0645086	0.479967	-135.82	331
0.000532475	0.0161434	6.63734	0.744483	5.74141	15.0407	4.18059	9.63913	0.0645086	0.479967	-135.82	332
0.000657247	0.0192927	7.6182	0.94217	5.95508	15.5844	3.89752	9.83754	0.0709192	0.455468	-136.585	333
0.000657247	0.0192927	7.6182	0.94217	5.95508	15.5844	3.89752	9.83754	0.0709192	0.455468	-136.585	334
0.000657247	0.0192927	7.6182	0.94217	5.95508	15.5844	3.89752	9.83754	0.0709192	0.455468	-136.585	335
0.000657247	0.0192927	7.6182	0.94217	5.95508	15.5844	3.89752	9.83754	0.0709192	0.455468	-136.585	336
0.000657247	0.0192927	7.6182	0.94217	5.95508	15.5844	3.89752	9.83754	0.0709192	0.455468	-136.585	337
0.000657247	0.0192927	7.6182	0.94217	5.95508	15.5844	3.89752	9.83754	0.0709192	0.455468	-136.585	338
0.000657247	0.0192927	7.6182	0.94217	5.95508	15.5844	3.89752	9.83754	0.0709192	0.455468	-136.585	339
0.000657247	0.0192927	7.6182	0.94217	5.95508	15.5844	3.89752	9.83754	0.0709192	0.455468	-136.585	340
0.000817708	0.0212779	6.97875	0.824073	5.84814	14.6242	5.06634	9.95476	0.0650377	0.468959	-135.03	341
0.00183517	0.0180163	6.63336	0.655783	5.99541	15.1736	5.86015	10.0342	0.0611902	0.486997	-135.269	342
0.00183517	0.0180163	6.63336	0.655783	5.99541	15.1736	5.86015	10.0342	0.0611902	0.486997	-135.269	343
0.00183517	0.0180163	6.63336	0.655783	5.99541	15.1736	5.86015	10.0342	0.0611902	0.486997	-135.269	344
0.00187988	0.0187964	5.94236	0.55327	5.98535	15.2357	5.13916	9.73026	0.0578736	0.497134	-133.32	345
0.00187988	0.0187964	5.94236	0.55327	5.98535	15.2357	5.13916	9.73026	0.0578736	0.497134	-133.32	346
0.00187988	0.0187964	5.94236	0.55327	5.98535	15.2357	5.13916	9.73026	0.0578736	0.497134	-133.32	347
0.00187988	0.0187964	5.94236	0.55327	5.98535	15.2357	5.13916	9.73026	0.0578736	0.497134	-133.32	348
0.00187988	0.0187964	5.94236	0.55327	5.98535	15.2357	5.13916	9.73026	0.0578736	0.497134	-133.32	349
0.00187988	0.0187964	5.94236	0.55327	5.98535	15.2357	5.13916	9.73026	0.0578736	0.497134	-133.32	350
0.000964316	0.0276381	5.84138	0.62465	5.55098	15.1774	5.18675	10.202	0.055928	0.498041	-133.07	351
0.000964316	0.0276381	5.84138	0.62465	5.55098	15.1774	5.18675	10.202	0.055928	0.498041	-133.07	352
0.000964316	0.0276381	5.84138	0.62465	5.55098	15.1774	5.18675	10.202	0.055928	0.498041	-133.07	353
0.00159802	0.0192883	5.64263	0.522721	5.27704	15.6345	4.96664	9.95474	0.0583529	0.497576	-132.778	354
0.00159802	0.0192883	5.64263	0.522721	5.27704	15.6345	4.96664	9.95474	0.0583529	0.497576	-132.778	355
0.00146799	0.0234087	6.14729	0.730883	5.28837	14.8992	4.93076	10.1929	0.0621118	0.49354	-133.155	356
0.00146799	0.0234087	6.14729	0.730883	5.28837	14.8992	4.93076	10.1929	0.0621118	0.49354	-133.155	357
0.00146799	0.0234087	6.14729	0.730883	5.28837	14.8992	4.93076	10.1929	0.0621118	0.49354	-133.155	358
0.00146799	0.0234087	6.14729	0.730883	5.28837	14.8992	4.93076	10.1929	0.0621118	0.49354	-133.155	359
0.00146799	0.0234087	6.14729	0.730883	5.28837	14.8992	4.93076	10.1929	0.0621118	0.49354	-133.155	360
0.00146799	0.0234087	6.14729	0.730883	5.28837	14.8992	4.93076	10.1929	0.0621118	0.49354	-133.155	361
0.00146799	0.0234087	6.14729	0.730883	5.28837	14.8992	4.93076	10.1929	0.0621118	0.49354	-133.155	362
0.00146799	0.0234087	6.14729	0.730883	5.28837	14.8992	4.93076	10.1929	0.0621118	0.49354	-133.155	363
0.00146799	0.0234087	6.14729	0.730883	5.28837	14.8992	4.93076	10.1929	0.0621118	0.49354	-133.155	364
0.00146799	0.0234087	6.14729	0.730883	5.28837	14.8992	4.93076	10.1929	0.0621118	0.49354	-133.155	365
0.00146799	0.0234087	6.14729	0.730883	5.28837	14.8992	4.93076	10.1929	0.0621118	0.49354	-133.155	366
0.0024089	0.0184793	5.8407	0.483315	5.93087	15.9498	4.63237	10.5307	0.0600593	0.500242	-132.997	367
0.0024089	0.0184793	5.8407	0.483315	5.93087	15.9498	4.63237	10.5307	0.0600593	0.500242	-132.997	368
0.0024089	0.0184793	5.8407	0.483315	5.93087	15.9498	4.63237	10.5307	0.0600593	0.500242	-132.997	369
0.0024089	0.0184793	5.8407	0.483315	5.93087	15.9498	4.63237	10.5307	0.0600593	0.500242	-132.997	370
0.0024089	0.0184793	5.8407	0.483315	5.93087	15.9498	4.63237	10.5307	0.0600593	0.500242	-132.997	371
0.0024089	0.0184793	5.8407	0.483315	5.93087	15.9498	4.63237	10.5307	0.0600593	0.500242	-132.997	372
0.0024089	0.0184793	5.8407	0.483315	5.93087	15.9498	4.63237	10.5307	0.0600593	0.500242	-132.997	373
0.0024089	0.0184793	5.8407	0.483315	5.93087	15.9498	4.63237	10.5307	0.0600593	0.500242	-132.997	374
0.00304104	0.0166438	5.52154	0.505237	5.66503	15.1795	4.53238	10.9785	0.0582891	0.503044	-132.309	375
0.00304104	0.0166438	5.52154	0.505237	5.66503	15.1795	4.53238	10.9785	0.0582891	0.503044	-132.309	376
0.00304104	0.0166438	5.52154	0.505237	5.66503	15.1795	4.53238	10.9785	0.0582891	0.503044	-132.309	377
0.00304104	0.0166438	5.52154	0.505237	5.66503	15.1795	4.53238	10.9785	0.0582891	0.503044	-132.309	378
0.00304104	0.0166438	5.52154	0.505237	5.66503	15.1795	4.53238	10.9785	0.0582891	0.503044	-132.309	379
0.00304104	0.0166438	5.52154	0.505237	5.66503	15.1795	4.53238	10.9785	0.0582891	0.503044	-132.309	380
0.00304104	0.0166438	5.52154	0.505237	5.66503	15.1795	4.53238	10.9785	0.0582891	0.503044	-132.309	381
0.00304104	0.0166438	5.52154	0.505237	5.66503	15.1795	4.53238	10.9785	0.0582891	0.503044	-132.309	382
0.00549978	0.0130899	4.7264	0.361486	4.94696	16.0348	4.51014	10.4391	0.0570324	0.507587	-132.32	383
0.00549978	0.0130899	4.7264	0.361486	4.94696	16.0348	4.51014	10.4391	0.0570324	0.507587	-132.32	384
0.00549978	0.0130899	4.7264	0.361486	4.94696	16.0348	4.51014	10.4391	0.0570324	0.507587	-132.32	385
0.00549978	0.0130899	4.7264	0.361486	4.94696	16.0348	4.51014	10.4391	0.0570324	0.507587	-132.32	386
0.00549978	0.0130899	4.7264	0.361486	4.94696	16.0348	4.51014	10.4391	0.0570324	0.507587	-132.32	387
0.00666977	0.0131044	5.21857	0.478647	6.05435	14.3709	5.10371	10.524	0.057372	0.494406	-133.211	388
0.00666977	0.0131044	5.21857	0.478647	6.05435	14.3709	5.10371	10.524	0.057372	0.494406	-133.211	389
0.00666977	0.0131044	5.21857	0.478647	6.05435	14.3709	5.10371	10.524	0.057372	0.494406	-133.211	390
0.00820715	0.0107284	5.01322	0.429133	6.27417	13.2056	4.80896	10.4868	0.0574191	0.502757	-135.239	391
0.00820715	0.0107284	5.01322	0.429133	6.27417	13.2056	4.80896	10.4868	0.0574191	0.502757	-135.239	392
0.00351307	0.0115473	5.01074	0.479652	6.2851	11.7838	4.82614	10.3356	0.0601562	0.494189	-134.907	393
0.00351307	0.0115473	5.01074	0.479652	6.2851	11.7838	4.82614	10.3356	0.0601562	0.494189	-134.907	394
0.00351307	0.0115473	5.01074	0.479652	6.2851	11.7838	4.82614	10.3356	0.0601562	0.494189	-134.907	395
0.00351307	0.0115473	5.01074	0.479652	6.2851	11.7838	4.82614	10.3356	0.0601562	0.494189	-134.907	396
0.00351307	0.0115473	5.01074	0.479652	6.2851	11.7838	4.82614	10.3356	0.0601562	0.494189	-134.907	397
0.00351307	0.0115473	5.01074	0.479652	6.2851	11.7838	4.82614	10.3356	0.0601562	0.494189	-134.907	398
0.00351307	0.0115473	5.01074	0.479652	6.2851	11.7838	4.82614	10.3356	0.0601562	0.494189	-134.907	399
0.00351307	0.0115473	5.01074	0.479652	6.2851	11.7838	4.82614	10.3356	0.0601562	0.494189	-134.907	400
0.00351307	0.0115473	5.01074	0.479652	6.2851	11.7838	4.82614	10.3356	0.0601562	0.494189	-134.907	401
0.0054637	0.0123757	4.3795	0.491462	5.87651	10.8703	5.14115	10.1971	0.059566	0.503376	-135.084	402
0.0054637	0.0123757	4.3795	0.491462	5.87651	10.8703	5.14115	10.1971	0.059566	0.503376	-135.084	403
0.0054637	0.0123757	4.3795	0.491462	5.87651	10.8703	5.14115	10.1971	0.059566	0.503376	-135.084	404
0.0054637	0.0123757	4.3795	0.491462	5.87651	10.8703	5.14115	10.1971	0.059566	0.503376	-135.084	405
0.0054637	0.0123757	4.3795	0.491462	5.87651	10.8703	5.14115	10.1971	0.059566	0.503376	-135.084	406
0.0054637	0.0123757	4.3795	0.491462	5.87651	10.8703	5.14115	10.1971	0.059566	0.503376	-135.084	407
0.0054637	0.0123757	4.3795	0.491462	5.87651	10.8703	5.14115	10.1971	0.059566	0.503376	-135.084	408
0.0054637	0.0123757	4.3795	0.491462	5.87651	10.8703	5.14115	10.1971	0.059566	0.503376	-135.084	409
0.0054637	0.0123757	4.3795	0.491462	5.87651	10.8703	5.14115	10.1971	0.059566	0.503376	-135.084	410
0.0054637	0.0123757	4.3795	0.491462	5.87651	10.8703	5.14115	10.1971	0.059566	0.503376	-135.084	411
0.0054637	0.0123757	4.3795	0.491462	5.87651	10.8703	5.14115	10.1971	0.059566	0.503376	-135.084	412
0.0054637	0.0123757	4.3795	0.491462	5.87651	10.8703	5.14115	10.1971	0.059566	0.503376	-135.084	413
0.0054637	0.0123757	4.3795	0.491462	5.87651	10.8703	5.14115	10.1971	0.059566	0.503376	-135.084	414
0.0054637	0.0123757	4.3795	0.491462	5.87651	10.8703	5.14115	10.1971	0.059566	0.503376	-135.084	415
0.0054637	0.0123757	4.3795	0.491462	5.87651	10.8703	5.14115	10.1971	0.059566	0.503376	-135.084	416
0.00123882	0.01323	5.06369	0.682392	5.95587	10.7665	4.09039	10.1144	0.0609719	0.51795	-137.014	417
0.00123882	0.01323	5.06369	0.682392	5.95587	10.7665	4.09039	10.1144	0.0609719	0.51795	-137.014	418
0.00123882	0.01323	5.06369	0.682392	5.95587	10.7665	4.09039	10.1144	0.0609719	0.51795	-137.014	419
0.00128512	0.0178722	4.66186	0.524043	6.20156	11.4685	4.93169	9.68923	0.0579695	0.515525	-137.522	420
0.001614	0.0201943	5.69654	0.576863	6.46759	12.8484	5.52914	9.21861	0.0652976	0.502447	-136.459	421
0.0023115	0.0158422	5.12516	0.698788	6.25595	10.8137	5.12719	8.90316	0.0645558	0.502489	-139.205	422
0.0023115	0.0158422	5.12516	0.698788	6.25595	10.8137	5.12719	8.90316	0.0645558	0.502489	-139.205	423
0.00326984	0.0170663	5.16669	0.648416	6.62573	11.4824	4.57108	9.05419	0.0630798	0.501361	-136.762	424
0.00326984	0.0170663	5.16669	0.648416	6.62573	11.4824	4.57108	9.05419	0.0630798	0.501361	-136.762	425
0.0048055	0.017743	5.56906	0.852659	6.28428	12.2788	4.25913	9.00989	0.060946	0.511663	-136.187	426
0.0048055	0.017743	5.56906	0.852659	6.28428	12.2788	4.25913	9.00989	0.060946	0.511663	-136.187	427
0.0048055	0.017743	5.56906	0.852659	6.28428	12.2788	4.25913	9.00989	0.060946	0.511663	-136.187	428
0.00562651	0.0179345	5.84997	0.905537	6.1776	12.8045	4.35944	9.20801	0.0622395	0.500231	-135.655	429
0.00602529	0.0140166	6.04222	0.929676	5.99269	13.3305	4.13383	8.88325	0.0603763	0.504606	-135.19	430
0.00602529	0.0140166	6.04222	0.929676	5.99269	13.3305	4.13383	8.88325	0.0603763	0.504606	-135.19	431
0.00602529	0.0140166	6.04222	0.929676	5.99269	13.3305	4.13383	8.88325	0.0603763	0.504606	-135.19	432
0.00602529	0.0140166	6.04222	0.929676	5.99269	13.3305	4.13383	8.88325	0.0603763	0.504606	-135.19	433
0.00602529	0.0140166	6.04222	0.929676	5.99269	13.3305	4.13383	8.88325	0.0603763	0.504606	-135.19	434
0.00602529	0.0140166	6.04222	0.929676	5.99269	13.3305	4.13383	8.88325	0.0603763	0.504606	-135.19	435
0.0053204	0.0113031	7.39989	1.1422	6.0568	13.9262	4.72978	9.46136	0.0650343	0.489177	-134.776	436
0.00168521	0.0136848	6.25163	0.977899	4.77231	13.8345	4.59257	9.47125	0.0618177	0.497477	-135.444	437
0.00168521	0.0136848	6.25163	0.977899	4.77231	13.8345	4.59257	9.47125	0.0618177	0.497477	-135.444	438
0.00168521	0.0136848	6.25163	0.977899	4.77231	13.8345	4.59257	9.47125	0.0618177	0.497477	-135.444	439
0.00141589	0.0192717	5.45804	0.87147	4.67988	14.1468	3.96175	9.34685	0.056781	0.524838	-133.961	440
0.00141589	0.0192717	5.45804	0.87147	4.67988	14.1468	3.96175	9.34685	0.056781	0.524838	-133.961	441
0.00155202	0.0186471	7.17102	1.21239	5.48161	14.4998	3.4641	9.12823	0.0603343	0.520846	-135.266	442
0.00155202	0.0186471	7.17102	1.21239	5.48161	14.4998	3.4641	9.12823	0.0603343	0.520846	-135.266	443
0.000793152	0.028859	7.55183	1.30496	5.52099	15.1632	4.74982	9.34065	0.0570192	0.504419	-135.49	444
0.000793152	0.028859	7.55183	1.30496	5.52099	15.1632	4.74982	9.34065	0.0570192	0.504419	-135.49	445
0.000696684	0.0353525	7.08865	1.61021	4.73621	14.1656	4.56618	9.10321	0.0549362	0.516199	-135.352	446
0.000865609	0.0325598	6.8504	1.52338	4.33283	14.7508	4.32825	8.98155	0.0555728	0.518969	-135.111	447
0.00154888	0.0297697	7.78251	1.97048	4.225	14.5	4.44056	8.24004	0.057739	0.524372	-138.101	448
0.000748336	0.0295808	7.27094	1.77648	4.13333	13.7236	4.98949	8.27716	0.0568856	0.52863	-137.467	449
0.000748336	0.0295808	7.27094	1.77648	4.13333	13.7236	4.98949	8.27716	0.0568856	0.52863	-137.467	450
0.000748336	0.0295808	7.27094	1.77648	4.13333	13.7236	4.98949	8.27716	0.0568856	0.52863	-137.467	451
0.000748336	0.0295808	7.27094	1.77648	4.13333	13.7236	4.98949	8.27716	0.0568856	0.52863	-137.467	452
0.000748336	0.0295808	7.27094	1.77648	4.13333	13.7236	4.98949	8.27716	0.0568856	0.52863	-137.467	453
0.000748336	0.0295808	7.27094	1.77648	4.13333	13.7236	4.98949	8.27716	0.0568856	0.52863	-137.467	454
0.000748336	0.0295808	7.27094	1.77648	4.13333	13.7236	4.98949	8.27716	0.0568856	0.52863	-137.467	455
0.000748336	0.0295808	7.27094	1.77648	4.13333	13.7236	4.98949	8.27716	0.0568856	0.52863	-137.467	456
0.000748336	0.0295808	7.27094	1.77648	4.13333	13.7236	4.98949	8.27716	0.0568856	0.52863	-137.467	457
0.000748336	0.0295808	7.27094	1.77648	4.13333	13.7236	4.98949	8.27716	0.0568856	0.52863	-137.467	458
0.000748336	0.0295808	7.27094	1.77648	4.13333	13.7236	4.98949	8.27716	0.0568856	0.52863	-137.467	459
0.000748336	0.0295808	7.27094	1.77648	4.13333	13.7236	4.98949	8.27716	0.0568856	0.52863	-137.467	460
0.000748336	0.0295808	7.27094	1.77648	4.13333	13.7236	4.98949	8.27716	0.0568856	0.52863	-137.467	461
0.000748336	0.0295808	7.27094	1.77648	4.13333	13.7236	4.98949	8.27716	0.0568856	0.52863	-137.467	462
0.000748336	0.0295808	7.27094	1.77648	4.13333	13.7236	4.98949	8.27716	0.0568856	0.52863	-137.467	463
0.000366197	0.0318575	6.17319	2.04424	4.01965	12.0107	3.976	8.67104	0.0581497	0.533821	-139.358	464
0.000299772	0.0339061	6.07422	2.089	4.02124	11.86	3.60246	8.69338	0.0551083	0.523809	-139.245	465
0.000188689	0.0293079	5.16526	1.4913	4.02427	11.857	3.34589	8.4361	0.0533133	0.52691	-137.821	466
0.000188689	0.0293079	5.16526	1.4913	4.02427	11.857	3.34589	8.4361	0.0533133	0.52691	-137.821	467
0.000188689	0.0293079	5.16526	1.4913	4.02427	11.857	3.34589	8.4361	0.0533133	0.52691	-137.821	468
0.000188689	0.0293079	5.16526	1.4913	4.02427	11.857	3.34589	8.4361	0.0533133	0.52691	-137.821	469
0.000188689	0.0293079	5.16526	1.4913	4.02427	11.857	3.34589	8.4361	0.0533133	0.52691	-137.821	470
0.000188689	0.0293079	5.16526	1.4913	4.02427	11.857	3.34589	8.4361	0.0533133	0.52691	-137.821	471
0.000188689	0.0293079	5.16526	1.4913	4.02427	11.857	3.34589	8.4361	0.0533133	0.52691	-137.821	472
0.00026076	0.0258623	4.79897	1.52811	4.01989	10.5655	3.57553	8.12276	0.0519765	0.535396	-139.983	473
0.00026076	0.0258623	4.79897	1.52811	4.01989	10.5655	3.57553	8.12276	0.0519765	0.535396	-139.983	474
0.0013926	0.0223216	5.05406	1.31494	4.04249	11.5513	4.36964	8.30939	0.0539485	0.525793	-137.143	475
0.0013926	0.0223216	5.05406	1.31494	4.04249	11.5513	4.36964	8.30939	0.0539485	0.525793	-137.143	476
0.0013926	0.0223216	5.05406	1.31494	4.04249	11.5513	4.36964	8.30939	0.0539485	0.525793	-137.143	477
0.0013926	0.0223216	5.05406	1.31494	4.04249	11.5513	4.36964	8.30939	0.0539485	0.525793	-137.143	478
0.0013926	0.0223216	5.05406	1.31494	4.04249	11.5513	4.36964	8.30939	0.0539485	0.525793	-137.143	479
0.0013926	0.0223216	5.05406	1.31494	4.04249	11.5513	4.36964	8.30939	0.0539485	0.525793	-137.143	480
0.0013926	0.0223216	5.05406	1.31494	4.04249	11.5513	4.36964	8.30939	0.0539485	0.525793	-137.143	481
0.0013926	0.0223216	5.05406	1.31494	4.04249	11.5513	4.36964	8.30939	0.0539485	0.525793	-137.143	482
0.0020697	0.0208455	4.36763	0.770449	4.07454	12.8795	4.42677	8.63647	0.0561288	0.512585	-135.357	483
0.0020697	0.0208455	4.36763	0.770449	4.07454	12.8795	4.42677	8.63647	0.0561288	0.512585	-135.357	484
0.000682326	0.028597	4.78514	0.76501	4.07368	14.1768	4.84881	8.79368	0.0572006	0.504462	-134.046	485
0.000682326	0.028597	4.78514	0.76501	4.07368	14.1768	4.84881	8.79368	0.0572006	0.504462	-134.046	486
0.000562878	0.0268566	5.15883	1.00808	4.08175	12.4969	4.94362	8.76394	0.0614497	0.501487	-135.145	487
0.000562878	0.0268566	5.15883	1.00808	4.08175	12.4969	4.94362	8.76394	0.0614497	0.501487	-135.145	488
0.000562878	0.0268566	5.15883	1.00808	4.08175	12.4969	4.94362	8.76394	0.0614497	0.501487	-135.145	489
0.000562878	0.0268566	5.15883	1.00808	4.08175	12.4969	4.94362	8.76394	0.0614497	0.501487	-135.145	490
0.000562878	0.0268566	5.15883	1.00808	4.08175	12.4969	4.94362	8.76394	0.0614497	0.501487	-135.145	491
0.000562878	0.0268566	5.15883	1.00808	4.08175	12.4969	4.94362	8.76394	0.0614497	0.501487	-135.145	492
0.000562878	0.0268566	5.15883	1.00808	4.08175	12.4969	4.94362	8.76394	0.0614497	0.501487	-135.145	493
0.00127286	0.0248371	5.1702	0.900725	4.09775	13.7862	5.3454	8.82599	0.0650534	0.484527	-136.126	494
0.00127286	0.0248371	5.1702	0.900725	4.09775	13.7862	5.3454	8.82599	0.0650534	0.484527	-136.126	495
0.00127286	0.0248371	5.1702	0.900725	4.09775	13.7862	5.3454	8.82599	0.0650534	0.484527	-136.126	496
0.000388733	0.034231	5.1627	0.859569	4.14264	14.0868	5.69835	8.99729	0.05883	0.496096	-135.007	497
0.000388733	0.034231	5.1627	0.859569	4.14264	14.0868	5.69835	8.99729	0.05883	0.496096	-135.007	498
0.000388733	0.034231	5.1627	0.859569	4.14264	14.0868	5.69835	8.99729	0.05883	0.496096	-135.007	499
0.000411748	0.0289698	5.15781	0.811342	4.36659	13.8469	5.73756	9.24106	0.0617315	0.493392	-135.187	500
0.000463252	0.0282548	4.98218	0.807912	4.27784	12.8198	5.99193	9.72774	0.065652	0.501277	-136.573	501
0.000463252	0.0282548	4.98218	0.807912	4.27784	12.8198	5.99193	9.72774	0.065652	0.501277	-136.573	502
0.000262646	0.0371079	5.25742	1.03314	4.19429	12.9315	5.28659	9.56933	0.0677481	0.50988	-137.202	503
0.000262646	0.0371079	5.25742	1.03314	4.19429	12.9315	5.28659	9.56933	0.0677481	0.50988	-137.202	504
0.000196561	0.0362029	4.27904	0.642061	4.18449	14.2711	4.452	9.70748	0.0567883	0.510492	-135.296	505
0.000196561	0.0362029	4.27904	0.642061	4.18449	14.2711	4.452	9.70748	0.0567883	0.510492	-135.296	506
0.000312429	0.0353332	5.00943	0.717734	4.63894	14.0787	5.10327	9.85001	0.0553871	0.505656	-134.147	507
0.000312429	0.0353332	5.00943	0.717734	4.63894	14.0787	5.10327	9.85001	0.0553871	0.505656	-134.147	508
0.000527251	0.0308497	5.47744	0.743936	5.45718	15.1485	4.26465	9.85999	0.0516496	0.518651	-133.743	509
0.000527251	0.0308497	5.47744	0.743936	5.45718	15.1485	4.26465	9.85999	0.0516496	0.518651	-133.743	510
0.00269172	0.022433	4.76201	0.58856	5.48416	14.0663	3.77815	9.40475	0.0526959	0.528479	-134.008	511
0.00269172	0.022433	4.76201	0.58856	5.48416	14.0663	3.77815	9.40475	0.0526959	0.528479	-134.008	512
0.00269172	0.022433	4.76201	0.58856	5.48416	14.0663	3.77815	9.40475	0.0526959	0.528479	-134.008	513
0.000672049	0.0227237	4.88488	0.587868	5.84495	13.9604	3.1601	9.89332	0.0549174	0.516199	-134.328	514
0.000562642	0.0240332	4.86959	0.561154	5.78983	14.4461	3.49847	9.92904	0.052021	0.509864	-134.312	515
0.000562642	0.0240332	4.86959	0.561154	5.78983	14.4461	3.49847	9.92904	0.052021	0.509864	-134.312	516
0.00108038	0.0228367	5.08811	0.622301	5.93727	14.2572	3.69127	10.4184	0.051946	0.501674	-135.748	517
0.00108038	0.0228367	5.08811	0.622301	5.93727	14.2572	3.69127	10.4184	0.051946	0.501674	-135.748	518
0.00108038	0.0228367	5.08811	0.622301	5.93727	14.2572	3.69127	10.4184	0.051946	0.501674	-135.748	519
0.000638855	0.0201222	5.7403	0.651306	5.34056	14.7344	4.04539	10.1495	0.05778	0.497217	-132.513	520
0.000638855	0.0201222	5.7403	0.651306	5.34056	14.7344	4.04539	10.1495	0.05778	0.497217	-132.513	521
0.000638855	0.0201222	5.7403	0.651306	5.34056	14.7344	4.04539	10.1495	0.05778	0.497217	-132.513	522
0.000638855	0.0201222	5.7403	0.651306	5.34056	14.7344	4.04539	10.1495	0.05778	0.497217	-132.513	523
0.000638855	0.0201222	5.7403	0.651306	5.34056	14.7344	4.04539	10.1495	0.05778	0.497217	-132.513	524
0.000155063	0.0220612	5.20887	0.63446	5.48724	13.9263	3.58326	9.56887	0.0567709	0.499147	-132.464	525
0.000155063	0.0220612	5.20887	0.63446	5.48724	13.9263	3.58326	9.56887	0.0567709	0.499147	-132.464	526
0.000155063	0.0220612	5.20887	0.63446	5.48724	13.9263	3.58326	9.56887	0.0567709	0.499147	-132.464	527
0.000155063	0.0220612	5.20887	0.63446	5.48724	13.9263	3.58326	9.56887	0.0567709	0.499147	-132.464	528
0.000155063	0.0220612	5.20887	0.63446	5.48724	13.9263	3.58326	9.56887	0.0567709	0.499147	-132.464	529
0.000155063	0.0220612	5.20887	0.63446	5.48724	13.9263	3.58326	9.56887	0.0567709	0.499147	-132.464	530
0.000107263	0.025653	5.48238	0.617867	5.85936	14.8373	3.9622	9.54773	0.0613624	0.469048	-134.06	531
0.000107263	0.025653	5.48238	0.617867	5.85936	14.8373	3.9622	9.54773	0.0613624	0.469048	-134.06	532
0.000107263	0.025653	5.48238	0.617867	5.85936	14.8373	3.9622	9.54773	0.0613624	0.469048	-134.06	533
0.000107263	0.025653	5.48238	0.617867	5.85936	14.8373	3.9622	9.54773	0.0613624	0.469048	-134.06	534
0.000107263	0.025653	5.48238	0.617867	5.85936	14.8373	3.9622	9.54773	0.0613624	0.469048	-134.06	535
0.000107263	0.025653	5.48238	0.617867	5.85936	14.8373	3.9622	9.54773	0.0613624	0.469048	-134.06	536
0.000315661	0.0218531	6.02358	0.783809	5.55143	14.4336	4.429	9.5227	0.0619625	0.475513	-134.588	537
0.000315661	0.0218531	6.02358	0.783809	5.55143	14.4336	4.429	9.5227	0.0619625	0.475513	-134.588	538
0.000315661	0.0218531	6.02358	0.783809	5.55143	14.4336	4.429	9.5227	0.0619625	0.475513	-134.588	539
0.000315661	0.0218531	6.02358	0.783809	5.55143	14.4336	4.429	9.5227	0.0619625	0.475513	-134.588	540
0.000315661	0.0218531	6.02358	0.783809	5.55143	14.4336	4.429	9.5227	0.0619625	0.475513	-134.588	541
0.000315661	0.0218531	6.02358	0.783809	5.55143	14.4336	4.429	9.5227	0.0619625	0.475513	-134.588	542
0.000315661	0.0218531	6.02358	0.783809	5.55143	14.4336	4.429	9.5227	0.0619625	0.475513	-134.588	543
0.000291794	0.0248786	5.89337	0.911577	5.58079	12.7979	4.85324	9.62482	0.0659884	0.46784	-135.974	544
0.000291794	0.0248786	5.89337	0.911577	5.58079	12.7979	4.85324	9.62482	0.0659884	0.46784	-135.974	545
0.000291794	0.0248786	5.89337	0.911577	5.58079	12.7979	4.85324	9.62482	0.0659884	0.46784	-135.974	546
0.000179396	0.0333583	6.19383	1.15141	5.18261	13.1093	4.10144	9.52344	0.0680298	0.449942	-137.595	547
0.000179396	0.0333583	6.19383	1.15141	5.18261	13.1093	4.10144	9.52344	0.0680298	0.449942	-137.595	548
0.000179396	0.0333583	6.19383	1.15141	5.18261	13.1093	4.10144	9.52344	0.0680298	0.449942	-137.595	549
0.000179396	0.0333583	6.19383	1.15141	5.18261	13.1093	4.10144	9.52344	0.0680298	0.449942	-137.595	550
0.000179396	0.0333583	6.19383	1.15141	5.18261	13.1093	4.10144	9.52344	0.0680298	0.449942	-137.595	551
0.000179396	0.0333583	6.19383	1.15141	5.18261	13.1093	4.10144	9.52344	0.0680298	0.449942	-137.595	552
0.000264963	0.0369109	7.1773	1.5259	4.69904	13.7838	4.10965	9.35638	0.0673409	0.471576	-138.264	553
0.000264963	0.0369109	7.1773	1.5259	4.69904	13.7838	4.10965	9.35638	0.0673409	0.471576	-138.264	554
0.000472714	0.0282111	7.03046	1.3423	4.50954	14.0973	3.94905	9.46893	0.0650837	0.489051	-138.783	555
0.000472714	0.0282111	7.03046	1.3423	4.50954	14.0973	3.94905	9.46893	0.0650837	0.489051	-138.783	556
0.000145529	0.0436179	7.92735	1.58497	5.11458	14.1353	4.32233	9.34846	0.0658788	0.486467	-138.977	557
0.000266764	0.0351173	6.4852	1.12944	4.7588	14.367	3.97783	9.40906	0.0660112	0.485788	-138.117	558
0.000218582	0.0290881	6.85912	1.07043	4.97919	14.7012	4.09671	9.99028	0.0680947	0.48736	-135.385	559
0.000218582	0.0290881	6.85912	1.07043	4.97919	14.7012	4.09671	9.99028	0.0680947	0.48736	-135.385	560
0.000218582	0.0290881	6.85912	1.07043	4.97919	14.7012	4.09671	9.99028	0.0680947	0.48736	-135.385	561
0.000633837	0.0249976	7.08013	1.10006	5.16657	14.8786	4.56484	10.4311	0.0691415	0.484292	-133.87	562
0.000464325	0.030945	7.08751	1.32114	4.92002	13.7349	4.75985	10.9039	0.0698725	0.48866	-134.733	563
0.000651728	0.0262937	8.44237	1.25055	5.63819	15.3272	4.66607	11.2473	0.0678132	0.486252	-134.136	564
0.00121101	0.0283457	8.52004	1.32741	5.56335	15.7099	4.79858	11.2011	0.0662543	0.503128	-134.562	565
0.00121101	0.0283457	8.52004	1.32741	5.56335	15.7099	4.79858	11.2011	0.0662543	0.503128	-134.562	566
0.00121101	0.0283457	8.52004	1.32741	5.56335	15.7099	4.79858	11.2011	0.0662543	0.503128	-134.562	567
0.00121101	0.0283457	8.52004	1.32741	5.56335	15.7099	4.79858	11.2011	0.0662543	0.503128	-134.562	568
0.00121101	0.0283457	8.52004	1.32741	5.56335	15.7099	4.79858	11.2011	0.0662543	0.503128	-134.562	569
0.00121101	0.0283457	8.52004	1.32741	5.56335	15.7099	4.79858	11.2011	0.0662543	0.503128	-134.562	570
0.00121101	0.0283457	8.52004	1.32741	5.56335	15.7099	4.79858	11.2011	0.0662543	0.503128	-134.562	571
0.00272762	0.0180314	6.79703	0.732126	6.25371	14.581	4.71584	11.7028	0.0610146	0.501799	-134.754	572
0.00163726	0.0192422	6.87194	0.776451	6.09542	14.9092	4.03685	12.1624	0.0619915	0.497055	-134.961	573
0.00195197	0.02218	6.71039	0.71408	6.32445	14.7438	5.09131	12.1118	0.0578061	0.5024	-134.711	574
0.00113547	0.0236276	6.63959	0.828292	6.03432	14.6742	4.95365	11.8781	0.0582033	0.500693	-134.398	575
0.00113547	0.0236276	6.63959	0.828292	6.03432	14.6742	4.95365	11.8781	0.0582033	0.500693	-134.398	576
0.00196725	0.0197029	7.24875	1.00304	5.87782	14.4576	5.39035	11.3961	0.0633667	0.488532	-135.72	577
0.00229147	0.0213957	7.24501	1.06939	6.02491	14.027	4.98132	11.3607	0.0648028	0.482346	-134.829	578
0.00229147	0.0213957	7.24501	1.06939	6.02491	14.027	4.98132	11.3607	0.0648028	0.482346	-134.829	579
0.00229147	0.0213957	7.24501	1.06939	6.02491	14.027	4.98132	11.3607	0.0648028	0.482346	-134.829	580
0.00262175	0.0194471	7.12836	1.025	6.13276	13.3162	4.97243	11.304	0.0640255	0.479949	-134.544	581
0.00262175	0.0194471	7.12836	1.025	6.13276	13.3162	4.97243	11.304	0.0640255	0.479949	-134.544	582
0.00262175	0.0194471	7.12836	1.025	6.13276	13.3162	4.97243	11.304	0.0640255	0.479949	-134.544	583
0.00262175	0.0194471	7.12836	1.025	6.13276	13.3162	4.97243	11.304	0.0640255	0.479949	-134.544	584
0.00262175	0.0194471	7.12836	1.025	6.13276	13.3162	4.97243	11.304	0.0640255	0.479949	-134.544	585
0.0027294	0.0154166	6.69421	0.783789	6.51463	13.8283	4.53771	11.0391	0.0651039	0.470554	-135.249	586
0.0027294	0.0154166	6.69421	0.783789	6.51463	13.8283	4.53771	11.0391	0.0651039	0.470554	-135.249	587
0.0027294	0.0154166	6.69421	0.783789	6.51463	13.8283	4.53771	11.0391	0.0651039	0.470554	-135.249	588
0.0022282	0.0182082	7.42541	0.75057	6.56456	15.3538	4.52374	11.6349	0.0648081	0.47274	-136.507	589
0.0022282	0.0182082	7.42541	0.75057	6.56456	15.3538	4.52374	11.6349	0.0648081	0.47274	-136.507	590
0.0022282	0.0182082	7.42541	0.75057	6.56456	15.3538	4.52374	11.6349	0.0648081	0.47274	-136.507	591
0.0022282	0.0182082	7.42541	0.75057	6.56456	15.3538	4.52374	11.6349	0.0648081	0.47274	-136.507	592
0.00329626	0.0212239	7.37394	0.727136	5.98545	17.6341	4.7537	11.4706	0.0629412	0.464119	-136.481	593
0.00329626	0.0212239	7.37394	0.727136	5.98545	17.6341	4.7537	11.4706	0.0629412	0.464119	-136.481	594
0.00112198	0.0277376	8.14028	1.02893	5.38723	17.885	5.31352	11.3762	0.068963	0.449417	-137.616	595
0.00112198	0.0277376	8.14028	1.02893	5.38723	17.885	5.31352	11.3762	0.068963	0.449417	-137.616	596
0.00112198	0.0277376	8.14028	1.02893	5.38723	17.885	5.31352	11.3762	0.068963	0.449417	-137.616	597
0.00112198	0.0277376	8.14028	1.02893	5.38723	17.885	5.31352	11.3762	0.068963	0.449417	-137.616	598
0.00105702	0.0218337	7.46206	1.08385	5.43396	16.396	4.40281	11.0283	0.0682222	0.45748	-138.495	599
0.000802074	0.0183085	6.53756	0.737844	4.92949	18.0074	4.10891	11.116	0.0654769	0.461432	-137.548	600
0.000855114	0.0224981	6.89584	0.900809	4.32148	19.3058	3.83009	9.81683	0.0672062	0.45857	-137.167	601
0.00178218	0.0165713	6.623	0.675883	4.80871	19.0863	4.12633	10.6658	0.0654773	0.457452	-136.901	602
0.00178218	0.0165713	6.623	0.675883	4.80871	19.0863	4.12633	10.6658	0.0654773	0.457452	-136.901	603
0.00178218	0.0165713	6.623	0.675883	4.80871	19.0863	4.12633	10.6658	0.0654773	0.457452	-136.901	604
0.00364818	0.015936	6.49086	0.732388	4.91023	18.6059	4.53442	11.1774	0.0601482	0.46406	-136.798	605
0.00364818	0.015936	6.49086	0.732388	4.91023	18.6059	4.53442	11.1774	0.0601482	0.46406	-136.798	606
0.00364818	0.015936	6.49086	0.732388	4.91023	18.6059	4.53442	11.1774	0.0601482	0.46406	-136.798	607
0.00593742	0.0180877	6.41308	0.703013	4.52521	19.7091	5.03796	11.2274	0.0580106	0.476964	-136.638	608
0.00593742	0.0180877	6.41308	0.703013	4.52521	19.7091	5.03796	11.2274	0.0580106	0.476964	-136.638	609
0.00593742	0.0180877	6.41308	0.703013	4.52521	19.7091	5.03796	11.2274	0.0580106	0.476964	-136.638	610
0.00593742	0.0180877	6.41308	0.703013	4.52521	19.7091	5.03796	11.2274	0.0580106	0.476964	-136.638	611
0.00593742	0.0180877	6.41308	0.703013	4.52521	19.7091	5.03796	11.2274	0.0580106	0.476964	-136.638	612
0.00593742	0.0180877	6.41308	0.703013	4.52521	19.7091	5.03796	11.2274	0.0580106	0.476964	-136.638	613
0.00593742	0.0180877	6.41308	0.703013	4.52521	19.7091	5.03796	11.2274	0.0580106	0.476964	-136.638	614
0.00593742	0.0180877	6.41308	0.703013	4.52521	19.7091	5.03796	11.2274	0.0580106	0.476964	-136.638	615
0.00593742	0.0180877	6.41308	0.703013	4.52521	19.7091	5.03796	11.2274	0.0580106	0.476964	-136.638	616
0.00489208	0.0211275	5.76422	0.666759	4.29093	19.6175	4.43057	10.7125	0.0552891	0.489665	-136.058	617
0.00489208	0.0211275	5.76422	0.666759	4.29093	19.6175	4.43057	10.7125	0.0552891	0.489665	-136.058	618
0.00489208	0.0211275	5.76422	0.666759	4.29093	19.6175	4.43057	10.7125	0.0552891	0.489665	-136.058	619
0.00521729	0.0162995	6.45887	0.716148	4.35821	19.722	4.44959	11.0079	0.0564899	0.491407	-136.22	620
0.00521729	0.0162995	6.45887	0.716148	4.35821	19.722	4.44959	11.0079	0.0564899	0.491407	-136.22	621
0.00521729	0.0162995	6.45887	0.716148	4.35821	19.722	4.44959	11.0079	0.0564899	0.491407	-136.22	622
0.00521729	0.0162995	6.45887	0.716148	4.35821	19.722	4.44959	11.0079	0.0564899	0.491407	-136.22	623
0.00521729	0.0162995	6.45887	0.716148	4.35821	19.722	4.44959	11.0079	0.0564899	0.491407	-136.22	624
0.00521729	0.0162995	6.45887	0.716148	4.35821	19.722	4.44959	11.0079	0.0564899	0.491407	-136.22	625
0.00521729	0.0162995	6.45887	0.716148	4.35821	19.722	4.44959	11.0079	0.0564899	0.491407	-136.22	626
0.00521729	0.0162995	6.45887	0.716148	4.35821	19.722	4.44959	11.0079	0.0564899	0.491407	-136.22	627
0.00521729	0.0162995	6.45887	0.716148	4.35821	19.722	4.44959	11.0079	0.0564899	0.491407	-136.22	628
0.00521729	0.0162995	6.45887	0.716148	4.35821	19.722	4.44959	11.0079	0.0564899	0.491407	-136.22	629
0.00521729	0.0162995	6.45887	0.716148	4.35821	19.722	4.44959	11.0079	0.0564899	0.491407	-136.22	630
0.00521729	0.0162995	6.45887	0.716148	4.35821	19.722	4.44959	11.0079	0.0564899	0.491407	-136.22	631
0.00521729	0.0162995	6.45887	0.716148	4.35821	19.722	4.44959	11.0079	0.0564899	0.491407	-136.22	632
0.00521729	0.0162995	6.45887	0.716148	4.35821	19.722	4.44959	11.0079	0.0564899	0.491407	-136.22	633
0.00521729	0.0162995	6.45887	0.716148	4.35821	19.722	4.44959	11.0079	0.0564899	0.491407	-136.22	634
0.00521729	0.0162995	6.45887	0.716148	4.35821	19.722	4.44959	11.0079	0.0564899	0.491407	-136.22	635
0.00284417	0.0194684	8.69952	1.40081	4.33538	19.7065	3.87473	11.1165	0.0573701	0.509916	-136.88	636
0.00284417	0.0194684	8.69952	1.40081	4.33538	19.7065	3.87473	11.1165	0.0573701	0.509916	-136.88	637
0.00284417	0.0194684	8.69952	1.40081	4.33538	19.7065	3.87473	11.1165	0.0573701	0.509916	-136.88	638
0.00371016	0.0177748	8.69433	1.64096	4.26468	18.7337	3.56192	11.2415	0.0535416	0.521332	-138.033	639
0.00371016	0.0177748	8.69433	1.64096	4.26468	18.7337	3.56192	11.2415	0.0535416	0.521332	-138.033	640
0.00371016	0.0177748	8.69433	1.64096	4.26468	18.7337	3.56192	11.2415	0.0535416	0.521332	-138.033	641
0.00371016	0.0177748	8.69433	1.64096	4.26468	18.7337	3.56192	11.2415	0.0535416	0.521332	-138.033	642
0.00371016	0.0177748	8.69433	1.64096	4.26468	18.7337	3.56192	11.2415	0.0535416	0.521332	-138.033	643
0.00371016	0.0177748	8.69433	1.64096	4.26468	18.7337	3.56192	11.2415	0.0535416	0.521332	-138.033	644
0.00371016	0.0177748	8.69433	1.64096	4.26468	18.7337	3.56192	11.2415	0.0535416	0.521332	-138.033	645
0.00371016	0.0177748	8.69433	1.64096	4.26468	18.7337	3.56192	11.2415	0.0535416	0.521332	-138.033	646
0.00371016	0.0177748	8.69433	1.64096	4.26468	18.7337	3.56192	11.2415	0.0535416	0.521332	-138.033	647
0.00371016	0.0177748	8.69433	1.64096	4.26468	18.7337	3.56192	11.2415	0.0535416	0.521332	-138.033	648
0.00371016	0.0177748	8.69433	1.64096	4.26468	18.7337	3.56192	11.2415	0.0535416	0.521332	-138.033	649
0.00371016	0.0177748	8.69433	1.64096	4.26468	18.7337	3.56192	11.2415	0.0535416	0.521332	-138.033	650
0.00371016	0.0177748	8.69433	1.64096	4.26468	18.7337	3.56192	11.2415	0.0535416	0.521332	-138.033	651
0.00371016	0.0177748	8.69433	1.64096	4.26468	18.7337	3.56192	11.2415	0.0535416	0.521332	-138.033	652
0.00370979	0.0146877	9.14389	1.5839	4.38292	19.7946	3.5147	11.159	0.0535458	0.506017	-139.078	653
0.00370979	0.0146877	9.14389	1.5839	4.38292	19.7946	3.5147	11.159	0.0535458	0.506017	-139.078	654
0.00370979	0.0146877	9.14389	1.5839	4.38292	19.7946	3.5147	11.159	0.0535458	0.506017	-139.078	655
0.00624541	0.0119546	9.61059	1.8292	4.93432	18.4575	3.73206	10.8828	0.0602323	0.499543	-139.054	656
0.00624541	0.0119546	9.61059	1.8292	4.93432	18.4575	3.73206	10.8828	0.0602323	0.499543	-139.054	657
0.00659764	0.00874894	10.0714	2.34729	4.69164	16.0339	4.21784	11.3876	0.0607688	0.514218	-138.703	658
0.00659764	0.00874894	10.0714	2.34729	4.69164	16.0339	4.21784	11.3876	0.0607688	0.514218	-138.703	659
0.00659764	0.00874894	10.0714	2.34729	4.69164	16.0339	4.21784	11.3876	0.0607688	0.514218	-138.703	660
0.00659764	0.00874894	10.0714	2.34729	4.69164	16.0339	4.21784	11.3876	0.0607688	0.514218	-138.703	661
0.00659764	0.00874894	10.0714	2.34729	4.69164	16.0339	4.21784	11.3876	0.0607688	0.514218	-138.703	662
0.00659764	0.00874894	10.0714	2.34729	4.69164	16.0339	4.21784	11.3876	0.0607688	0.514218	-138.703	663
0.00659764	0.00874894	10.0714	2.34729	4.69164	16.0339	4.21784	11.3876	0.0607688	0.514218	-138.703	664
0.00659764	0.00874894	10.0714	2.34729	4.69164	16.0339	4.21784	11.3876	0.0607688	0.514218	-138.703	665
0.00659764	0.00874894	10.0714	2.34729	4.69164	16.0339	4.21784	11.3876	0.0607688	0.514218	-138.703	666
0.00659764	0.00874894	10.0714	2.34729	4.69164	16.0339	4.21784	11.3876	0.0607688	0.514218	-138.703	667
0.00898462	0.00960569	9.12154	2.05115	4.99303	14.8188	5.05469	10.8642	0.0607945	0.521206	-139.363	668
0.00898462	0.00960569	9.12154	2.05115	4.99303	14.8188	5.05469	10.8642	0.0607945	0.521206	-139.363	669
0.00898462	0.00960569	9.12154	2.05115	4.99303	14.8188	5.05469	10.8642	0.0607945	0.521206	-139.363	670
0.00898462	0.00960569	9.12154	2.05115	4.99303	14.8188	5.05469	10.8642	0.0607945	0.521206	-139.363	671
0.00898462	0.00960569	9.12154	2.05115	4.99303	14.8188	5.05469	10.8642	0.0607945	0.521206	-139.363	672
0.00898462	0.00960569	9.12154	2.05115	4.99303	14.8188	5.05469	10.8642	0.0607945	0.521206	-139.363	673
0.00898462	0.00960569	9.12154	2.05115	4.99303	14.8188	5.05469	10.8642	0.0607945	0.521206	-139.363	674
0.00898462	0.00960569	9.12154	2.05115	4.99303	14.8188	5.05469	10.8642	0.0607945	0.521206	-139.363	675
0.00898462	0.00960569	9.12154	2.05115	4.99303	14.8188	5.05469	10.8642	0.0607945	0.521206	-139.363	676
0.00898462	0.00960569	9.12154	2.05115	4.99303	14.8188	5.05469	10.8642	0.0607945	0.521206	-139.363	677
0.00898462	0.00960569	9.12154	2.05115	4.99303	14.8188	5.05469	10.8642	0.0607945	0.521206	-139.363	678
0.00552574	0.0122031	9.04402	1.82674	5.38045	16.146	3.94209	10.3171	0.0589321	0.508054	-137.443	679
0.00552574	0.0122031	9.04402	1.82674	5.38045	16.146	3.94209	10.3171	0.0589321	0.508054	-137.443	680
0.00552574	0.0122031	9.04402	1.82674	5.38045	16.146	3.94209	10.3171	0.0589321	0.508054	-137.443	681
0.00400052	0.0135643	7.81706	1.61842	4.74359	16.2459	3.99328	9.97414	0.0580298	0.500396	-136.763	682
0.00400052	0.0135643	7.81706	1.61842	4.74359	16.2459	3.99328	9.97414	0.0580298	0.500396	-136.763	683
0.00400052	0.0135643	7.81706	1.61842	4.74359	16.2459	3.99328	9.97414	0.0580298	0.500396	-136.763	684
0.00400052	0.0135643	7.81706	1.61842	4.74359	16.2459	3.99328	9.97414	0.0580298	0.500396	-136.763	685
0.00400052	0.0135643	7.81706	1.61842	4.74359	16.2459	3.99328	9.97414	0.0580298	0.500396	-136.763	686
0.00400052	0.0135643	7.81706	1.61842	4.74359	16.2459	3.99328	9.97414	0.0580298	0.500396	-136.763	687
0.00400052	0.0135643	7.81706	1.61842	4.74359	16.2459	3.99328	9.97414	0.0580298	0.500396	-136.763	688
0.00459735	0.0124307	6.98221	1.56068	4.11158	15.8363	3.58849	10.8298	0.0526012	0.522069	-135.757	689
0.00459735	0.0124307	6.98221	1.56068	4.11158	15.8363	3.58849	10.8298	0.0526012	0.522069	-135.757	690
0.00459735	0.0124307	6.98221	1.56068	4.11158	15.8363	3.58849	10.8298	0.0526012	0.522069	-135.757	691
0.00459735	0.0124307	6.98221	1.56068	4.11158	15.8363	3.58849	10.8298	0.0526012	0.522069	-135.757	692
0.00459735	0.0124307	6.98221	1.56068	4.11158	15.8363	3.58849	10.8298	0.0526012	0.522069	-135.757	693
0.00459735	0.0124307	6.98221	1.56068	4.11158	15.8363	3.58849	10.8298	0.0526012	0.522069	-135.757	694
0.00459735	0.0124307	6.98221	1.56068	4.11158	15.8363	3.58849	10.8298	0.0526012	0.522069	-135.757	695
0.00459735	0.0124307	6.98221	1.56068	4.11158	15.8363	3.58849	10.8298	0.0526012	0.522069	-135.757	696
0.00459735	0.0124307	6.98221	1.56068	4.11158	15.8363	3.58849	10.8298	0.0526012	0.522069	-135.757	697
0.00459735	0.0124307	6.98221	1.56068	4.11158	15.8363	3.58849	10.8298	0.0526012	0.522069	-135.757	698
0.00459735	0.0124307	6.98221	1.56068	4.11158	15.8363	3.58849	10.8298	0.0526012	0.522069	-135.757	699
0.00459735	0.0124307	6.98221	1.56068	4.11158	15.8363	3.58849	10.8298	0.0526012	0.522069	-135.757	700
0.00459735	0.0124307	6.98221	1.56068	4.11158	15.8363	3.58849	10.8298	0.0526012	0.522069	-135.757	701
0.00436697	0.014402	6.90521	1.5888	4.14785	15.4648	4.00258	10.9191	0.0528237	0.515098	-135.572	702
0.00436697	0.014402	6.90521	1.5888	4.14785	15.4648	4.00258	10.9191	0.0528237	0.515098	-135.572	703
0.00436697	0.014402	6.90521	1.5888	4.14785	15.4648	4.00258	10.9191	0.0528237	0.515098	-135.572	704
0.00436697	0.014402	6.90521	1.5888	4.14785	15.4648	4.00258	10.9191	0.0528237	0.515098	-135.572	705
0.00720323	0.00949262	5.88692	1.21029	4.13409	14.869	4.303	10.6039	0.055544	0.517545	-134.143	706
0.00720323	0.00949262	5.88692	1.21029	4.13409	14.869	4.303	10.6039	0.055544	0.517545	-134.143	707
0.00778886	0.0073606	5.96053	1.16005	4.1309	15.0485	4.62611	10.6315	0.0589811	0.515675	-134.318	708
0.00778886	0.0073606	5.96053	1.16005	4.1309	15.0485	4.62611	10.6315	0.0589811	0.515675	-134.318	709
0.00778886	0.0073606	5.96053	1.16005	4.1309	15.0485	4.62611	10.6315	0.0589811	0.515675	-134.318	710
0.00778886	0.0073606	5.96053	1.16005	4.1309	15.0485	4.62611	10.6315	0.0589811	0.515675	-134.318	711
0.00778886	0.0073606	5.96053	1.16005	4.1309	15.0485	4.62611	10.6315	0.0589811	0.515675	-134.318	712
0.00778886	0.0073606	5.96053	1.16005	4.1309	15.0485	4.62611	10.6315	0.0589811	0.515675	-134.318	713
0.00778886	0.0073606	5.96053	1.16005	4.1309	15.0485	4.62611	10.6315	0.0589811	0.515675	-134.318	714
0.0110371	0.00586779	5.58611	1.00947	4.16858	14.2791	4.46826	11.0257	0.0607189	0.518003	-136.021	715
0.0110371	0.00586779	5.58611	1.00947	4.16858	14.2791	4.46826	11.0257	0.0607189	0.518003	-136.021	716
0.0110371	0.00586779	5.58611	1.00947	4.16858	14.2791	4.46826	11.0257	0.0607189	0.518003	-136.021	717
0.0110371	0.00586779	5.58611	1.00947	4.16858	14.2791	4.46826	11.0257	0.0607189	0.518003	-136.021	718
0.0110371	0.00586779	5.58611	1.00947	4.16858	14.2791	4.46826	11.0257	0.0607189	0.518003	-136.021	719
0.0110371	0.00586779	5.58611	1.00947	4.16858	14.2791	4.46826	11.0257	0.0607189	0.518003	-136.021	720
0.0110371	0.00586779	5.58611	1.00947	4.16858	14.2791	4.46826	11.0257	0.0607189	0.518003	-136.021	721
0.0110371	0.00586779	5.58611	1.00947	4.16858	14.2791	4.46826	11.0257	0.0607189	0.518003	-136.021	722
0.0110371	0.00586779	5.58611	1.00947	4.16858	14.2791	4.46826	11.0257	0.0607189	0.518003	-136.021	723
0.00791194	0.00600452	5.6481	0.89268	4.53501	14.3782	4.14934	11.0184	0.0619439	0.511056	-133.25	724
0.00585435	0.00795115	6.20959	1.08394	4.36663	14.5397	3.70806	11.2016	0.0606698	0.523758	-134.499	725
0.00441532	0.00736901	7.06392	1.28487	4.44112	15.2243	3.46741	10.6713	0.0610017	0.515778	-134.384	726
0.00441532	0.00736901	7.06392	1.28487	4.44112	15.2243	3.46741	10.6713	0.0610017	0.515778	-134.384	727
0.00441532	0.00736901	7.06392	1.28487	4.44112	15.2243	3.46741	10.6713	0.0610017	0.515778	-134.384	728
0.00441532	0.00736901	7.06392	1.28487	4.44112	15.2243	3.46741	10.6713	0.0610017	0.515778	-134.384	729
0.00441532	0.00736901	7.06392	1.28487	4.44112	15.2243	3.46741	10.6713	0.0610017	0.515778	-134.384	730
0.00342287	0.00754314	6.7309	1.21177	4.21556	15.7823	3.28056	10.8968	0.057887	0.516516	-136.359	731
0.00342287	0.00754314	6.7309	1.21177	4.21556	15.7823	3.28056	10.8968	0.057887	0.516516	-136.359	732
0.00342287	0.00754314	6.7309	1.21177	4.21556	15.7823	3.28056	10.8968	0.057887	0.516516	-136.359	733
0.00342287	0.00754314	6.7309	1.21177	4.21556	15.7823	3.28056	10.8968	0.057887	0.516516	-136.359	734
0.00342287	0.00754314	6.7309	1.21177	4.21556	15.7823	3.28056	10.8968	0.057887	0.516516	-136.359	735
0.00313923	0.00980746	7.04117	1.26715	4.4512	15.5171	3.68986	10.9424	0.057803	0.504305	-135.308	736
0.00313923	0.00980746	7.04117	1.26715	4.4512	15.5171	3.68986	10.9424	0.057803	0.504305	-135.308	737
0.00313923	0.00980746	7.04117	1.26715	4.4512	15.5171	3.68986	10.9424	0.057803	0.504305	-135.308	738
0.0037872	0.0107966	6.46752	1.16455	4.28065	14.8889	3.95559	11.4443	0.0564595	0.514205	-134.181	739
0.0037872	0.0107966	6.46752	1.16455	4.28065	14.8889	3.95559	11.4443	0.0564595	0.514205	-134.181	740
0.0037872	0.0107966	6.46752	1.16455	4.28065	14.8889	3.95559	11.4443	0.0564595	0.514205	-134.181	741
0.0037872	0.0107966	6.46752	1.16455	4.28065	14.8889	3.95559	11.4443	0.0564595	0.514205	-134.181	742
0.0037872	0.0107966	6.46752	1.16455	4.28065	14.8889	3.95559	11.4443	0.0564595	0.514205	-134.181	743
0.0037872	0.0107966	6.46752	1.16455	4.28065	14.8889	3.95559	11.4443	0.0564595	0.514205	-134.181	744
0.00478702	0.0111016	7.62342	1.26062	4.62011	16.3521	4.36062	11.4636	0.0583646	0.506205	-134.201	745
0.00478702	0.0111016	7.62342	1.26062	4.62011	16.3521	4.36062	11.4636	0.0583646	0.506205	-134.201	746
0.00478702	0.0111016	7.62342	1.26062	4.62011	16.3521	4.36062	11.4636	0.0583646	0.506205	-134.201	747
0.00478702	0.0111016	7.62342	1.26062	4.62011	16.3521	4.36062	11.4636	0.0583646	0.506205	-134.201	748
0.00478702	0.0111016	7.62342	1.26062	4.62011	16.3521	4.36062	11.4636	0.0583646	0.506205	-134.201	749
0.00478702	0.0111016	7.62342	1.26062	4.62011	16.3521	4.36062	11.4636	0.0583646	0.506205	-134.201	750
0.00478702	0.0111016	7.62342	1.26062	4.62011	16.3521	4.36062	11.4636	0.0583646	0.506205	-134.201	751
0.00478702	0.0111016	7.62342	1.26062	4.62011	16.3521	4.36062	11.4636	0.0583646	0.506205	-134.201	752
0.00478702	0.0111016	7.62342	1.26062	4.62011	16.3521	4.36062	11.4636	0.0583646	0.506205	-134.201	753
0.00478702	0.0111016	7.62342	1.26062	4.62011	16.3521	4.36062	11.4636	0.0583646	0.506205	-134.201	754
0.00478702	0.0111016	7.62342	1.26062	4.62011	16.3521	4.36062	11.4636	0.0583646	0.506205	-134.201	755
0.00381774	0.0120967	6.88052	1.24848	4.6608	14.9217	3.88947	11.3372	0.0599197	0.502755	-133.47	756
0.00381774	0.0120967	6.88052	1.24848	4.6608	14.9217	3.88947	11.3372	0.0599197	0.502755	-133.47	757
0.00381774	0.0120967	6.88052	1.24848	4.6608	14.9217	3.88947	11.3372	0.0599197	0.502755	-133.47	758
0.00381774	0.0120967	6.88052	1.24848	4.6608	14.9217	3.88947	11.3372	0.0599197	0.502755	-133.47	759
0.00381774	0.0120967	6.88052	1.24848	4.6608	14.9217	3.88947	11.3372	0.0599197	0.502755	-133.47	760
0.00381774	0.0120967	6.88052	1.24848	4.6608	14.9217	3.88947	11.3372	0.0599197	0.502755	-133.47	761
0.00381774	0.0120967	6.88052	1.24848	4.6608	14.9217	3.88947	11.3372	0.0599197	0.502755	-133.47	762
0.00381774	0.0120967	6.88052	1.24848	4.6608	14.9217	3.88947	11.3372	0.0599197	0.502755	-133.47	763
0.00381774	0.0120967	6.88052	1.24848	4.6608	14.9217	3.88947	11.3372	0.0599197	0.502755	-133.47	764
0.00381774	0.0120967	6.88052	1.24848	4.6608	14.9217	3.88947	11.3372	0.0599197	0.502755	-133.47	765
0.00381774	0.0120967	6.88052	1.24848	4.6608	14.9217	3.88947	11.3372	0.0599197	0.502755	-133.47	766
0.00325599	0.0138609	8.04561	1.46613	4.80368	15.4486	5.04809	11.435	0.062335	0.482163	-135.464	767
0.00325599	0.0138609	8.04561	1.46613	4.80368	15.4486	5.04809	11.435	0.062335	0.482163	-135.464	768
0.00325599	0.0138609	8.04561	1.46613	4.80368	15.4486	5.04809	11.435	0.062335	0.482163	-135.464	769
0.00619444	0.0133975	7.32552	1.11225	5.18798	15.7963	4.89827	11.1874	0.0652249	0.479904	-134.418	770
0.00619444	0.0133975	7.32552	1.11225	5.18798	15.7963	4.89827	11.1874	0.0652249	0.479904	-134.418	771
0.00619444	0.0133975	7.32552	1.11225	5.18798	15.7963	4.89827	11.1874	0.0652249	0.479904	-134.418	772
0.00619444	0.0133975	7.32552	1.11225	5.18798	15.7963	4.89827	11.1874	0.0652249	0.479904	-134.418	773
0.00619444	0.0133975	7.32552	1.11225	5.18798	15.7963	4.89827	11.1874	0.0652249	0.479904	-134.418	774
0.00619444	0.0133975	7.32552	1.11225	5.18798	15.7963	4.89827	11.1874	0.0652249	0.479904	-134.418	775
0.00619444	0.0133975	7.32552	1.11225	5.18798	15.7963	4.89827	11.1874	0.0652249	0.479904	-134.418	776
0.00619444	0.0133975	7.32552	1.11225	5.18798	15.7963	4.89827	11.1874	0.0652249	0.479904	-134.418	777
0.00149096	0.0171762	7.836	1.34905	4.46793	15.9364	4.61809	11.5424	0.0633447	0.510928	-135.205	778
0.00149096	0.0171762	7.836	1.34905	4.46793	15.9364	4.61809	11.5424	0.0633447	0.510928	-135.205	779
0.00438207	0.020141	8.54294	2.25365	4.19757	14.4192	5.08233	12.0195	0.0670316	0.514417	-139.121	780
0.00438207	0.020141	8.54294	2.25365	4.19757	14.4192	5.08233	12.0195	0.0670316	0.514417	-139.121	781
0.00438207	0.020141	8.54294	2.25365	4.19757	14.4192	5.08233	12.0195	0.0670316	0.514417	-139.121	782
0.00438207	0.020141	8.54294	2.25365	4.19757	14.4192	5.08233	12.0195	0.0670316	0.514417	-139.121	783
0.00438207	0.020141	8.54294	2.25365	4.19757	14.4192	5.08233	12.0195	0.0670316	0.514417	-139.121	784
0.00438207	0.020141	8.54294	2.25365	4.19757	14.4192	5.08233	12.0195	0.0670316	0.514417	-139.121	785
0.00438207	0.020141	8.54294	2.25365	4.19757	14.4192	5.08233	12.0195	0.0670316	0.514417	-139.121	786
0.00438207	0.020141	8.54294	2.25365	4.19757	14.4192	5.08233	12.0195	0.0670316	0.514417	-139.121	787
0.00438207	0.020141	8.54294	2.25365	4.19757	14.4192	5.08233	12.0195	0.0670316	0.514417	-139.121	788
0.00438207	0.020141	8.54294	2.25365	4.19757	14.4192	5.08233	12.0195	0.0670316	0.514417	-139.121	789
0.00214023	0.0258581	8.21238	1.92582	4.10565	14.1422	5.63163	11.9202	0.0630888	0.505142	-136.321	790
0.000958222	0.025739	7.85836	1.78683	4.10296	14.0268	6.05668	11.8608	0.0591014	0.498808	-135.953	791
0.000958222	0.025739	7.85836	1.78683	4.10296	14.0268	6.05668	11.8608	0.0591014	0.498808	-135.953	792
0.000958222	0.025739	7.85836	1.78683	4.10296	14.0268	6.05668	11.8608	0.0591014	0.498808	-135.953	793
0.00103238	0.0267846	8.15342	1.971	4.20851	13.445	6.21763	12.0227	0.0601693	0.495812	-136.716	794
0.00103238	0.0267846	8.15342	1.971	4.20851	13.445	6.21763	12.0227	0.0601693	0.495812	-136.716	795
0.0010365	0.0235701	8.43149	1.73671	4.40184	13.8272	6.34495	12.0611	0.0597886	0.496983	-137.388	796
0.00119059	0.0290995	8.64635	1.6962	4.56984	14.5818	6.62779	11.6827	0.0572434	0.489292	-137.169	797
0.00119059	0.0290995	8.64635	1.6962	4.56984	14.5818	6.62779	11.6827	0.0572434	0.489292	-137.169	798
0.00119059	0.0290995	8.64635	1.6962	4.56984	14.5818	6.62779	11.6827	0.0572434	0.489292	-137.169	799
0.00206398	0.0269335	9.3962	2.14156	4.47615	15.154	6.58001	11.6774	0.0570623	0.510806	-138.546	800
0.00206398	0.0269335	9.3962	2.14156	4.47615	15.154	6.58001	11.6774	0.0570623	0.510806	-138.546	801
0.00241928	0.0268502	9.90947	2.538	4.19601	15.1382	6.4616	11.1777	0.0588408	0.514322	-138.327	802
0.0030917	0.0219665	9.92188	1.98156	4.28639	16.9173	6.41626	11.3953	0.0587239	0.494212	-137.062	803
0.0030917	0.0219665	9.92188	1.98156	4.28639	16.9173	6.41626	11.3953	0.0587239	0.494212	-137.062	804
0.0030917	0.0219665	9.92188	1.98156	4.28639	16.9173	6.41626	11.3953	0.0587239	0.494212	-137.062	805
0.0030917	0.0219665	9.92188	1.98156	4.28639	16.9173	6.41626	11.3953	0.0587239	0.494212	-137.062	806
0.0030917	0.0219665	9.92188	1.98156	4.28639	16.9173	6.41626	11.3953	0.0587239	0.494212	-137.062	807
0.0030917	0.0219665	9.92188	1.98156	4.28639	16.9173	6.41626	11.3953	0.0587239	0.494212	-137.062	808
0.00311746	0.0239919	10.2375	1.93098	4.45822	18.0751	6.16398	11.1418	0.0630437	0.471501	-138.128	809
0.00311746	0.0239919	10.2375	1.93098	4.45822	18.0751	6.16398	11.1418	0.0630437	0.471501	-138.128	810
0.00315753	0.0211223	8.7891	1.64339	4.29624	16.8486	5.86488	11.4602	0.0648107	0.477074	-136.152	811
0.00315753	0.0211223	8.7891	1.64339	4.29624	16.8486	5.86488	11.4602	0.0648107	0.477074	-136.152	812
0.00315753	0.0211223	8.7891	1.64339	4.29624	16.8486	5.86488	11.4602	0.0648107	0.477074	-136.152	813
0.00315753	0.0211223	8.7891	1.64339	4.29624	16.8486	5.86488	11.4602	0.0648107	0.477074	-136.152	814
0.00315753	0.0211223	8.7891	1.64339	4.29624	16.8486	5.86488	11.4602	0.0648107	0.477074	-136.152	815
0.00315753	0.0211223	8.7891	1.64339	4.29624	16.8486	5.86488	11.4602	0.0648107	0.477074	-136.152	816
0.00315753	0.0211223	8.7891	1.64339	4.29624	16.8486	5.86488	11.4602	0.0648107	0.477074	-136.152	817
0.00315753	0.0211223	8.7891	1.64339	4.29624	16.8486	5.86488	11.4602	0.0648107	0.477074	-136.152	818
0.00315753	0.0211223	8.7891	1.64339	4.29624	16.8486	5.86488	11.4602	0.0648107	0.477074	-136.152	819
0.00315753	0.0211223	8.7891	1.64339	4.29624	16.8486	5.86488	11.4602	0.0648107	0.477074	-136.152	820
0.00315753	0.0211223	8.7891	1.64339	4.29624	16.8486	5.86488	11.4602	0.0648107	0.477074	-136.152	821
0.00357697	0.0182618	8.49508	1.61485	4.29783	15.9321	5.72635	11.2775	0.0664228	0.491292	-135.368	822
0.00245137	0.0216449	8.19413	1.2675	4.57876	16.6937	5.74292	11.4931	0.0644969	0.492614	-135.093	823
0.00300304	0.016805	7.39449	1.08107	4.52481	16.0565	5.72277	11.2746	0.0646541	0.495525	-134.793	824
0.00300304	0.016805	7.39449	1.08107	4.52481	16.0565	5.72277	11.2746	0.0646541	0.495525	-134.793	825
0.00300304	0.016805	7.39449	1.08107	4.52481	16.0565	5.72277	11.2746	0.0646541	0.495525	-134.793	826
0.00300304	0.016805	7.39449	1.08107	4.52481	16.0565	5.72277	11.2746	0.0646541	0.495525	-134.793	827
0.00300304	0.016805	7.39449	1.08107	4.52481	16.0565	5.72277	11.2746	0.0646541	0.495525	-134.793	828
0.00300304	0.016805	7.39449	1.08107	4.52481	16.0565	5.72277	11.2746	0.0646541	0.495525	-134.793	829
0.00300304	0.016805	7.39449	1.08107	4.52481	16.0565	5.72277	11.2746	0.0646541	0.495525	-134.793	830
0.00300304	0.016805	7.39449	1.08107	4.52481	16.0565	5.72277	11.2746	0.0646541	0.495525	-134.793	831
0.00300304	0.016805	7.39449	1.08107	4.52481	16.0565	5.72277	11.2746	0.0646541	0.495525	-134.793	832
0.00436496	0.0181684	8.35876	1.28389	5.1559	15.8784	5.98654	11.4878	0.0619333	0.503485	-135.111	833
0.00436496	0.0181684	8.35876	1.28389	5.1559	15.8784	5.98654	11.4878	0.0619333	0.503485	-135.111	834
0.00436496	0.0181684	8.35876	1.28389	5.1559	15.8784	5.98654	11.4878	0.0619333	0.503485	-135.111	835
0.00543711	0.016647	7.65792	1.01463	4.9346	15.8737	6.34854	11.4265	0.0560612	0.52498	-138.962	836
0.00241396	0.018177	8.17044	1.28164	4.96133	14.7743	5.95211	11.554	0.0549547	0.534045	-137.998	837
0.00241396	0.018177	8.17044	1.28164	4.96133	14.7743	5.95211	11.554	0.0549547	0.534045	-137.998	838
0.00212597	0.0220892	8.41732	1.66502	4.80781	13.8894	5.68642	11.4498	0.0554677	0.518789	-136.288	839
0.00212597	0.0220892	8.41732	1.66502	4.80781	13.8894	5.68642	11.4498	0.0554677	0.518789	-136.288	840
0.00212597	0.0220892	8.41732	1.66502	4.80781	13.8894	5.68642	11.4498	0.0554677	0.518789	-136.288	841
0.00212597	0.0220892	8.41732	1.66502	4.80781	13.8894	5.68642	11.4498	0.0554677	0.518789	-136.288	842
0.0019343	0.0268131	8.9202	1.77863	4.60068	15.3543	6.10913	11.1479	0.0569451	0.506338	-135.27	843
0.0019343	0.0268131	8.9202	1.77863	4.60068	15.3543	6.10913	11.1479	0.0569451	0.506338	-135.27	844
0.00555644	0.0164291	8.25907	1.3839	4.86839	15.285	6.3121	11.2475	0.0588813	0.492794	-136.772	845
0.00216603	0.0190337	8.5844	1.69591	4.47091	15.5393	5.43055	11.7229	0.0551585	0.5158	-136.195	846
0.00216603	0.0190337	8.5844	1.69591	4.47091	15.5393	5.43055	11.7229	0.0551585	0.5158	-136.195	847
0.00216603	0.0190337	8.5844	1.69591	4.47091	15.5393	5.43055	11.7229	0.0551585	0.5158	-136.195	848
0.00361214	0.0125103	8.44743	1.64841	4.51427	16.2668	4.4843	11.5918	0.0571674	0.522731	-136.025	849
0.00361214	0.0125103	8.44743	1.64841	4.51427	16.2668	4.4843	11.5918	0.0571674	0.522731	-136.025	850
0.00361214	0.0125103	8.44743	1.64841	4.51427	16.2668	4.4843	11.5918	0.0571674	0.522731	-136.025	851
0.00361214	0.0125103	8.44743	1.64841	4.51427	16.2668	4.4843	11.5918	0.0571674	0.522731	-136.025	852
0.00361214	0.0125103	8.44743	1.64841	4.51427	16.2668	4.4843	11.5918	0.0571674	0.522731	-136.025	853
0.00361214	0.0125103	8.44743	1.64841	4.51427	16.2668	4.4843	11.5918	0.0571674	0.522731	-136.025	854
0.00361214	0.0125103	8.44743	1.64841	4.51427	16.2668	4.4843	11.5918	0.0571674	0.522731	-136.025	855
0.00361214	0.0125103	8.44743	1.64841	4.51427	16.2668	4.4843	11.5918	0.0571674	0.522731	-136.025	856
0.00361214	0.0125103	8.44743	1.64841	4.51427	16.2668	4.4843	11.5918	0.0571674	0.522731	-136.025	857
0.00609649	0.010902	9.25777	2.06615	4.43753	15.7473	4.78007	11.5853	0.0573041	0.531682	-137.504	858
0.00609649	0.010902	9.25777	2.06615	4.43753	15.7473	4.78007	11.5853	0.0573041	0.531682	-137.504	859
0.00609649	0.010902	9.25777	2.06615	4.43753	15.7473	4.78007	11.5853	0.0573041	0.531682	-137.504	860
0.00609649	0.010902	9.25777	2.06615	4.43753	15.7473	4.78007	11.5853	0.0573041	0.531682	-137.504	861
0.00609649	0.010902	9.25777	2.06615	4.43753	15.7473	4.78007	11.5853	0.0573041	0.531682	-137.504	862
0.00609649	0.010902	9.25777	2.06615	4.43753	15.7473	4.78007	11.5853	0.0573041	0.531682	-137.504	863
0.00609649	0.010902	9.25777	2.06615	4.43753	15.7473	4.78007	11.5853	0.0573041	0.531682	-137.504	864
0.00609649	0.010902	9.25777	2.06615	4.43753	15.7473	4.78007	11.5853	0.0573041	0.531682	-137.504	865
0.00609649	0.010902	9.25777	2.06615	4.43753	15.7473	4.78007	11.5853	0.0573041	0.531682	-137.504	866
0.00609649	0.010902	9.25777	2.06615	4.43753	15.7473	4.78007	11.5853	0.0573041	0.531682	-137.504	867
0.00609649	0.010902	9.25777	2.06615	4.43753	15.7473	4.78007	11.5853	0.0573041	0.531682	-137.504	868
0.00609649	0.010902	9.25777	2.06615	4.43753	15.7473	4.78007	11.5853	0.0573041	0.531682	-137.504	869
0.00609649	0.010902	9.25777	2.06615	4.43753	15.7473	4.78007	11.5853	0.0573041	0.531682	-137.504	870
0.00376718	0.0132069	9.39961	2.00099	4.29418	16.0712	5.55813	11.8028	0.0535459	0.532639	-138.421	871
0.00376718	0.0132069	9.39961	2.00099	4.29418	16.0712	5.55813	11.8028	0.0535459	0.532639	-138.421	872
0.00376718	0.0132069	9.39961	2.00099	4.29418	16.0712	5.55813	11.8028	0.0535459	0.532639	-138.421	873
0.00317557	0.0147719	8.85442	1.93051	4.28053	15.7397	5.57456	11.7548	0.0570927	0.534359	-139.447	874
0.00470184	0.0188568	8.86788	1.81791	4.36602	16.6807	5.41257	11.1634	0.0551302	0.542817	-137.611	875
0.00470184	0.0188568	8.86788	1.81791	4.36602	16.6807	5.41257	11.1634	0.0551302	0.542817	-137.611	876
0.00470184	0.0188568	8.86788	1.81791	4.36602	16.6807	5.41257	11.1634	0.0551302	0.542817	-137.611	877
0.00470184	0.0188568	8.86788	1.81791	4.36602	16.6807	5.41257	11.1634	0.0551302	0.542817	-137.611	878
0.00470184	0.0188568	8.86788	1.81791	4.36602	16.6807	5.41257	11.1634	0.0551302	0.542817	-137.611	879
0.00470184	0.0188568	8.86788	1.81791	4.36602	16.6807	5.41257	11.1634	0.0551302	0.542817	-137.611	880
0.00470184	0.0188568	8.86788	1.81791	4.36602	16.6807	5.41257	11.1634	0.0551302	0.542817	-137.611	881
0.00574971	0.0192914	8.36078	1.57084	4.42231	16.2721	5.75681	10.862	0.0559519	0.548995	-138.611	882
0.00407076	0.0211248	8.83925	1.60999	4.79188	16.0144	5.81388	10.983	0.0554962	0.542879	-137.081	883
0.00407076	0.0211248	8.83925	1.60999	4.79188	16.0144	5.81388	10.983	0.0554962	0.542879	-137.081	884
0.00407076	0.0211248	8.83925	1.60999	4.79188	16.0144	5.81388	10.983	0.0554962	0.542879	-137.081	885
0.00407076	0.0211248	8.83925	1.60999	4.79188	16.0144	5.81388	10.983	0.0554962	0.542879	-137.081	886
0.00407076	0.0211248	8.83925	1.60999	4.79188	16.0144	5.81388	10.983	0.0554962	0.542879	-137.081	887
0.00407076	0.0211248	8.83925	1.60999	4.79188	16.0144	5.81388	10.983	0.0554962	0.542879	-137.081	888
0.00670325	0.0200479	8.37718	1.61199	4.58635	15.3354	6.15941	10.7726	0.055115	0.545136	-140.141	889
0.00670325	0.0200479	8.37718	1.61199	4.58635	15.3354	6.15941	10.7726	0.055115	0.545136	-140.141	890
0.00670325	0.0200479	8.37718	1.61199	4.58635	15.3354	6.15941	10.7726	0.055115	0.545136	-140.141	891
0.00589293	0.0174963	8.40256	1.71452	4.65629	15.11	5.55835	10.7123	0.0578289	0.557442	-139.318	892
0.00589293	0.0174963	8.40256	1.71452	4.65629	15.11	5.55835	10.7123	0.0578289	0.557442	-139.318	893
0.00589293	0.0174963	8.40256	1.71452	4.65629	15.11	5.55835	10.7123	0.0578289	0.557442	-139.318	894
0.00380762	0.0217428	7.76557	1.70751	4.50226	14.35	5.91417	10.6046	0.0553371	0.561946	-139.905	895
0.00500965	0.0212861	7.00791	1.4827	4.63658	13.7771	6.1341	10.378	0.0535162	0.570901	-141.385	896
0.00669075	0.0220545	6.6952	1.57666	4.65704	12.4386	6.57604	10.5423	0.0509513	0.568669	-142.392	897
0.00669075	0.0220545	6.6952	1.57666	4.65704	12.4386	6.57604	10.5423	0.0509513	0.568669	-142.392	898
0.00669075	0.0220545	6.6952	1.57666	4.65704	12.4386	6.57604	10.5423	0.0509513	0.568669	-142.392	899
0.00669075	0.0220545	6.6952	1.57666	4.65704	12.4386	6.57604	10.5423	0.0509513	0.568669	-142.392	900
0.00669075	0.0220545	6.6952	1.57666	4.65704	12.4386	6.57604	10.5423	0.0509513	0.568669	-142.392	901
0.00669075	0.0220545	6.6952	1.57666	4.65704	12.4386	6.57604	10.5423	0.0509513	0.568669	-142.392	902
0.00411921	0.0218784	7.77322	1.73432	5.31568	12.3824	6.70061	10.8982	0.0527766	0.560765	-142.694	903
0.00411921	0.0218784	7.77322	1.73432	5.31568	12.3824	6.70061	10.8982	0.0527766	0.560765	-142.694	904
0.00411921	0.0218784	7.77322	1.73432	5.31568	12.3824	6.70061	10.8982	0.0527766	0.560765	-142.694	905
0.00577733	0.0194572	8.24179	1.69579	5.61186	13.0381	6.88443	11.6106	0.053934	0.551745	-142.914	906
0.00797868	0.0144236	8.05251	1.43873	5.70784	13.8671	6.75376	11.5076	0.0535095	0.546503	-140.602	907
0.00797868	0.0144236	8.05251	1.43873	5.70784	13.8671	6.75376	11.5076	0.0535095	0.546503	-140.602	908
0.00917509	0.0172805	7.68555	1.71809	5.57512	12.6821	6.79402	11.5996	0.0527538	0.54943	-143.718	909
0.00917509	0.0172805	7.68555	1.71809	5.57512	12.6821	6.79402	11.5996	0.0527538	0.54943	-143.718	910
0.00413388	0.017098	7.11903	1.80024	4.68552	12.1415	6.66803	11.6608	0.0523877	0.542791	-142.807	911
0.00413388	0.017098	7.11903	1.80024	4.68552	12.1415	6.66803	11.6608	0.0523877	0.542791	-142.807	912
0.00413388	0.017098	7.11903	1.80024	4.68552	12.1415	6.66803	11.6608	0.0523877	0.542791	-142.807	913
0.00300626	0.0153989	6.82378	1.88741	4.53833	11.3379	6.29023	11.0403	0.0574899	0.524594	-142.259	914
0.00300626	0.0153989	6.82378	1.88741	4.53833	11.3379	6.29023	11.0403	0.0574899	0.524594	-142.259	915
0.00419846	0.01573	8.0638	2.32402	4.42738	12.5174	6.41112	11.2196	0.0582763	0.516053	-139.927	916
0.00419846	0.01573	8.0638	2.32402	4.42738	12.5174	6.41112	11.2196	0.0582763	0.516053	-139.927	917
0.00419846	0.01573	8.0638	2.32402	4.42738	12.5174	6.41112	11.2196	0.0582763	0.516053	-139.927	918
0.00419846	0.01573	8.0638	2.32402	4.42738	12.5174	6.41112	11.2196	0.0582763	0.516053	-139.927	919
0.00419846	0.01573	8.0638	2.32402	4.42738	12.5174	6.41112	11.2196	0.0582763	0.516053	-139.927	920
0.00519975	0.0136397	8.34495	2.44759	4.54668	12.0356	6.54935	11.5843	0.0587546	0.505803	-139.391	921
0.00519975	0.0136397	8.34495	2.44759	4.54668	12.0356	6.54935	11.5843	0.0587546	0.505803	-139.391	922
0.00519975	0.0136397	8.34495	2.44759	4.54668	12.0356	6.54935	11.5843	0.0587546	0.505803	-139.391	923
0.00591185	0.0112825	6.86602	1.72897	4.33866	12.0967	6.30694	11.8168	0.0524283	0.52428	-138.347	924
0.00591185	0.0112825	6.86602	1.72897	4.33866	12.0967	6.30694	11.8168	0.0524283	0.52428	-138.347	925
0.00498459	0.00808096	6.02298	1.33468	4.48463	11.6163	5.94935	11.2903	0.0523149	0.510816	-138.971	926
0.00722888	0.00678701	5.98309	1.19687	5.33136	11.4542	5.27624	11.1694	0.0519056	0.501387	-137.119	927
0.00722888	0.00678701	5.98309	1.19687	5.33136	11.4542	5.27624	11.1694	0.0519056	0.501387	-137.119	928
0.00722888	0.00678701	5.98309	1.19687	5.33136	11.4542	5.27624	11.1694	0.0519056	0.501387	-137.119	929
0.00722888	0.00678701	5.98309	1.19687	5.33136	11.4542	5.27624	11.1694	0.0519056	0.501387	-137.119	930
0.00722888	0.00678701	5.98309	1.19687	5.33136	11.4542	5.27624	11.1694	0.0519056	0.501387	-137.119	931
0.00722888	0.00678701	5.98309	1.19687	5.33136	11.4542	5.27624	11.1694	0.0519056	0.501387	-137.119	932
0.00722888	0.00678701	5.98309	1.19687	5.33136	11.4542	5.27624	11.1694	0.0519056	0.501387	-137.119	933
0.00787599	0.00729739	6.08925	1.16708	4.82261	11.7854	6.04559	11.0271	0.0527695	0.510222	-138.56	934
0.00787599	0.00729739	6.08925	1.16708	4.82261	11.7854	6.04559	11.0271	0.0527695	0.510222	-138.56	935
0.00787599	0.00729739	6.08925	1.16708	4.82261	11.7854	6.04559	11.0271	0.0527695	0.510222	-138.56	936
0.00787599	0.00729739	6.08925	1.16708	4.82261	11.7854	6.04559	11.0271	0.0527695	0.510222	-138.56	937
0.00787599	0.00729739	6.08925	1.16708	4.82261	11.7854	6.04559	11.0271	0.0527695	0.510222	-138.56	938
0.00486202	0.00817904	5.80097	1.41991	4.26664	12.0434	4.94572	10.2566	0.0531981	0.524588	-136.725	939
0.00486202	0.00817904	5.80097	1.41991	4.26664	12.0434	4.94572	10.2566	0.0531981	0.524588	-136.725	940
0.00486202	0.00817904	5.80097	1.41991	4.26664	12.0434	4.94572	10.2566	0.0531981	0.524588	-136.725	941
0.00402517	0.00878584	5.9769	1.97261	4.15787	11.232	3.8773	10.0104	0.0571601	0.523227	-137.816	942
0.00402517	0.00878584	5.9769	1.97261	4.15787	11.232	3.8773	10.0104	0.0571601	0.523227	-137.816	943
0.0056425	0.00793678	5.4339	1.71307	4.21795	11.5695	3.0402	10.3771	0.0561183	0.527571	-138.065	944
0.00643733	0.00590774	5.03026	1.25583	4.19793	12.6456	3.2596	10.9166	0.0548269	0.525569	-137.242	945
0.00643733	0.00590774	5.03026	1.25583	4.19793	12.6456	3.2596	10.9166	0.0548269	0.525569	-137.242	946
0.00643733	0.00590774	5.03026	1.25583	4.19793	12.6456	3.2596	10.9166	0.0548269	0.525569	-137.242	947
0.00643733	0.00590774	5.03026	1.25583	4.19793	12.6456	3.2596	10.9166	0.0548269	0.525569	-137.242	948
0.00643733	0.00590774	5.03026	1.25583	4.19793	12.6456	3.2596	10.9166	0.0548269	0.525569	-137.242	949
0.00643733	0.00590774	5.03026	1.25583	4.19793	12.6456	3.2596	10.9166	0.0548269	0.525569	-137.242	950
0.00949863	0.00501426	5.1463	1.08681	4.31581	13.0838	3.19581	10.4138	0.0569054	0.523588	-136.741	951
0.00552866	0.00679037	6.87248	1.54047	5.43763	13.4018	3.26104	10.5017	0.0588766	0.502205	-137.545	952
0.00552866	0.00679037	6.87248	1.54047	5.43763	13.4018	3.26104	10.5017	0.0588766	0.502205	-137.545	953
0.00552866	0.00679037	6.87248	1.54047	5.43763	13.4018	3.26104	10.5017	0.0588766	0.502205	-137.545	954
0.00552866	0.00679037	6.87248	1.54047	5.43763	13.4018	3.26104	10.5017	0.0588766	0.502205	-137.545	955
0.00552866	0.00679037	6.87248	1.54047	5.43763	13.4018	3.26104	10.5017	0.0588766	0.502205	-137.545	956
0.00552866	0.00679037	6.87248	1.54047	5.43763	13.4018	3.26104	10.5017	0.0588766	0.502205	-137.545	957
0.00552866	0.00679037	6.87248	1.54047	5.43763	13.4018	3.26104	10.5017	0.0588766	0.502205	-137.545	958
0.00552866	0.00679037	6.87248	1.54047	5.43763	13.4018	3.26104	10.5017	0.0588766	0.502205	-137.545	959
0.00559713	0.00788146	6.95249	1.70166	4.56229	14.0901	2.96676	10.2324	0.0594831	0.514067	-136.66	960
0.00559713	0.00788146	6.95249	1.70166	4.56229	14.0901	2.96676	10.2324	0.0594831	0.514067	-136.66	961
0.00559713	0.00788146	6.95249	1.70166	4.56229	14.0901	2.96676	10.2324	0.0594831	0.514067	-136.66	962
0.00559713	0.00788146	6.95249	1.70166	4.56229	14.0901	2.96676	10.2324	0.0594831	0.514067	-136.66	963
0.00559713	0.00788146	6.95249	1.70166	4.56229	14.0901	2.96676	10.2324	0.0594831	0.514067	-136.66	964
0.00559713	0.00788146	6.95249	1.70166	4.56229	14.0901	2.96676	10.2324	0.0594831	0.514067	-136.66	965
0.00559713	0.00788146	6.95249	1.70166	4.56229	14.0901	2.96676	10.2324	0.0594831	0.514067	-136.66	966
0.00559713	0.00788146	6.95249	1.70166	4.56229	14.0901	2.96676	10.2324	0.0594831	0.514067	-136.66	967
0.00559713	0.00788146	6.95249	1.70166	4.56229	14.0901	2.96676	10.2324	0.0594831	0.514067	-136.66	968
0.00559713	0.00788146	6.95249	1.70166	4.56229	14.0901	2.96676	10.2324	0.0594831	0.514067	-136.66	969
0.00559713	0.00788146	6.95249	1.70166	4.56229	14.0901	2.96676	10.2324	0.0594831	0.514067	-136.66	970
0.00559713	0.00788146	6.95249	1.70166	4.56229	14.0901	2.96676	10.2324	0.0594831	0.514067	-136.66	971
0.00559713	0.00788146	6.95249	1.70166	4.56229	14.0901	2.96676	10.2324	0.0594831	0.514067	-136.66	972
0.00559713	0.00788146	6.95249	1.70166	4.56229	14.0901	2.96676	10.2324	0.0594831	0.514067	-136.66	973
0.00559713	0.00788146	6.95249	1.70166	4.56229	14.0901	2.96676	10.2324	0.0594831	0.514067	-136.66	974
0.00559713	0.00788146	6.95249	1.70166	4.56229	14.0901	2.96676	10.2324	0.0594831	0.514067	-136.66	975
0.00559713	0.00788146	6.95249	1.70166	4.56229	14.0901	2.96676	10.2324	0.0594831	0.514067	-136.66	976
0.00559713	0.00788146	6.95249	1.70166	4.56229	14.0901	2.96676	10.2324	0.0594831	0.514067	-136.66	977
0.00559713	0.00788146	6.95249	1.70166	4.56229	14.0901	2.96676	10.2324	0.0594831	0.514067	-136.66	978
0.00559713	0.00788146	6.95249	1.70166	4.56229	14.0901	2.96676	10.2324	0.0594831	0.514067	-136.66	979
0.00559713	0.00788146	6.95249	1.70166	4.56229	14.0901	2.96676	10.2324	0.0594831	0.514067	-136.66	980
0.00559713	0.00788146	6.95249	1.70166	4.56229	14.0901	2.96676	10.2324	0.0594831	0.514067	-136.66	981
0.00559713	0.00788146	6.95249	1.70166	4.56229	14.0901	2.96676	10.2324	0.0594831	0.514067	-136.66	982
0.00630697	0.00945985	7.94526	1.86358	4.50618	15.4329	4.04292	10.4317	0.0601817	0.508419	-136.27	983
0.00630697	0.00945985	7.94526	1.86358	4.50618	15.4329	4.04292	10.4317	0.0601817	0.508419	-136.27	984
0.00630697	0.00945985	7.94526	1.86358	4.50618	15.4329	4.04292	10.4317	0.0601817	0.508419	-136.27	985
0.00630697	0.00945985	7.94526	1.86358	4.50618	15.4329	4.04292	10.4317	0.0601817	0.508419	-136.27	986
0.00576465	0.00765733	7.30133	1.38324	4.58845	15.1057	4.35105	10.2317	0.0571802	0.493724	-134.832	987
0.00576465	0.00765733	7.30133	1.38324	4.58845	15.1057	4.35105	10.2317	0.0571802	0.493724	-134.832	988
0.00576465	0.00765733	7.30133	1.38324	4.58845	15.1057	4.35105	10.2317	0.0571802	0.493724	-134.832	989
0.00576465	0.00765733	7.30133	1.38324	4.58845	15.1057	4.35105	10.2317	0.0571802	0.493724	-134.832	990
0.00576465	0.00765733	7.30133	1.38324	4.58845	15.1057	4.35105	10.2317	0.0571802	0.493724	-134.832	991
0.00576465	0.00765733	7.30133	1.38324	4.58845	15.1057	4.35105	10.2317	0.0571802	0.493724	-134.832	992
0.00576465	0.00765733	7.30133	1.38324	4.58845	15.1057	4.35105	10.2317	0.0571802	0.493724	-134.832	993
0.00576465	0.00765733	7.30133	1.38324	4.58845	15.1057	4.35105	10.2317	0.0571802	0.493724	-134.832	994
0.00576465	0.00765733	7.30133	1.38324	4.58845	15.1057	4.35105	10.2317	0.0571802	0.493724	-134.832	995
0.00576465	0.00765733	7.30133	1.38324	4.58845	15.1057	4.35105	10.2317	0.0571802	0.493724	-134.832	996
0.00576465	0.00765733	7.30133	1.38324	4.58845	15.1057	4.35105	10.2317	0.0571802	0.493724	-134.832	997
0.00576465	0.00765733	7.30133	1.38324	4.58845	15.1057	4.35105	10.2317	0.0571802	0.493724	-134.832	998
0.00576465	0.00765733	7.30133	1.38324	4.58845	15.1057	4.35105	10.2317	0.0571802	0.493724	-134.832	999
0.00576465	0.00765733	7.30133	1.38324	4.58845	15.1057	4.35105	10.2317	0.0571802	0.493724	-134.832	1000
0.00576465	0.00765733	7.30133	1.38324	4.58845	15.1057	4.35105	10.2317	0.0571802	0.493724	-134.832	1001
0.00576465	0.00765733	7.30133	1.38324	4.58845	15.1057	4.35105	10.2317	0.0571802	0.493724	-134.832	1002
0.00576465	0.00765733	7.30133	1.38324	4.58845	15.1057	4.35105	10.2317	0.0571802	0.493724	-134.832	1003
0.00576465	0.00765733	7.30133	1.38324	4.58845	15.1057	4.35105	10.2317	0.0571802	0.493724	-134.832	1004
0.00576465	0.00765733	7.30133	1.38324	4.58845	15.1057	4.35105	10.2317	0.0571802	0.493724	-134.832	1005
0.00576465	0.00765733	7.30133	1.38324	4.58845	15.1057	4.35105	10.2317	0.0571802	0.493724	-134.832	1006
0.00576465	0.00765733	7.30133	1.38324	4.58845	15.1057	4.35105	10.2317	0.0571802	0.493724	-134.832	1007
0.00576465	0.00765733	7.30133	1.38324	4.58845	15.1057	4.35105	10.2317	0.0571802	0.493724	-134.832	1008
0.00576465	0.00765733	7.30133	1.38324	4.58845	15.1057	4.35105	10.2317	0.0571802	0.493724	-134.832	1009
0.00576465	0.00765733	7.30133	1.38324	4.58845	15.1057	4.35105	10.2317	0.0571802	0.493724	-134.832	1010
0.00576465	0.00765733	7.30133	1.38324	4.58845	15.1057	4.35105	10.2317	0.0571802	0.493724	-134.832	1011
0.00576465	0.00765733	7.30133	1.38324	4.58845	15.1057	4.35105	10.2317	0.0571802	0.493724	-134.832	1012
0.00576465	0.00765733	7.30133	1.38324	4.58845	15.1057	4.35105	10.2317	0.0571802	0.493724	-134.832	1013
0.00576465	0.00765733	7.30133	1.38324	4.58845	15.1057	4.35105	10.2317	0.0571802	0.493724	-134.832	1014
0.00576465	0.00765733	7.30133	1.38324	4.58845	15.1057	4.35105	10.2317	0.0571802	0.493724	-134.832	1015
0.00576465	0.00765733	7.30133	1.38324	4.58845	15.1057	4.35105	10.2317	0.0571802	0.493724	-134.832	1016
0.00576465	0.00765733	7.30133	1.38324	4.58845	15.1057	4.35105	10.2317	0.0571802	0.493724	-134.832	1017
0.00576465	0.00765733	7.30133	1.38324	4.58845	15.1057	4.35105	10.2317	0.0571802	0.493724	-134.832	1018
0.00576465	0.00765733	7.30133	1.38324	4.58845	15.1057	4.35105	10.2317	0.0571802	0.493724	-134.832	1019
0.00576465	0.00765733	7.30133	1.38324	4.58845	15.1057	4.35105	10.2317	0.0571802	0.493724	-134.832	1020
0.00576465	0.00765733	7.30133	1.38324	4.58845	15.1057	4.35105	10.2317	0.0571802	0.493724	-134.832	1021
0.00576465	0.00765733	7.30133	1.38324	4.58845	15.1057	4.35105	10.2317	0.0571802	0.493724	-134.832	1022
0.0066337	0.00827419	6.9034	1.24222	4.76177	14.7957	5.04902	10.5443	0.0593329	0.497368	-133.46	1023
0.0066337	0.00827419	6.9034	1.24222	4.76177	14.7957	5.04902	10.5443	0.0593329	0.497368	-133.46	1024
0.0066337	0.00827419	6.9034	1.24222	4.76177	14.7957	5.04902	10.5443	0.0593329	0.497368	-133.46	1025
0.0066337	0.00827419	6.9034	1.24222	4.76177	14.7957	5.04902	10.5443	0.0593329	0.497368	-133.46	1026
0.0066337	0.00827419	6.9034	1.24222	4.76177	14.7957	5.04902	10.5443	0.0593329	0.497368	-133.46	1027
0.0066337	0.00827419	6.9034	1.24222	4.76177	14.7957	5.04902	10.5443	0.0593329	0.497368	-133.46	1028
0.0066337	0.00827419	6.9034	1.24222	4.76177	14.7957	5.04902	10.5443	0.0593329	0.497368	-133.46	1029
0.0066337	0.00827419	6.9034	1.24222	4.76177	14.7957	5.04902	10.5443	0.0593329	0.497368	-133.46	1030
0.00553578	0.00784097	8.14112	1.53616	4.90864	15.5546	5.06692	10.3325	0.0599167	0.486099	-134.877	1031
0.00567974	0.00842909	7.93226	1.64212	4.54751	15.2068	5.32145	10.4956	0.0577191	0.493913	-134.882	1032
0.00567974	0.00842909	7.93226	1.64212	4.54751	15.2068	5.32145	10.4956	0.0577191	0.493913	-134.882	1033
0.00567974	0.00842909	7.93226	1.64212	4.54751	15.2068	5.32145	10.4956	0.0577191	0.493913	-134.882	1034
0.00567974	0.00842909	7.93226	1.64212	4.54751	15.2068	5.32145	10.4956	0.0577191	0.493913	-134.882	1035
0.00567974	0.00842909	7.93226	1.64212	4.54751	15.2068	5.32145	10.4956	0.0577191	0.493913	-134.882	1036
0.00567974	0.00842909	7.93226	1.64212	4.54751	15.2068	5.32145	10.4956	0.0577191	0.493913	-134.882	1037
0.00567974	0.00842909	7.93226	1.64212	4.54751	15.2068	5.32145	10.4956	0.0577191	0.493913	-134.882	1038
0.00567974	0.00842909	7.93226	1.64212	4.54751	15.2068	5.32145	10.4956	0.0577191	0.493913	-134.882	1039
0.00567974	0.00842909	7.93226	1.64212	4.54751	15.2068	5.32145	10.4956	0.0577191	0.493913	-134.882	1040
0.00567974	0.00842909	7.93226	1.64212	4.54751	15.2068	5.32145	10.4956	0.0577191	0.493913	-134.882	1041
0.00567974	0.00842909	7.93226	1.64212	4.54751	15.2068	5.32145	10.4956	0.0577191	0.493913	-134.882	1042
0.00567974	0.00842909	7.93226	1.64212	4.54751	15.2068	5.32145	10.4956	0.0577191	0.493913	-134.882	1043
0.00795097	0.0075291	7.95351	1.64774	4.84032	15.0436	5.29173	10.7716	0.0594027	0.493046	-135.602	1044
0.00672251	0.00778559	7.78113	1.51089	4.80638	15.5113	4.87817	11.089	0.0585833	0.504036	-134.56	1045
0.00672251	0.00778559	7.78113	1.51089	4.80638	15.5113	4.87817	11.089	0.0585833	0.504036	-134.56	1046
0.00672251	0.00778559	7.78113	1.51089	4.80638	15.5113	4.87817	11.089	0.0585833	0.504036	-134.56	1047
0.00672251	0.00778559	7.78113	1.51089	4.80638	15.5113	4.87817	11.089	0.0585833	0.504036	-134.56	1048
0.00672251	0.00778559	7.78113	1.51089	4.80638	15.5113	4.87817	11.089	0.0585833	0.504036	-134.56	1049
0.00672251	0.00778559	7.78113	1.51089	4.80638	15.5113	4.87817	11.089	0.0585833	0.504036	-134.56	1050
0.00672251	0.00778559	7.78113	1.51089	4.80638	15.5113	4.87817	11.089	0.0585833	0.504036	-134.56	1051
0.00672251	0.00778559	7.78113	1.51089	4.80638	15.5113	4.87817	11.089	0.0585833	0.504036	-134.56	1052
0.00672251	0.00778559	7.78113	1.51089	4.80638	15.5113	4.87817	11.089	0.0585833	0.504036	-134.56	1053
0.00672251	0.00778559	7.78113	1.51089	4.80638	15.5113	4.87817	11.089	0.0585833	0.504036	-134.56	1054
0.00672251	0.00778559	7.78113	1.51089	4.80638	15.5113	4.87817	11.089	0.0585833	0.504036	-134.56	1055
0.00672251	0.00778559	7.78113	1.51089	4.80638	15.5113	4.87817	11.089	0.0585833	0.504036	-134.56	1056
0.00609748	0.0061075	7.15408	1.47127	4.5508	15.1255	4.26442	10.8932	0.0573631	0.512121	-134.594	1057
0.00609748	0.0061075	7.15408	1.47127	4.5508	15.1255	4.26442	10.8932	0.0573631	0.512121	-134.594	1058
0.00534934	0.00683613	6.34621	1.10371	4.44536	15.0461	3.6542	10.8214	0.0565317	0.523824	-134.064	1059
0.00534934	0.00683613	6.34621	1.10371	4.44536	15.0461	3.6542	10.8214	0.0565317	0.523824	-134.064	1060
0.00534934	0.00683613	6.34621	1.10371	4.44536	15.0461	3.6542	10.8214	0.0565317	0.523824	-134.064	1061
0.00534934	0.00683613	6.34621	1.10371	4.44536	15.0461	3.6542	10.8214	0.0565317	0.523824	-134.064	1062
0.00534934	0.00683613	6.34621	1.10371	4.44536	15.0461	3.6542	10.8214	0.0565317	0.523824	-134.064	1063
0.00534934	0.00683613	6.34621	1.10371	4.44536	15.0461	3.6542	10.8214	0.0565317	0.523824	-134.064	1064
0.00730505	0.00745377	6.89746	1.25985	4.61742	15.3012	4.19144	10.5304	0.0564244	0.522532	-134.432	1065
0.00730505	0.00745377	6.89746	1.25985	4.61742	15.3012	4.19144	10.5304	0.0564244	0.522532	-134.432	1066
0.00730505	0.00745377	6.89746	1.25985	4.61742	15.3012	4.19144	10.5304	0.0564244	0.522532	-134.432	1067
0.00606411	0.00649312	6.90907	1.18911	4.28543	15.9292	4.31543	10.956	0.0585552	0.526441	-134.462	1068
0.00677455	0.00789382	6.69091	1.13584	4.27395	15.8229	4.24729	10.6546	0.0567532	0.51535	-135.001	1069
0.00370126	0.0116577	7.02312	1.01835	4.88442	17.0704	4.41138	9.88872	0.0564738	0.515693	-137.083	1070
0.00443909	0.0134061	6.56832	0.959092	4.59164	17.7426	4.42711	9.23665	0.0567095	0.510587	-136.345	1071
0.00443909	0.0134061	6.56832	0.959092	4.59164	17.7426	4.42711	9.23665	0.0567095	0.510587	-136.345	1072
0.00443909	0.0134061	6.56832	0.959092	4.59164	17.7426	4.42711	9.23665	0.0567095	0.510587	-136.345	1073
0.00443909	0.0134061	6.56832	0.959092	4.59164	17.7426	4.42711	9.23665	0.0567095	0.510587	-136.345	1074
0.00443909	0.0134061	6.56832	0.959092	4.59164	17.7426	4.42711	9.23665	0.0567095	0.510587	-136.345	1075
0.00443909	0.0134061	6.56832	0.959092	4.59164	17.7426	4.42711	9.23665	0.0567095	0.510587	-136.345	1076
0.00528007	0.0150518	6.56462	1.12766	4.6431	16.8453	4.23957	9.47733	0.0546462	0.523379	-135.981	1077
0.00528007	0.0150518	6.56462	1.12766	4.6431	16.8453	4.23957	9.47733	0.0546462	0.523379	-135.981	1078
0.00528007	0.0150518	6.56462	1.12766	4.6431	16.8453	4.23957	9.47733	0.0546462	0.523379	-135.981	1079
0.00528007	0.0150518	6.56462	1.12766	4.6431	16.8453	4.23957	9.47733	0.0546462	0.523379	-135.981	1080
0.00528007	0.0150518	6.56462	1.12766	4.6431	16.8453	4.23957	9.47733	0.0546462	0.523379	-135.981	1081
0.00528007	0.0150518	6.56462	1.12766	4.6431	16.8453	4.23957	9.47733	0.0546462	0.523379	-135.981	1082
0.00528007	0.0150518	6.56462	1.12766	4.6431	16.8453	4.23957	9.47733	0.0546462	0.523379	-135.981	1083
0.00528007	0.0150518	6.56462	1.12766	4.6431	16.8453	4.23957	9.47733	0.0546462	0.523379	-135.981	1084
0.00528007	0.0150518	6.56462	1.12766	4.6431	16.8453	4.23957	9.47733	0.0546462	0.523379	-135.981	1085
0.00528007	0.0150518	6.56462	1.12766	4.6431	16.8453	4.23957	9.47733	0.0546462	0.523379	-135.981	1086
0.00528007	0.0150518	6.56462	1.12766	4.6431	16.8453	4.23957	9.47733	0.0546462	0.523379	-135.981	1087
0.0110059	0.0102859	6.80199	1.12318	4.53693	16.6564	4.81577	9.47419	0.0557379	0.522678	-140.066	1088
0.00736051	0.0109126	7.11326	1.26213	4.39402	16.4559	5.55982	9.34069	0.0611844	0.506328	-135.692	1089
0.00608843	0.0116333	7.05242	1.18338	4.27507	16.6736	5.75013	9.30723	0.0599565	0.512479	-135.932	1090
0.00394084	0.0111609	7.92743	1.81103	4.36864	15.7387	4.11605	9.20035	0.0644375	0.502935	-137.494	1091
0.00394084	0.0111609	7.92743	1.81103	4.36864	15.7387	4.11605	9.20035	0.0644375	0.502935	-137.494	1092
0.00394084	0.0111609	7.92743	1.81103	4.36864	15.7387	4.11605	9.20035	0.0644375	0.502935	-137.494	1093
0.00394084	0.0111609	7.92743	1.81103	4.36864	15.7387	4.11605	9.20035	0.0644375	0.502935	-137.494	1094
0.00394084	0.0111609	7.92743	1.81103	4.36864	15.7387	4.11605	9.20035	0.0644375	0.502935	-137.494	1095
0.00394084	0.0111609	7.92743	1.81103	4.36864	15.7387	4.11605	9.20035	0.0644375	0.502935	-137.494	1096
0.00675458	0.00923695	6.40106	1.06318	4.2718	15.8572	5.07008	9.34307	0.0606634	0.494527	-134.17	1097
0.00675458	0.00923695	6.40106	1.06318	4.2718	15.8572	5.07008	9.34307	0.0606634	0.494527	-134.17	1098
0.00675458	0.00923695	6.40106	1.06318	4.2718	15.8572	5.07008	9.34307	0.0606634	0.494527	-134.17	1099
0.00675458	0.00923695	6.40106	1.06318	4.2718	15.8572	5.07008	9.34307	0.0606634	0.494527	-134.17	1100
0.00675458	0.00923695	6.40106	1.06318	4.2718	15.8572	5.07008	9.34307	0.0606634	0.494527	-134.17	1101
0.00675458	0.00923695	6.40106	1.06318	4.2718	15.8572	5.07008	9.34307	0.0606634	0.494527	-134.17	1102
0.00675458	0.00923695	6.40106	1.06318	4.2718	15.8572	5.07008	9.34307	0.0606634	0.494527	-134.17	1103
0.00690456	0.00922169	6.88947	1.20752	4.48671	15.9398	4.95832	9.00198	0.0617206	0.496527	-134.931	1104
0.00525963	0.00812045	7.19523	0.991662	4.62202	16.4354	5.53244	9.54284	0.0640086	0.495759	-135.409	1105
0.00525963	0.00812045	7.19523	0.991662	4.62202	16.4354	5.53244	9.54284	0.0640086	0.495759	-135.409	1106
0.00525963	0.00812045	7.19523	0.991662	4.62202	16.4354	5.53244	9.54284	0.0640086	0.495759	-135.409	1107
0.00525963	0.00812045	7.19523	0.991662	4.62202	16.4354	5.53244	9.54284	0.0640086	0.495759	-135.409	1108
0.00525963	0.00812045	7.19523	0.991662	4.62202	16.4354	5.53244	9.54284	0.0640086	0.495759	-135.409	1109
0.00525963	0.00812045	7.19523	0.991662	4.62202	16.4354	5.53244	9.54284	0.0640086	0.495759	-135.409	1110
0.00660943	0.00617739	6.75975	0.772543	4.96945	15.8747	5.34624	9.93672	0.0614654	0.50813	-135.94	1111
0.00660943	0.00617739	6.75975	0.772543	4.96945	15.8747	5.34624	9.93672	0.0614654	0.50813	-135.94	1112
0.00660943	0.00617739	6.75975	0.772543	4.96945	15.8747	5.34624	9.93672	0.0614654	0.50813	-135.94	1113
0.00660943	0.00617739	6.75975	0.772543	4.96945	15.8747	5.34624	9.93672	0.0614654	0.50813	-135.94	1114
0.00660943	0.00617739	6.75975	0.772543	4.96945	15.8747	5.34624	9.93672	0.0614654	0.50813	-135.94	1115
0.00660943	0.00617739	6.75975	0.772543	4.96945	15.8747	5.34624	9.93672	0.0614654	0.50813	-135.94	1116
0.00660943	0.00617739	6.75975	0.772543	4.96945	15.8747	5.34624	9.93672	0.0614654	0.50813	-135.94	1117
0.0070411	0.0065941	5.38873	0.730424	4.56503	14.9936	3.88594	9.707	0.0581944	0.517238	-133.109	1118
0.0070411	0.0065941	5.38873	0.730424	4.56503	14.9936	3.88594	9.707	0.0581944	0.517238	-133.109	1119
0.0070411	0.0065941	5.38873	0.730424	4.56503	14.9936	3.88594	9.707	0.0581944	0.517238	-133.109	1120
0.0070411	0.0065941	5.38873	0.730424	4.56503	14.9936	3.88594	9.707	0.0581944	0.517238	-133.109	1121
0.0070411	0.0065941	5.38873	0.730424	4.56503	14.9936	3.88594	9.707	0.0581944	0.517238	-133.109	1122
0.0070411	0.0065941	5.38873	0.730424	4.56503	14.9936	3.88594	9.707	0.0581944	0.517238	-133.109	1123
0.0070411	0.0065941	5.38873	0.730424	4.56503	14.9936	3.88594	9.707	0.0581944	0.517238	-133.109	1124
0.0070411	0.0065941	5.38873	0.730424	4.56503	14.9936	3.88594	9.707	0.0581944	0.517238	-133.109	1125
0.0070411	0.0065941	5.38873	0.730424	4.56503	14.9936	3.88594	9.707	0.0581944	0.517238	-133.109	1126
0.0070411	0.0065941	5.38873	0.730424	4.56503	14.9936	3.88594	9.707	0.0581944	0.517238	-133.109	1127
0.0070411	0.0065941	5.38873	0.730424	4.56503	14.9936	3.88594	9.707	0.0581944	0.517238	-133.109	1128
0.0070411	0.0065941	5.38873	0.730424	4.56503	14.9936	3.88594	9.707	0.0581944	0.517238	-133.109	1129
0.0070411	0.0065941	5.38873	0.730424	4.56503	14.9936	3.88594	9.707	0.0581944	0.517238	-133.109	1130
0.0070411	0.0065941	5.38873	0.730424	4.56503	14.9936	3.88594	9.707	0.0581944	0.517238	-133.109	1131
0.0070411	0.0065941	5.38873	0.730424	4.56503	14.9936	3.88594	9.707	0.0581944	0.517238	-133.109	1132
0.00501695	0.00819294	7.0741	1.15869	4.63729	15.5789	4.32377	10.1863	0.0602675	0.504611	-133.528	1133
0.00501695	0.00819294	7.0741	1.15869	4.63729	15.5789	4.32377	10.1863	0.0602675	0.504611	-133.528	1134
0.00501695	0.00819294	7.0741	1.15869	4.63729	15.5789	4.32377	10.1863	0.0602675	0.504611	-133.528	1135
0.00501695	0.00819294	7.0741	1.15869	4.63729	15.5789	4.32377	10.1863	0.0602675	0.504611	-133.528	1136
0.00501695	0.00819294	7.0741	1.15869	4.63729	15.5789	4.32377	10.1863	0.0602675	0.504611	-133.528	1137
0.00501695	0.00819294	7.0741	1.15869	4.63729	15.5789	4.32377	10.1863	0.0602675	0.504611	-133.528	1138
0.00501695	0.00819294	7.0741	1.15869	4.63729	15.5789	4.32377	10.1863	0.0602675	0.504611	-133.528	1139
0.00501695	0.00819294	7.0741	1.15869	4.63729	15.5789	4.32377	10.1863	0.0602675	0.504611	-133.528	1140
0.00501695	0.00819294	7.0741	1.15869	4.63729	15.5789	4.32377	10.1863	0.0602675	0.504611	-133.528	1141
0.00501695	0.00819294	7.0741	1.15869	4.63729	15.5789	4.32377	10.1863	0.0602675	0.504611	-133.528	1142
0.00484599	0.00791598	8.24632	1.33906	5.20468	15.0268	4.79965	10.4559	0.0649404	0.499637	-134.111	1143
0.00484599	0.00791598	8.24632	1.33906	5.20468	15.0268	4.79965	10.4559	0.0649404	0.499637	-134.111	1144
0.00484599	0.00791598	8.24632	1.33906	5.20468	15.0268	4.79965	10.4559	0.0649404	0.499637	-134.111	1145
0.00484599	0.00791598	8.24632	1.33906	5.20468	15.0268	4.79965	10.4559	0.0649404	0.499637	-134.111	1146
0.00484599	0.00791598	8.24632	1.33906	5.20468	15.0268	4.79965	10.4559	0.0649404	0.499637	-134.111	1147
0.00484599	0.00791598	8.24632	1.33906	5.20468	15.0268	4.79965	10.4559	0.0649404	0.499637	-134.111	1148
0.00484599	0.00791598	8.24632	1.33906	5.20468	15.0268	4.79965	10.4559	0.0649404	0.499637	-134.111	1149
0.00484599	0.00791598	8.24632	1.33906	5.20468	15.0268	4.79965	10.4559	0.0649404	0.499637	-134.111	1150
0.00484599	0.00791598	8.24632	1.33906	5.20468	15.0268	4.79965	10.4559	0.0649404	0.499637	-134.111	1151
0.00484599	0.00791598	8.24632	1.33906	5.20468	15.0268	4.79965	10.4559	0.0649404	0.499637	-134.111	1152
0.00484599	0.00791598	8.24632	1.33906	5.20468	15.0268	4.79965	10.4559	0.0649404	0.499637	-134.111	1153
0.00484599	0.00791598	8.24632	1.33906	5.20468	15.0268	4.79965	10.4559	0.0649404	0.499637	-134.111	1154
0.00484599	0.00791598	8.24632	1.33906	5.20468	15.0268	4.79965	10.4559	0.0649404	0.499637	-134.111	1155
0.00484599	0.00791598	8.24632	1.33906	5.20468	15.0268	4.79965	10.4559	0.0649404	0.499637	-134.111	1156
0.00484599	0.00791598	8.24632	1.33906	5.20468	15.0268	4.79965	10.4559	0.0649404	0.499637	-134.111	1157
0.00484599	0.00791598	8.24632	1.33906	5.20468	15.0268	4.79965	10.4559	0.0649404	0.499637	-134.111	1158
0.00484599	0.00791598	8.24632	1.33906	5.20468	15.0268	4.79965	10.4559	0.0649404	0.499637	-134.111	1159
0.00484599	0.00791598	8.24632	1.33906	5.20468	15.0268	4.79965	10.4559	0.0649404	0.499637	-134.111	1160
0.00484599	0.00791598	8.24632	1.33906	5.20468	15.0268	4.79965	10.4559	0.0649404	0.499637	-134.111	1161
0.00484599	0.00791598	8.24632	1.33906	5.20468	15.0268	4.79965	10.4559	0.0649404	0.499637	-134.111	1162
0.00484599	0.00791598	8.24632	1.33906	5.20468	15.0268	4.79965	10.4559	0.0649404	0.499637	-134.111	1163
0.00484599	0.00791598	8.24632	1.33906	5.20468	15.0268	4.79965	10.4559	0.0649404	0.499637	-134.111	1164
0.00484599	0.00791598	8.24632	1.33906	5.20468	15.0268	4.79965	10.4559	0.0649404	0.499637	-134.111	1165
0.00484599	0.00791598	8.24632	1.33906	5.20468	15.0268	4.79965	10.4559	0.0649404	0.499637	-134.111	1166
0.00484599	0.00791598	8.24632	1.33906	5.20468	15.0268	4.79965	10.4559	0.0649404	0.499637	-134.111	1167
0.00484599	0.00791598	8.24632	1.33906	5.20468	15.0268	4.79965	10.4559	0.0649404	0.499637	-134.111	1168
0.00484599	0.00791598	8.24632	1.33906	5.20468	15.0268	4.79965	10.4559	0.0649404	0.499637	-134.111	1169
0.00484599	0.00791598	8.24632	1.33906	5.20468	15.0268	4.79965	10.4559	0.0649404	0.499637	-134.111	1170
0.00484599	0.00791598	8.24632	1.33906	5.20468	15.0268	4.79965	10.4559	0.0649404	0.499637	-134.111	1171
0.00484599	0.00791598	8.24632	1.33906	5.20468	15.0268	4.79965	10.4559	0.0649404	0.499637	-134.111	1172
0.00484599	0.00791598	8.24632	1.33906	5.20468	15.0268	4.79965	10.4559	0.0649404	0.499637	-134.111	1173
0.00484599	0.00791598	8.24632	1.33906	5.20468	15.0268	4.79965	10.4559	0.0649404	0.499637	-134.111	1174
0.00484599	0.00791598	8.24632	1.33906	5.20468	15.0268	4.79965	10.4559	0.0649404	0.499637	-134.111	1175
0.00484599	0.00791598	8.24632	1.33906	5.20468	15.0268	4.79965	10.4559	0.0649404	0.499637	-134.111	1176
0.00484599	0.00791598	8.24632	1.33906	5.20468	15.0268	4.79965	10.4559	0.0649404	0.499637	-134.111	1177
0.00587176	0.00765553	7.58932	0.990217	5.66413	15.4467	4.79808	10.2555	0.0651932	0.49069	-134.268	1178
0.00587176	0.00765553	7.58932	0.990217	5.66413	15.4467	4.79808	10.2555	0.0651932	0.49069	-134.268	1179
0.00587176	0.00765553	7.58932	0.990217	5.66413	15.4467	4.79808	10.2555	0.0651932	0.49069	-134.268	1180
0.00587176	0.00765553	7.58932	0.990217	5.66413	15.4467	4.79808	10.2555	0.0651932	0.49069	-134.268	1181
0.0080981	0.00796204	7.23034	0.971478	5.58273	14.9847	5.59317	10.2226	0.0624018	0.489315	-135.31	1182
0.00454446	0.00865541	7.10888	1.0861	5.54919	13.954	5.22552	9.93887	0.062264	0.496697	-135.273	1183
0.00454446	0.00865541	7.10888	1.0861	5.54919	13.954	5.22552	9.93887	0.062264	0.496697	-135.273	1184
0.00454446	0.00865541	7.10888	1.0861	5.54919	13.954	5.22552	9.93887	0.062264	0.496697	-135.273	1185
0.00454446	0.00865541	7.10888	1.0861	5.54919	13.954	5.22552	9.93887	0.062264	0.496697	-135.273	1186
0.00454446	0.00865541	7.10888	1.0861	5.54919	13.954	5.22552	9.93887	0.062264	0.496697	-135.273	1187
0.00454446	0.00865541	7.10888	1.0861	5.54919	13.954	5.22552	9.93887	0.062264	0.496697	-135.273	1188
0.00454446	0.00865541	7.10888	1.0861	5.54919	13.954	5.22552	9.93887	0.062264	0.496697	-135.273	1189
0.00454446	0.00865541	7.10888	1.0861	5.54919	13.954	5.22552	9.93887	0.062264	0.496697	-135.273	1190
0.00672575	0.00813929	6.94567	0.956186	5.66796	14.3645	5.83364	9.77045	0.0645466	0.472193	-135.532	1191
0.00672575	0.00813929	6.94567	0.956186	5.66796	14.3645	5.83364	9.77045	0.0645466	0.472193	-135.532	1192
0.00672575	0.00813929	6.94567	0.956186	5.66796	14.3645	5.83364	9.77045	0.0645466	0.472193	-135.532	1193
0.00672575	0.00813929	6.94567	0.956186	5.66796	14.3645	5.83364	9.77045	0.0645466	0.472193	-135.532	1194
0.00672575	0.00813929	6.94567	0.956186	5.66796	14.3645	5.83364	9.77045	0.0645466	0.472193	-135.532	1195
0.00672575	0.00813929	6.94567	0.956186	5.66796	14.3645	5.83364	9.77045	0.0645466	0.472193	-135.532	1196
0.00672575	0.00813929	6.94567	0.956186	5.66796	14.3645	5.83364	9.77045	0.0645466	0.472193	-135.532	1197
0.00672575	0.00813929	6.94567	0.956186	5.66796	14.3645	5.83364	9.77045	0.0645466	0.472193	-135.532	1198
0.00672575	0.00813929	6.94567	0.956186	5.66796	14.3645	5.83364	9.77045	0.0645466	0.472193	-135.532	1199
0.00672575	0.00813929	6.94567	0.956186	5.66796	14.3645	5.83364	9.77045	0.0645466	0.472193	-135.532	1200
0.00672575	0.00813929	6.94567	0.956186	5.66796	14.3645	5.83364	9.77045	0.0645466	0.472193	-135.532	1201
0.00672575	0.00813929	6.94567	0.956186	5.66796	14.3645	5.83364	9.77045	0.0645466	0.472193	-135.532	1202
0.00672575	0.00813929	6.94567	0.956186	5.66796	14.3645	5.83364	9.77045	0.0645466	0.472193	-135.532	1203
0.00672575	0.00813929	6.94567	0.956186	5.66796	14.3645	5.83364	9.77045	0.0645466	0.472193	-135.532	1204
0.00672575	0.00813929	6.94567	0.956186	5.66796	14.3645	5.83364	9.77045	0.0645466	0.472193	-135.532	1205
0.00672575	0.00813929	6.94567	0.956186	5.66796	14.3645	5.83364	9.77045	0.0645466	0.472193	-135.532	1206
0.00672575	0.00813929	6.94567	0.956186	5.66796	14.3645	5.83364	9.77045	0.0645466	0.472193	-135.532	1207
0.00672575	0.00813929	6.94567	0.956186	5.66796	14.3645	5.83364	9.77045	0.0645466	0.472193	-135.532	1208
0.00672575	0.00813929	6.94567	0.956186	5.66796	14.3645	5.83364	9.77045	0.0645466	0.472193	-135.532	1209
0.00672575	0.00813929	6.94567	0.956186	5.66796	14.3645	5.83364	9.77045	0.0645466	0.472193	-135.532	1210
0.00672575	0.00813929	6.94567	0.956186	5.66796	14.3645	5.83364	9.77045	0.0645466	0.472193	-135.532	1211
0.00672575	0.00813929	6.94567	0.956186	5.66796	14.3645	5.83364	9.77045	0.0645466	0.472193	-135.532	1212
0.00518094	0.00829946	8.3266	1.34538	5.70619	15.2637	5.38621	10.3033	0.060681	0.486281	-136.309	1213
0.00518094	0.00829946	8.3266	1.34538	5.70619	15.2637	5.38621	10.3033	0.060681	0.486281	-136.309	1214
0.00518094	0.00829946	8.3266	1.34538	5.70619	15.2637	5.38621	10.3033	0.060681	0.486281	-136.309	1215
0.00518094	0.00829946	8.3266	1.34538	5.70619	15.2637	5.38621	10.3033	0.060681	0.486281	-136.309	1216
0.00609702	0.00510357	9.19884	1.5399	5.40632	14.9203	5.13234	9.66448	0.0697634	0.487042	-136.627	1217
0.00609702	0.00510357	9.19884	1.5399	5.40632	14.9203	5.13234	9.66448	0.0697634	0.487042	-136.627	1218
0.00609702	0.00510357	9.19884	1.5399	5.40632	14.9203	5.13234	9.66448	0.0697634	0.487042	-136.627	1219
0.00609702	0.00510357	9.19884	1.5399	5.40632	14.9203	5.13234	9.66448	0.0697634	0.487042	-136.627	1220
0.00609702	0.00510357	9.19884	1.5399	5.40632	14.9203	5.13234	9.66448	0.0697634	0.487042	-136.627	1221
0.00609702	0.00510357	9.19884	1.5399	5.40632	14.9203	5.13234	9.66448	0.0697634	0.487042	-136.627	1222
0.00609702	0.00510357	9.19884	1.5399	5.40632	14.9203	5.13234	9.66448	0.0697634	0.487042	-136.627	1223
0.00609702	0.00510357	9.19884	1.5399	5.40632	14.9203	5.13234	9.66448	0.0697634	0.487042	-136.627	1224
0.00609702	0.00510357	9.19884	1.5399	5.40632	14.9203	5.13234	9.66448	0.0697634	0.487042	-136.627	1225
0.00609702	0.00510357	9.19884	1.5399	5.40632	14.9203	5.13234	9.66448	0.0697634	0.487042	-136.627	1226
0.00614634	0.00424222	8.33738	1.26712	6.20463	13.9157	4.7578	9.99771	0.0640899	0.496614	-135.28	1227
0.00614634	0.00424222	8.33738	1.26712	6.20463	13.9157	4.7578	9.99771	0.0640899	0.496614	-135.28	1228
0.00614634	0.00424222	8.33738	1.26712	6.20463	13.9157	4.7578	9.99771	0.0640899	0.496614	-135.28	1229
0.00614634	0.00424222	8.33738	1.26712	6.20463	13.9157	4.7578	9.99771	0.0640899	0.496614	-135.28	1230
0.00614634	0.00424222	8.33738	1.26712	6.20463	13.9157	4.7578	9.99771	0.0640899	0.496614	-135.28	1231
0.00614634	0.00424222	8.33738	1.26712	6.20463	13.9157	4.7578	9.99771	0.0640899	0.496614	-135.28	1232
0.00562814	0.00530555	8.59716	1.38025	5.8424	14.3176	4.91438	10.446	0.0610284	0.510534	-134.799	1233
0.00562814	0.00530555	8.59716	1.38025	5.8424	14.3176	4.91438	10.446	0.0610284	0.510534	-134.799	1234
0.00562814	0.00530555	8.59716	1.38025	5.8424	14.3176	4.91438	10.446	0.0610284	0.510534	-134.799	1235
0.00562814	0.00530555	8.59716	1.38025	5.8424	14.3176	4.91438	10.446	0.0610284	0.510534	-134.799	1236
0.00405502	0.0069683	8.83028	1.61159	5.36215	14.9042	4.74812	9.96788	0.058303	0.521843	-137.086	1237
0.00405502	0.0069683	8.83028	1.61159	5.36215	14.9042	4.74812	9.96788	0.058303	0.521843	-137.086	1238
0.00405502	0.0069683	8.83028	1.61159	5.36215	14.9042	4.74812	9.96788	0.058303	0.521843	-137.086	1239
0.00405502	0.0069683	8.83028	1.61159	5.36215	14.9042	4.74812	9.96788	0.058303	0.521843	-137.086	1240
0.00521603	0.00583374	9.67601	1.92273	5.06412	15.1494	4.69177	9.85618	0.0617272	0.521581	-135.603	1241
0.00521603	0.00583374	9.67601	1.92273	5.06412	15.1494	4.69177	9.85618	0.0617272	0.521581	-135.603	1242
0.00521603	0.00583374	9.67601	1.92273	5.06412	15.1494	4.69177	9.85618	0.0617272	0.521581	-135.603	1243
0.00521603	0.00583374	9.67601	1.92273	5.06412	15.1494	4.69177	9.85618	0.0617272	0.521581	-135.603	1244
0.00428927	0.00633503	9.93287	2.11992	4.87888	14.8719	4.04803	9.33706	0.0644522	0.529249	-137.389	1245
0.00428927	0.00633503	9.93287	2.11992	4.87888	14.8719	4.04803	9.33706	0.0644522	0.529249	-137.389	1246
0.00428927	0.00633503	9.93287	2.11992	4.87888	14.8719	4.04803	9.33706	0.0644522	0.529249	-137.389	1247
0.00428927	0.00633503	9.93287	2.11992	4.87888	14.8719	4.04803	9.33706	0.0644522	0.529249	-137.389	1248
0.00428927	0.00633503	9.93287	2.11992	4.87888	14.8719	4.04803	9.33706	0.0644522	0.529249	-137.389	1249
0.00428927	0.00633503	9.93287	2.11992	4.87888	14.8719	4.04803	9.33706	0.0644522	0.529249	-137.389	1250
0.00428927	0.00633503	9.93287	2.11992	4.87888	14.8719	4.04803	9.33706	0.0644522	0.529249	-137.389	1251
0.0052813	0.00586658	9.05265	1.66911	4.60753	15.4311	4.5029	9.27875	0.0647461	0.509007	-140.458	1252
0.0052813	0.00586658	9.05265	1.66911	4.60753	15.4311	4.5029	9.27875	0.0647461	0.509007	-140.458	1253
0.0044117	0.00603749	9.03147	1.42585	5.42456	15.3423	3.9067	9.04495	0.0672596	0.497555	-138.392	1254
0.0044117	0.00603749	9.03147	1.42585	5.42456	15.3423	3.9067	9.04495	0.0672596	0.497555	-138.392	1255
0.0044117	0.00603749	9.03147	1.42585	5.42456	15.3423	3.9067	9.04495	0.0672596	0.497555	-138.392	1256
0.0044117	0.00603749	9.03147	1.42585	5.42456	15.3423	3.9067	9.04495	0.0672596	0.497555	-138.392	1257
0.00300961	0.00587945	9.45632	1.46984	5.69331	15.0914	3.38858	9.17513	0.0705105	0.495661	-138.163	1258
0.00300961	0.00587945	9.45632	1.46984	5.69331	15.0914	3.38858	9.17513	0.0705105	0.495661	-138.163	1259
0.00300961	0.00587945	9.45632	1.46984	5.69331	15.0914	3.38858	9.17513	0.0705105	0.495661	-138.163	1260
0.00300961	0.00587945	9.45632	1.46984	5.69331	15.0914	3.38858	9.17513	0.0705105	0.495661	-138.163	1261
0.00279529	0.00622731	10.5334	2.21557	5.66536	14.0559	3.47249	8.84918	0.0732887	0.492384	-139.098	1262
0.00279529	0.00622731	10.5334	2.21557	5.66536	14.0559	3.47249	8.84918	0.0732887	0.492384	-139.098	1263
0.00279529	0.00622731	10.5334	2.21557	5.66536	14.0559	3.47249	8.84918	0.0732887	0.492384	-139.098	1264
0.00279529	0.00622731	10.5334	2.21557	5.66536	14.0559	3.47249	8.84918	0.0732887	0.492384	-139.098	1265
0.00279529	0.00622731	10.5334	2.21557	5.66536	14.0559	3.47249	8.84918	0.0732887	0.492384	-139.098	1266
0.00279529	0.00622731	10.5334	2.21557	5.66536	14.0559	3.47249	8.84918	0.0732887	0.492384	-139.098	1267
0.00279529	0.00622731	10.5334	2.21557	5.66536	14.0559	3.47249	8.84918	0.0732887	0.492384	-139.098	1268
0.00279529	0.00622731	10.5334	2.21557	5.66536	14.0559	3.47249	8.84918	0.0732887	0.492384	-139.098	1269
0.00279529	0.00622731	10.5334	2.21557	5.66536	14.0559	3.47249	8.84918	0.0732887	0.492384	-139.098	1270
0.00279529	0.00622731	10.5334	2.21557	5.66536	14.0559	3.47249	8.84918	0.0732887	0.492384	-139.098	1271
0.00279529	0.00622731	10.5334	2.21557	5.66536	14.0559	3.47249	8.84918	0.0732887	0.492384	-139.098	1272
0.00279529	0.00622731	10.5334	2.21557	5.66536	14.0559	3.47249	8.84918	0.0732887	0.492384	-139.098	1273
0.00279529	0.00622731	10.5334	2.21557	5.66536	14.0559	3.47249	8.84918	0.0732887	0.492384	-139.098	1274
0.00257057	0.00609292	10.197	2.02192	5.87956	13.5125	4.03386	9.2729	0.0710977	0.492936	-138.891	1275
0.00257057	0.00609292	10.197	2.02192	5.87956	13.5125	4.03386	9.2729	0.0710977	0.492936	-138.891	1276
0.00317945	0.00741918	10.778	2.266	4.85194	15.674	3.68033	9.39429	0.0695663	0.48051	-137.432	1277
0.00317945	0.00741918	10.778	2.266	4.85194	15.674	3.68033	9.39429	0.0695663	0.48051	-137.432	1278
0.00317945	0.00741918	10.778	2.266	4.85194	15.674	3.68033	9.39429	0.0695663	0.48051	-137.432	1279
0.00317945	0.00741918	10.778	2.266	4.85194	15.674	3.68033	9.39429	0.0695663	0.48051	-137.432	1280
0.00317945	0.00741918	10.778	2.266	4.85194	15.674	3.68033	9.39429	0.0695663	0.48051	-137.432	1281
0.00317945	0.00741918	10.778	2.266	4.85194	15.674	3.68033	9.39429	0.0695663	0.48051	-137.432	1282
0.00317945	0.00741918	10.778	2.266	4.85194	15.674	3.68033	9.39429	0.0695663	0.48051	-137.432	1283
0.00317945	0.00741918	10.778	2.266	4.85194	15.674	3.68033	9.39429	0.0695663	0.48051	-137.432	1284
0.00317945	0.00741918	10.778	2.266	4.85194	15.674	3.68033	9.39429	0.0695663	0.48051	-137.432	1285
0.00317945	0.00741918	10.778	2.266	4.85194	15.674	3.68033	9.39429	0.0695663	0.48051	-137.432	1286
0.00317945	0.00741918	10.778	2.266	4.85194	15.674	3.68033	9.39429	0.0695663	0.48051	-137.432	1287
0.00317945	0.00741918	10.778	2.266	4.85194	15.674	3.68033	9.39429	0.0695663	0.48051	-137.432	1288
0.00317945	0.00741918	10.778	2.266	4.85194	15.674	3.68033	9.39429	0.0695663	0.48051	-137.432	1289
0.00317945	0.00741918	10.778	2.266	4.85194	15.674	3.68033	9.39429	0.0695663	0.48051	-137.432	1290
0.00317945	0.00741918	10.778	2.266	4.85194	15.674	3.68033	9.39429	0.0695663	0.48051	-137.432	1291
0.00317945	0.00741918	10.778	2.266	4.85194	15.674	3.68033	9.39429	0.0695663	0.48051	-137.432	1292
0.00317945	0.00741918	10.778	2.266	4.85194	15.674	3.68033	9.39429	0.0695663	0.48051	-137.432	1293
0.00317945	0.00741918	10.778	2.266	4.85194	15.674	3.68033	9.39429	0.0695663	0.48051	-137.432	1294
0.00317945	0.00741918	10.778	2.266	4.85194	15.674	3.68033	9.39429	0.0695663	0.48051	-137.432	1295
0.00317945	0.00741918	10.778	2.266	4.85194	15.674	3.68033	9.39429	0.0695663	0.48051	-137.432	1296
0.00317945	0.00741918	10.778	2.266	4.85194	15.674	3.68033	9.39429	0.0695663	0.48051	-137.432	1297
0.00317945	0.00741918	10.778	2.266	4.85194	15.674	3.68033	9.39429	0.0695663	0.48051	-137.432	1298
0.00317945	0.00741918	10.778	2.266	4.85194	15.674	3.68033	9.39429	0.0695663	0.48051	-137.432	1299
0.00300304	0.0070118	10.2922	2.6625	4.37968	14.616	3.78493	9.92455	0.0698998	0.475514	-137.273	1300
0.0031626	0.00664537	10.3134	2.25802	4.72255	15.4369	3.54158	9.63284	0.0708141	0.485232	-136.784	1301
0.0031626	0.00664537	10.3134	2.25802	4.72255	15.4369	3.54158	9.63284	0.0708141	0.485232	-136.784	1302
0.0031626	0.00664537	10.3134	2.25802	4.72255	15.4369	3.54158	9.63284	0.0708141	0.485232	-136.784	1303
0.0031626	0.00664537	10.3134	2.25802	4.72255	15.4369	3.54158	9.63284	0.0708141	0.485232	-136.784	1304
0.0031626	0.00664537	10.3134	2.25802	4.72255	15.4369	3.54158	9.63284	0.0708141	0.485232	-136.784	1305
0.0031626	0.00664537	10.3134	2.25802	4.72255	15.4369	3.54158	9.63284	0.0708141	0.485232	-136.784	1306
0.00335603	0.00686374	10.7304	2.99531	4.63301	13.7871	3.89132	9.99067	0.071482	0.484021	-138.153	1307
0.00335603	0.00686374	10.7304	2.99531	4.63301	13.7871	3.89132	9.99067	0.071482	0.484021	-138.153	1308
0.00335603	0.00686374	10.7304	2.99531	4.63301	13.7871	3.89132	9.99067	0.071482	0.484021	-138.153	1309
0.00335603	0.00686374	10.7304	2.99531	4.63301	13.7871	3.89132	9.99067	0.071482	0.484021	-138.153	1310
0.00213802	0.00936575	10.8961	3.75523	4.38151	11.8789	4.38427	10.1882	0.0673028	0.484271	-138.927	1311
0.00213802	0.00936575	10.8961	3.75523	4.38151	11.8789	4.38427	10.1882	0.0673028	0.484271	-138.927	1312
0.00213802	0.00936575	10.8961	3.75523	4.38151	11.8789	4.38427	10.1882	0.0673028	0.484271	-138.927	1313
0.00213802	0.00936575	10.8961	3.75523	4.38151	11.8789	4.38427	10.1882	0.0673028	0.484271	-138.927	1314
0.00213802	0.00936575	10.8961	3.75523	4.38151	11.8789	4.38427	10.1882	0.0673028	0.484271	-138.927	1315
0.00213802	0.00936575	10.8961	3.75523	4.38151	11.8789	4.38427	10.1882	0.0673028	0.484271	-138.927	1316
0.00282444	0.0094078	9.38988	2.48278	4.57292	12.2808	4.76844	10.4454	0.0660012	0.483776	-137.817	1317
0.00282444	0.0094078	9.38988	2.48278	4.57292	12.2808	4.76844	10.4454	0.0660012	0.483776	-137.817	1318
0.00282444	0.0094078	9.38988	2.48278	4.57292	12.2808	4.76844	10.4454	0.0660012	0.483776	-137.817	1319
0.00360631	0.00922844	10.2894	2.96287	4.34717	13.3392	4.06408	10.808	0.0687984	0.486882	-138.466	1320
0.00360631	0.00922844	10.2894	2.96287	4.34717	13.3392	4.06408	10.808	0.0687984	0.486882	-138.466	1321
0.00360631	0.00922844	10.2894	2.96287	4.34717	13.3392	4.06408	10.808	0.0687984	0.486882	-138.466	1322
0.00360631	0.00922844	10.2894	2.96287	4.34717	13.3392	4.06408	10.808	0.0687984	0.486882	-138.466	1323
0.00324116	0.0117007	11.8358	3.63766	4.27553	14.836	3.72796	11.1892	0.0680364	0.495034	-140.494	1324
0.00324116	0.0117007	11.8358	3.63766	4.27553	14.836	3.72796	11.1892	0.0680364	0.495034	-140.494	1325
0.00208418	0.0140397	12.1832	3.82119	4.24737	14.4612	4.09454	10.3186	0.0702373	0.486778	-139.783	1326
0.00252792	0.0146323	12.1662	3.8173	4.12154	14.9652	4.31818	10.0166	0.0710776	0.490853	-140.508	1327
0.00252792	0.0146323	12.1662	3.8173	4.12154	14.9652	4.31818	10.0166	0.0710776	0.490853	-140.508	1328
0.00252792	0.0146323	12.1662	3.8173	4.12154	14.9652	4.31818	10.0166	0.0710776	0.490853	-140.508	1329
0.00252792	0.0146323	12.1662	3.8173	4.12154	14.9652	4.31818	10.0166	0.0710776	0.490853	-140.508	1330
0.00252792	0.0146323	12.1662	3.8173	4.12154	14.9652	4.31818	10.0166	0.0710776	0.490853	-140.508	1331
0.00252792	0.0146323	12.1662	3.8173	4.12154	14.9652	4.31818	10.0166	0.0710776	0.490853	-140.508	1332
0.00252792	0.0146323	12.1662	3.8173	4.12154	14.9652	4.31818	10.0166	0.0710776	0.490853	-140.508	1333
0.00143132	0.0158255	11.0115	2.65958	4.20794	15.2711	5.02855	10.0675	0.0666358	0.496151	-136.607	1334
0.00143132	0.0158255	11.0115	2.65958	4.20794	15.2711	5.02855	10.0675	0.0666358	0.496151	-136.607	1335
0.00143132	0.0158255	11.0115	2.65958	4.20794	15.2711	5.02855	10.0675	0.0666358	0.496151	-136.607	1336
0.00124447	0.0207212	11.5536	2.68818	5.12534	13.4725	5.55316	10.2685	0.068476	0.482686	-136.674	1337
0.00124447	0.0207212	11.5536	2.68818	5.12534	13.4725	5.55316	10.2685	0.068476	0.482686	-136.674	1338
0.00124447	0.0207212	11.5536	2.68818	5.12534	13.4725	5.55316	10.2685	0.068476	0.482686	-136.674	1339
0.00124447	0.0207212	11.5536	2.68818	5.12534	13.4725	5.55316	10.2685	0.068476	0.482686	-136.674	1340
0.00124447	0.0207212	11.5536	2.68818	5.12534	13.4725	5.55316	10.2685	0.068476	0.482686	-136.674	1341
0.00251374	0.0129233	11.0724	2.20912	5.42981	14.0953	5.1309	10.3701	0.0674249	0.481318	-136.052	1342
0.00251374	0.0129233	11.0724	2.20912	5.42981	14.0953	5.1309	10.3701	0.0674249	0.481318	-136.052	1343
0.00201236	0.011856	10.5018	1.95036	5.38375	14.4857	4.95803	10.5093	0.0632219	0.491221	-137.256	1344
0.00201236	0.011856	10.5018	1.95036	5.38375	14.4857	4.95803	10.5093	0.0632219	0.491221	-137.256	1345
0.00201236	0.011856	10.5018	1.95036	5.38375	14.4857	4.95803	10.5093	0.0632219	0.491221	-137.256	1346
0.00201236	0.011856	10.5018	1.95036	5.38375	14.4857	4.95803	10.5093	0.0632219	0.491221	-137.256	1347
0.00201236	0.011856	10.5018	1.95036	5.38375	14.4857	4.95803	10.5093	0.0632219	0.491221	-137.256	1348
0.00201236	0.011856	10.5018	1.95036	5.38375	14.4857	4.95803	10.5093	0.0632219	0.491221	-137.256	1349
0.00198007	0.01515	10.3285	2.30481	4.89785	13.6385	5.24285	9.93284	0.0693836	0.483197	-136.175	1350
0.00198007	0.01515	10.3285	2.30481	4.89785	13.6385	5.24285	9.93284	0.0693836	0.483197	-136.175	1351
0.00198007	0.01515	10.3285	2.30481	4.89785	13.6385	5.24285	9.93284	0.0693836	0.483197	-136.175	1352
0.00198007	0.01515	10.3285	2.30481	4.89785	13.6385	5.24285	9.93284	0.0693836	0.483197	-136.175	1353
0.00198007	0.01515	10.3285	2.30481	4.89785	13.6385	5.24285	9.93284	0.0693836	0.483197	-136.175	1354
0.00198007	0.01515	10.3285	2.30481	4.89785	13.6385	5.24285	9.93284	0.0693836	0.483197	-136.175	1355
0.00198007	0.01515	10.3285	2.30481	4.89785	13.6385	5.24285	9.93284	0.0693836	0.483197	-136.175	1356
0.00198007	0.01515	10.3285	2.30481	4.89785	13.6385	5.24285	9.93284	0.0693836	0.483197	-136.175	1357
0.00198007	0.01515	10.3285	2.30481	4.89785	13.6385	5.24285	9.93284	0.0693836	0.483197	-136.175	1358
0.00198007	0.01515	10.3285	2.30481	4.89785	13.6385	5.24285	9.93284	0.0693836	0.483197	-136.175	1359
0.00198007	0.01515	10.3285	2.30481	4.89785	13.6385	5.24285	9.93284	0.0693836	0.483197	-136.175	1360
0.00198007	0.01515	10.3285	2.30481	4.89785	13.6385	5.24285	9.93284	0.0693836	0.483197	-136.175	1361
0.00198007	0.01515	10.3285	2.30481	4.89785	13.6385	5.24285	9.93284	0.0693836	0.483197	-136.175	1362
0.00198007	0.01515	10.3285	2.30481	4.89785	13.6385	5.24285	9.93284	0.0693836	0.483197	-136.175	1363
0.00203965	0.0147537	10.4736	2.58915	4.79107	13.0337	5.17681	10.004	0.0738078	0.480459	-136.923	1364
0.00203965	0.0147537	10.4736	2.58915	4.79107	13.0337	5.17681	10.004	0.0738078	0.480459	-136.923	1365
0.00203965	0.0147537	10.4736	2.58915	4.79107	13.0337	5.17681	10.004	0.0738078	0.480459	-136.923	1366
0.00203965	0.0147537	10.4736	2.58915	4.79107	13.0337	5.17681	10.004	0.0738078	0.480459	-136.923	1367
0.00231491	0.0121609	9.96649	2.41279	5.49557	11.6488	5.24208	10.3818	0.069548	0.476675	-137.664	1368
0.00231491	0.0121609	9.96649	2.41279	5.49557	11.6488	5.24208	10.3818	0.069548	0.476675	-137.664	1369
0.00231491	0.0121609	9.96649	2.41279	5.49557	11.6488	5.24208	10.3818	0.069548	0.476675	-137.664	1370
0.00231491	0.0121609	9.96649	2.41279	5.49557	11.6488	5.24208	10.3818	0.069548	0.476675	-137.664	1371
0.00231491	0.0121609	9.96649	2.41279	5.49557	11.6488	5.24208	10.3818	0.069548	0.476675	-137.664	1372
0.00231491	0.0121609	9.96649	2.41279	5.49557	11.6488	5.24208	10.3818	0.069548	0.476675	-137.664	1373
0.00231491	0.0121609	9.96649	2.41279	5.49557	11.6488	5.24208	10.3818	0.069548	0.476675	-137.664	1374
0.00231491	0.0121609	9.96649	2.41279	5.49557	11.6488	5.24208	10.3818	0.069548	0.476675	-137.664	1375
0.00231491	0.0121609	9.96649	2.41279	5.49557	11.6488	5.24208	10.3818	0.069548	0.476675	-137.664	1376
0.00231491	0.0121609	9.96649	2.41279	5.49557	11.6488	5.24208	10.3818	0.069548	0.476675	-137.664	1377
0.00231491	0.0121609	9.96649	2.41279	5.49557	11.6488	5.24208	10.3818	0.069548	0.476675	-137.664	1378
0.00231491	0.0121609	9.96649	2.41279	5.49557	11.6488	5.24208	10.3818	0.069548	0.476675	-137.664	1379
0.00231491	0.0121609	9.96649	2.41279	5.49557	11.6488	5.24208	10.3818	0.069548	0.476675	-137.664	1380
0.00231491	0.0121609	9.96649	2.41279	5.49557	11.6488	5.24208	10.3818	0.069548	0.476675	-137.664	1381
0.00231491	0.0121609	9.96649	2.41279	5.49557	11.6488	5.24208	10.3818	0.069548	0.476675	-137.664	1382
0.00231491	0.0121609	9.96649	2.41279	5.49557	11.6488	5.24208	10.3818	0.069548	0.476675	-137.664	1383
0.00231491	0.0121609	9.96649	2.41279	5.49557	11.6488	5.24208	10.3818	0.069548	0.476675	-137.664	1384
0.00231491	0.0121609	9.96649	2.41279	5.49557	11.6488	5.24208	10.3818	0.069548	0.476675	-137.664	1385
0.00231491	0.0121609	9.96649	2.41279	5.49557	11.6488	5.24208	10.3818	0.069548	0.476675	-137.664	1386
0.00231491	0.0121609	9.96649	2.41279	5.49557	11.6488	5.24208	10.3818	0.069548	0.476675	-137.664	1387
0.00231491	0.0121609	9.96649	2.41279	5.49557	11.6488	5.24208	10.3818	0.069548	0.476675	-137.664	1388
0.00231491	0.0121609	9.96649	2.41279	5.49557	11.6488	5.24208	10.3818	0.069548	0.476675	-137.664	1389
0.00231491	0.0121609	9.96649	2.41279	5.49557	11.6488	5.24208	10.3818	0.069548	0.476675	-137.664	1390
0.00231491	0.0121609	9.96649	2.41279	5.49557	11.6488	5.24208	10.3818	0.069548	0.476675	-137.664	1391
0.00231491	0.0121609	9.96649	2.41279	5.49557	11.6488	5.24208	10.3818	0.069548	0.476675	-137.664	1392
0.00231491	0.0121609	9.96649	2.41279	5.49557	11.6488	5.24208	10.3818	0.069548	0.476675	-137.664	1393
0.00123345	0.014916	10.8091	3.20225	5.20775	10.5566	5.18861	10.7236	0.0710489	0.48197	-139.351	1394
0.00219949	0.0127666	11.1974	3.01367	5.60706	11.4699	4.19777	10.4001	0.0727278	0.465523	-140.033	1395
0.00219949	0.0127666	11.1974	3.01367	5.60706	11.4699	4.19777	10.4001	0.0727278	0.465523	-140.033	1396
0.00219949	0.0127666	11.1974	3.01367	5.60706	11.4699	4.19777	10.4001	0.0727278	0.465523	-140.033	1397
0.00219949	0.0127666	11.1974	3.01367	5.60706	11.4699	4.19777	10.4001	0.0727278	0.465523	-140.033	1398
0.00149939	0.0160366	11.4655	3.31386	5.81976	10.4976	4.31294	10.9387	0.072476	0.471138	-140.815	1399
0.00149939	0.0160366	11.4655	3.31386	5.81976	10.4976	4.31294	10.9387	0.072476	0.471138	-140.815	1400
0.000894193	0.0173071	10.5613	2.73723	6.02762	10.968	3.49845	10.5086	0.0721583	0.482038	-139.67	1401
0.000894193	0.0173071	10.5613	2.73723	6.02762	10.968	3.49845	10.5086	0.0721583	0.482038	-139.67	1402
0.000894193	0.0173071	10.5613	2.73723	6.02762	10.968	3.49845	10.5086	0.0721583	0.482038	-139.67	1403
0.000894193	0.0173071	10.5613	2.73723	6.02762	10.968	3.49845	10.5086	0.0721583	0.482038	-139.67	1404
0.000894193	0.0173071	10.5613	2.73723	6.02762	10.968	3.49845	10.5086	0.0721583	0.482038	-139.67	1405
0.000925794	0.0191889	9.99208	2.60434	5.67794	11.2971	3.36559	10.1756	0.0691092	0.506664	-138.839	1406
0.000925794	0.0191889	9.99208	2.60434	5.67794	11.2971	3.36559	10.1756	0.0691092	0.506664	-138.839	1407
0.000925794	0.0191889	9.99208	2.60434	5.67794	11.2971	3.36559	10.1756	0.0691092	0.506664	-138.839	1408
0.000925794	0.0191889	9.99208	2.60434	5.67794	11.2971	3.36559	10.1756	0.0691092	0.506664	-138.839	1409
0.000925794	0.0191889	9.99208	2.60434	5.67794	11.2971	3.36559	10.1756	0.0691092	0.506664	-138.839	1410
0.000925794	0.0191889	9.99208	2.60434	5.67794	11.2971	3.36559	10.1756	0.0691092	0.506664	-138.839	1411
0.000925794	0.0191889	9.99208	2.60434	5.67794	11.2971	3.36559	10.1756	0.0691092	0.506664	-138.839	1412
0.000925794	0.0191889	9.99208	2.60434	5.67794	11.2971	3.36559	10.1756	0.0691092	0.506664	-138.839	1413
0.000925794	0.0191889	9.99208	2.60434	5.67794	11.2971	3.36559	10.1756	0.0691092	0.506664	-138.839	1414
0.000925794	0.0191889	9.99208	2.60434	5.67794	11.2971	3.36559	10.1756	0.0691092	0.506664	-138.839	1415
0.000925794	0.0191889	9.99208	2.60434	5.67794	11.2971	3.36559	10.1756	0.0691092	0.506664	-138.839	1416
0.000925794	0.0191889	9.99208	2.60434	5.67794	11.2971	3.36559	10.1756	0.0691092	0.506664	-138.839	1417
0.000925794	0.0191889	9.99208	2.60434	5.67794	11.2971	3.36559	10.1756	0.0691092	0.506664	-138.839	1418
0.000925794	0.0191889	9.99208	2.60434	5.67794	11.2971	3.36559	10.1756	0.0691092	0.506664	-138.839	1419
0.000566129	0.0224876	9.83817	2.25201	5.31442	12.4357	4.2019	10.7836	0.0702925	0.5013	-136.384	1420
0.000566129	0.0224876	9.83817	2.25201	5.31442	12.4357	4.2019	10.7836	0.0702925	0.5013	-136.384	1421
0.000566129	0.0224876	9.83817	2.25201	5.31442	12.4357	4.2019	10.7836	0.0702925	0.5013	-136.384	1422
0.000566129	0.0224876	9.83817	2.25201	5.31442	12.4357	4.2019	10.7836	0.0702925	0.5013	-136.384	1423
0.000566129	0.0224876	9.83817	2.25201	5.31442	12.4357	4.2019	10.7836	0.0702925	0.5013	-136.384	1424
0.000566129	0.0224876	9.83817	2.25201	5.31442	12.4357	4.2019	10.7836	0.0702925	0.5013	-136.384	1425
0.000566129	0.0224876	9.83817	2.25201	5.31442	12.4357	4.2019	10.7836	0.0702925	0.5013	-136.384	1426
0.000566129	0.0224876	9.83817	2.25201	5.31442	12.4357	4.2019	10.7836	0.0702925	0.5013	-136.384	1427
0.00117571	0.0237204	9.78151	1.95677	5.70919	13.7193	4.2412	10.7094	0.0649186	0.493885	-134.964	1428
0.00117571	0.0237204	9.78151	1.95677	5.70919	13.7193	4.2412	10.7094	0.0649186	0.493885	-134.964	1429
0.00117571	0.0237204	9.78151	1.95677	5.70919	13.7193	4.2412	10.7094	0.0649186	0.493885	-134.964	1430
0.00117571	0.0237204	9.78151	1.95677	5.70919	13.7193	4.2412	10.7094	0.0649186	0.493885	-134.964	1431
0.00117571	0.0237204	9.78151	1.95677	5.70919	13.7193	4.2412	10.7094	0.0649186	0.493885	-134.964	1432
0.00117571	0.0237204	9.78151	1.95677	5.70919	13.7193	4.2412	10.7094	0.0649186	0.493885	-134.964	1433
0.00117571	0.0237204	9.78151	1.95677	5.70919	13.7193	4.2412	10.7094	0.0649186	0.493885	-134.964	1434
0.00117571	0.0237204	9.78151	1.95677	5.70919	13.7193	4.2412	10.7094	0.0649186	0.493885	-134.964	1435
0.00117571	0.0237204	9.78151	1.95677	5.70919	13.7193	4.2412	10.7094	0.0649186	0.493885	-134.964	1436
0.00122374	0.0217537	9.97582	1.80454	5.90862	14.4122	4.55227	10.7953	0.06091	0.49962	-134.932	1437
0.00122374	0.0217537	9.97582	1.80454	5.90862	14.4122	4.55227	10.7953	0.06091	0.49962	-134.932	1438
0.00122374	0.0217537	9.97582	1.80454	5.90862	14.4122	4.55227	10.7953	0.06091	0.49962	-134.932	1439
0.00122374	0.0217537	9.97582	1.80454	5.90862	14.4122	4.55227	10.7953	0.06091	0.49962	-134.932	1440
0.00249546	0.0189319	9.85072	1.69318	5.79753	14.8934	4.22311	10.3573	0.0627653	0.492929	-135.708	1441
0.00214895	0.0223789	9.4958	1.73853	5.8947	14.1294	4.57531	10.3293	0.0622646	0.489054	-134.982	1442
0.00214895	0.0223789	9.4958	1.73853	5.8947	14.1294	4.57531	10.3293	0.0622646	0.489054	-134.982	1443
0.00231663	0.0214858	9.72794	1.78865	5.85611	14.5881	4.15339	10.2033	0.0633203	0.493154	-135.251	1444
0.00231663	0.0214858	9.72794	1.78865	5.85611	14.5881	4.15339	10.2033	0.0633203	0.493154	-135.251	1445
0.00231663	0.0214858	9.72794	1.78865	5.85611	14.5881	4.15339	10.2033	0.0633203	0.493154	-135.251	1446
0.00231663	0.0214858	9.72794	1.78865	5.85611	14.5881	4.15339	10.2033	0.0633203	0.493154	-135.251	1447
0.00223179	0.0222185	9.46111	1.61934	6.04514	15.1536	4.56295	10.2618	0.0635781	0.483585	-135.21	1448
0.00223179	0.0222185	9.46111	1.61934	6.04514	15.1536	4.56295	10.2618	0.0635781	0.483585	-135.21	1449
0.0053275	0.0218851	9.34483	1.70515	5.4683	15.8346	4.17869	10.2567	0.0661142	0.479891	-139.949	1450
0.0053275	0.0218851	9.34483	1.70515	5.4683	15.8346	4.17869	10.2567	0.0661142	0.479891	-139.949	1451
0.0053275	0.0218851	9.34483	1.70515	5.4683	15.8346	4.17869	10.2567	0.0661142	0.479891	-139.949	1452
0.0053275	0.0218851	9.34483	1.70515	5.4683	15.8346	4.17869	10.2567	0.0661142	0.479891	-139.949	1453
0.0053275	0.0218851	9.34483	1.70515	5.4683	15.8346	4.17869	10.2567	0.0661142	0.479891	-139.949	1454
0.0053275	0.0218851	9.34483	1.70515	5.4683	15.8346	4.17869	10.2567	0.0661142	0.479891	-139.949	1455
0.0053275	0.0218851	9.34483	1.70515	5.4683	15.8346	4.17869	10.2567	0.0661142	0.479891	-139.949	1456
0.0053275	0.0218851	9.34483	1.70515	5.4683	15.8346	4.17869	10.2567	0.0661142	0.479891	-139.949	1457
0.0053275	0.0218851	9.34483	1.70515	5.4683	15.8346	4.17869	10.2567	0.0661142	0.479891	-139.949	1458
0.0053275	0.0218851	9.34483	1.70515	5.4683	15.8346	4.17869	10.2567	0.0661142	0.479891	-139.949	1459
0.0053275	0.0218851	9.34483	1.70515	5.4683	15.8346	4.17869	10.2567	0.0661142	0.479891	-139.949	1460
0.0053275	0.0218851	9.34483	1.70515	5.4683	15.8346	4.17869	10.2567	0.0661142	0.479891	-139.949	1461
0.0053275	0.0218851	9.34483	1.70515	5.4683	15.8346	4.17869	10.2567	0.0661142	0.479891	-139.949	1462
0.00371335	0.0277493	8.45769	1.42421	5.96089	15.7764	3.71111	10.235	0.0674908	0.480372	-138.06	1463
0.00371335	0.0277493	8.45769	1.42421	5.96089	15.7764	3.71111	10.235	0.0674908	0.480372	-138.06	1464
0.00322738	0.0300031	8.14785	1.229	6.11077	16.5207	3.55838	10.2883	0.063649	0.49573	-137.048	1465
0.00322738	0.0300031	8.14785	1.229	6.11077	16.5207	3.55838	10.2883	0.063649	0.49573	-137.048	1466
0.00322738	0.0300031	8.14785	1.229	6.11077	16.5207	3.55838	10.2883	0.063649	0.49573	-137.048	1467
0.00322738	0.0300031	8.14785	1.229	6.11077	16.5207	3.55838	10.2883	0.063649	0.49573	-137.048	1468
0.00322738	0.0300031	8.14785	1.229	6.11077	16.5207	3.55838	10.2883	0.063649	0.49573	-137.048	1469
0.00322738	0.0300031	8.14785	1.229	6.11077	16.5207	3.55838	10.2883	0.063649	0.49573	-137.048	1470
0.00322738	0.0300031	8.14785	1.229	6.11077	16.5207	3.55838	10.2883	0.063649	0.49573	-137.048	1471
0.00322738	0.0300031	8.14785	1.229	6.11077	16.5207	3.55838	10.2883	0.063649	0.49573	-137.048	1472
0.00322738	0.0300031	8.14785	1.229	6.11077	16.5207	3.55838	10.2883	0.063649	0.49573	-137.048	1473
0.00541686	0.0263119	8.45845	1.30184	6.09077	16.853	4.02283	10.3983	0.0619257	0.499371	-137.776	1474
0.00429072	0.0295146	8.39511	1.33697	5.64589	17.5966	3.81765	10.1133	0.0612217	0.512974	-138.081	1475
0.00429072	0.0295146	8.39511	1.33697	5.64589	17.5966	3.81765	10.1133	0.0612217	0.512974	-138.081	1476
0.00429072	0.0295146	8.39511	1.33697	5.64589	17.5966	3.81765	10.1133	0.0612217	0.512974	-138.081	1477
0.00429072	0.0295146	8.39511	1.33697	5.64589	17.5966	3.81765	10.1133	0.0612217	0.512974	-138.081	1478
0.00429072	0.0295146	8.39511	1.33697	5.64589	17.5966	3.81765	10.1133	0.0612217	0.512974	-138.081	1479
0.00429072	0.0295146	8.39511	1.33697	5.64589	17.5966	3.81765	10.1133	0.0612217	0.512974	-138.081	1480
0.00374168	0.0190765	9.05414	1.18058	6.00367	18.478	3.71465	10.1473	0.0663423	0.499115	-136.964	1481
0.00226409	0.0253922	8.96472	1.05822	6.22768	18.7857	3.99204	10.5301	0.064703	0.486563	-136.18	1482
0.00226409	0.0253922	8.96472	1.05822	6.22768	18.7857	3.99204	10.5301	0.064703	0.486563	-136.18	1483
0.00226409	0.0253922	8.96472	1.05822	6.22768	18.7857	3.99204	10.5301	0.064703	0.486563	-136.18	1484
0.00422443	0.0238477	9.2751	1.19785	6.25261	17.9301	4.32523	10.7303	0.0709132	0.481628	-137.995	1485
0.00422443	0.0238477	9.2751	1.19785	6.25261	17.9301	4.32523	10.7303	0.0709132	0.481628	-137.995	1486
0.00317216	0.0266007	8.09941	0.966996	6.13629	17.9769	3.90376	10.7841	0.0653087	0.498692	-136.163	1487
0.00317216	0.0266007	8.09941	0.966996	6.13629	17.9769	3.90376	10.7841	0.0653087	0.498692	-136.163	1488
0.00317216	0.0266007	8.09941	0.966996	6.13629	17.9769	3.90376	10.7841	0.0653087	0.498692	-136.163	1489
0.00445567	0.0245992	6.66117	0.758434	6.15077	17.9413	3.25502	10.7197	0.0617575	0.495913	-136.706	1490
0.00298847	0.026228	6.98256	0.774815	6.09178	17.7673	3.95004	11.155	0.0602294	0.499713	-134.807	1491
0.00240039	0.0263003	6.20166	0.651105	5.62081	18.5606	3.68887	10.787	0.05699	0.50475	-134.829	1492
0.00249725	0.0217912	6.14713	0.625273	6.05618	17.3867	4.14422	11.0385	0.0578346	0.505148	-136.258	1493
0.00249725	0.0217912	6.14713	0.625273	6.05618	17.3867	4.14422	11.0385	0.0578346	0.505148	-136.258	1494
0.00417819	0.0183197	7.20492	1.03659	4.93058	17.3662	3.55068	10.5858	0.0637857	0.493345	-135.018	1495
0.00417819	0.0183197	7.20492	1.03659	4.93058	17.3662	3.55068	10.5858	0.0637857	0.493345	-135.018	1496
0.00304763	0.0185583	6.28805	0.782542	4.86342	17.941	3.91727	10.8173	0.0577368	0.496553	-133.95	1497
0.00304763	0.0185583	6.28805	0.782542	4.86342	17.941	3.91727	10.8173	0.0577368	0.496553	-133.95	1498
0.00304763	0.0185583	6.28805	0.782542	4.86342	17.941	3.91727	10.8173	0.0577368	0.496553	-133.95	1499
0.00271159	0.0222348	6.51827	1.10175	4.62335	16.6914	3.62804	10.7246	0.0556737	0.501076	-133.835	1500
0.00271159	0.0222348	6.51827	1.10175	4.62335	16.6914	3.62804	10.7246	0.0556737	0.501076	-133.835	1501
0.00154609	0.0203199	6.78266	1.01439	5.03731	16.6331	3.62746	10.9855	0.0586364	0.498117	-134.474	1502
0.00172465	0.0209562	7.40901	1.37806	4.5591	16.9974	3.34027	10.7826	0.061106	0.504427	-135.902	1503
0.00172465	0.0209562	7.40901	1.37806	4.5591	16.9974	3.34027	10.7826	0.061106	0.504427	-135.902	1504
0.00258435	0.021893	6.19319	1.02211	4.82769	16.8035	2.68064	10.9888	0.0567576	0.506606	-135.865	1505
0.00450002	0.0264799	7.50609	1.49109	4.64727	18.1773	2.59029	11.136	0.0569946	0.516898	-141.789	1506
0.00628505	0.02374	7.49372	1.37642	4.83352	18.9327	2.50845	10.7419	0.0603839	0.512846	-143.792	1507
0.00628505	0.02374	7.49372	1.37642	4.83352	18.9327	2.50845	10.7419	0.0603839	0.512846	-143.792	1508
0.00628505	0.02374	7.49372	1.37642	4.83352	18.9327	2.50845	10.7419	0.0603839	0.512846	-143.792	1509
0.00628505	0.02374	7.49372	1.37642	4.83352	18.9327	2.50845	10.7419	0.0603839	0.512846	-143.792	1510
0.00628505	0.02374	7.49372	1.37642	4.83352	18.9327	2.50845	10.7419	0.0603839	0.512846	-143.792	1511
0.00628505	0.02374	7.49372	1.37642	4.83352	18.9327	2.50845	10.7419	0.0603839	0.512846	-143.792	1512
0.00628505	0.02374	7.49372	1.37642	4.83352	18.9327	2.50845	10.7419	0.0603839	0.512846	-143.792	1513
0.00452083	0.0241021	7.84612	1.38109	4.4621	19.6509	3.02125	11.466	0.0603726	0.51519	-141.007	1514
0.00452083	0.0241021	7.84612	1.38109	4.4621	19.6509	3.02125	11.466	0.0603726	0.51519	-141.007	1515
0.00452083	0.0241021	7.84612	1.38109	4.4621	19.6509	3.02125	11.466	0.0603726	0.51519	-141.007	1516
0.00452083	0.0241021	7.84612	1.38109	4.4621	19.6509	3.02125	11.466	0.0603726	0.51519	-141.007	1517
0.00234306	0.0200452	7.49031	1.35145	4.35732	18.238	3.096	12.1137	0.0635485	0.503181	-139.339	1518
0.00234306	0.0200452	7.49031	1.35145	4.35732	18.238	3.096	12.1137	0.0635485	0.503181	-139.339	1519
0.00234306	0.0200452	7.49031	1.35145	4.35732	18.238	3.096	12.1137	0.0635485	0.503181	-139.339	1520
0.00234306	0.0200452	7.49031	1.35145	4.35732	18.238	3.096	12.1137	0.0635485	0.503181	-139.339	1521
0.00382703	0.0180019	7.25501	1.31185	4.21455	18.1005	2.80687	10.8993	0.0613348	0.50819	-137.148	1522
0.00372337	0.0147376	6.72762	1.0143	4.09969	18.8349	2.87845	10.4797	0.0629094	0.503082	-136.441	1523
0.00360146	0.0142229	6.75918	1.25884	4.23584	15.4916	3.05324	11.1414	0.0666343	0.502387	-135.745	1524
0.0042181	0.0128486	6.25215	0.846064	4.424	16.3981	3.37904	11.051	0.0629088	0.505769	-135.535	1525
0.0042181	0.0128486	6.25215	0.846064	4.424	16.3981	3.37904	11.051	0.0629088	0.505769	-135.535	1526
0.00424932	0.0120669	7.29253	1.25283	4.5095	16.4118	3.15875	10.8732	0.0707615	0.502027	-136.142	1527
0.00424932	0.0120669	7.29253	1.25283	4.5095	16.4118	3.15875	10.8732	0.0707615	0.502027	-136.142	1528
0.00219705	0.0126254	7.91877	1.52979	4.54892	15.916	3.34706	11.1201	0.0731911	0.489943	-138.095	1529
0.00219705	0.0126254	7.91877	1.52979	4.54892	15.916	3.34706	11.1201	0.0731911	0.489943	-138.095	1530
0.00438325	0.0101978	7.29478	1.22112	5.11283	14.2201	3.8677	10.9635	0.0729468	0.485698	-135.318	1531
0.00438325	0.0101978	7.29478	1.22112	5.11283	14.2201	3.8677	10.9635	0.0729468	0.485698	-135.318	1532
0.00362253	0.0125527	6.98344	1.25151	5.08213	13.9982	3.58556	10.9355	0.070717	0.487088	-134.769	1533
0.00362253	0.0125527	6.98344	1.25151	5.08213	13.9982	3.58556	10.9355	0.070717	0.487088	-134.769	1534
0.00362253	0.0125527	6.98344	1.25151	5.08213	13.9982	3.58556	10.9355	0.070717	0.487088	-134.769	1535
0.00362253	0.0125527	6.98344	1.25151	5.08213	13.9982	3.58556	10.9355	0.070717	0.487088	-134.769	1536
0.00414341	0.0128416	6.14934	1.03898	5.46409	12.9208	4.28886	10.7348	0.0702001	0.496388	-136.23	1537
0.00414341	0.0128416	6.14934	1.03898	5.46409	12.9208	4.28886	10.7348	0.0702001	0.496388	-136.23	1538
0.00414341	0.0128416	6.14934	1.03898	5.46409	12.9208	4.28886	10.7348	0.0702001	0.496388	-136.23	1539
0.00567958	0.0108528	5.54738	0.7648	5.72947	13.6827	3.96323	10.5418	0.0678252	0.491039	-136.023	1540
0.00567958	0.0108528	5.54738	0.7648	5.72947	13.6827	3.96323	10.5418	0.0678252	0.491039	-136.023	1541
0.00461335	0.0131531	6.26372	0.896363	5.86659	14.5366	2.86657	10.4435	0.0687685	0.493254	-135.813	1542
0.00461335	0.0131531	6.26372	0.896363	5.86659	14.5366	2.86657	10.4435	0.0687685	0.493254	-135.813	1543
0.00461335	0.0131531	6.26372	0.896363	5.86659	14.5366	2.86657	10.4435	0.0687685	0.493254	-135.813	1544
0.00461335	0.0131531	6.26372	0.896363	5.86659	14.5366	2.86657	10.4435	0.0687685	0.493254	-135.813	1545
0.00404613	0.0181741	6.26443	0.939664	5.51129	14.4144	3.03038	10.8371	0.0660734	0.496843	-135.524	1546
0.00404613	0.0181741	6.26443	0.939664	5.51129	14.4144	3.03038	10.8371	0.0660734	0.496843	-135.524	1547
0.00404613	0.0181741	6.26443	0.939664	5.51129	14.4144	3.03038	10.8371	0.0660734	0.496843	-135.524	1548
0.00404613	0.0181741	6.26443	0.939664	5.51129	14.4144	3.03038	10.8371	0.0660734	0.496843	-135.524	1549
0.00371059	0.0179989	5.58402	0.783412	5.86128	13.7513	2.84033	10.9466	0.0634009	0.504653	-134.918	1550
0.00190699	0.019229	5.96135	0.801813	6.37833	13.7305	3.45071	11.379	0.0574462	0.517676	-136.189	1551
0.00111639	0.0222835	6.0919	0.927204	6.51815	12.3812	3.33778	11.8493	0.0551331	0.509132	-135.782	1552
0.00239189	0.0258567	6.66438	0.950144	6.76283	14.2485	3.27247	11.9281	0.0584438	0.503817	-136.942	1553
0.00261241	0.0243936	7.70454	1.01006	6.74725	16.293	3.70185	11.3746	0.0603369	0.494874	-137.051	1554
0.00261241	0.0243936	7.70454	1.01006	6.74725	16.293	3.70185	11.3746	0.0603369	0.494874	-137.051	1555
0.00261241	0.0243936	7.70454	1.01006	6.74725	16.293	3.70185	11.3746	0.0603369	0.494874	-137.051	1556
0.00180267	0.0306459	8.04301	1.00412	6.85669	16.4248	4.34879	11.9275	0.0570177	0.493578	-136.32	1557
0.00180267	0.0306459	8.04301	1.00412	6.85669	16.4248	4.34879	11.9275	0.0570177	0.493578	-136.32	1558
0.00224256	0.0282639	7.76604	1.24089	6.84772	13.8893	4.38295	11.5789	0.0587199	0.482253	-137.236	1559
0.00224256	0.0282639	7.76604	1.24089	6.84772	13.8893	4.38295	11.5789	0.0587199	0.482253	-137.236	1560
0.00289283	0.02916	7.7325	1.06293	6.84939	14.5243	4.18195	11.0012	0.0637701	0.473879	-136.966	1561
0.00257578	0.028042	8.25901	1.19301	6.75347	14.8441	4.59616	11.0092	0.0634887	0.467212	-136.497	1562
0.00148726	0.0315072	7.56265	0.938883	6.76635	15.3331	4.9804	10.5937	0.0604623	0.477325	-134.804	1563
0.00148726	0.0315072	7.56265	0.938883	6.76635	15.3331	4.9804	10.5937	0.0604623	0.477325	-134.804	1564
0.00148726	0.0315072	7.56265	0.938883	6.76635	15.3331	4.9804	10.5937	0.0604623	0.477325	-134.804	1565
0.00148726	0.0315072	7.56265	0.938883	6.76635	15.3331	4.9804	10.5937	0.0604623	0.477325	-134.804	1566
0.00714165	0.0244443	7.26149	1.07649	6.7383	13.9254	4.68144	10.8126	0.0641475	0.470461	-140.171	1567
0.00714165	0.0244443	7.26149	1.07649	6.7383	13.9254	4.68144	10.8126	0.0641475	0.470461	-140.171	1568
0.00714165	0.0244443	7.26149	1.07649	6.7383	13.9254	4.68144	10.8126	0.0641475	0.470461	-140.171	1569
0.00706345	0.026519	6.14372	0.817526	6.7401	13.8999	4.35427	10.787	0.0610144	0.474286	-139.355	1570
0.00706345	0.026519	6.14372	0.817526	6.7401	13.8999	4.35427	10.787	0.0610144	0.474286	-139.355	1571
0.00706345	0.026519	6.14372	0.817526	6.7401	13.8999	4.35427	10.787	0.0610144	0.474286	-139.355	1572
0.00706345	0.026519	6.14372	0.817526	6.7401	13.8999	4.35427	10.787	0.0610144	0.474286	-139.355	1573
0.00706345	0.026519	6.14372	0.817526	6.7401	13.8999	4.35427	10.787	0.0610144	0.474286	-139.355	1574
0.00706345	0.026519	6.14372	0.817526	6.7401	13.8999	4.35427	10.787	0.0610144	0.474286	-139.355	1575
0.00706345	0.026519	6.14372	0.817526	6.7401	13.8999	4.35427	10.787	0.0610144	0.474286	-139.355	1576
0.00706345	0.026519	6.14372	0.817526	6.7401	13.8999	4.35427	10.787	0.0610144	0.474286	-139.355	1577
0.00466433	0.0236838	5.28635	0.691674	6.40529	12.5776	4.51726	10.9857	0.061712	0.470243	-136.457	1578
0.00466433	0.0236838	5.28635	0.691674	6.40529	12.5776	4.51726	10.9857	0.061712	0.470243	-136.457	1579
0.00466433	0.0236838	5.28635	0.691674	6.40529	12.5776	4.51726	10.9857	0.061712	0.470243	-136.457	1580
0.00376658	0.0233924	4.92737	0.64462	6.2378	12.098	4.38959	11.2245	0.0653909	0.462646	-137.523	1581
0.00376658	0.0233924	4.92737	0.64462	6.2378	12.098	4.38959	11.2245	0.0653909	0.462646	-137.523	1582
0.00376658	0.0233924	4.92737	0.64462	6.2378	12.098	4.38959	11.2245	0.0653909	0.462646	-137.523	1583
0.00222436	0.0274648	5.57996	0.665286	6.41607	12.935	4.41257	12.0498	0.0624937	0.469331	-137.453	1584
0.00222436	0.0274648	5.57996	0.665286	6.41607	12.935	4.41257	12.0498	0.0624937	0.469331	-137.453	1585
0.00222436	0.0274648	5.57996	0.665286	6.41607	12.935	4.41257	12.0498	0.0624937	0.469331	-137.453	1586
0.00222436	0.0274648	5.57996	0.665286	6.41607	12.935	4.41257	12.0498	0.0624937	0.469331	-137.453	1587
0.00364281	0.0236343	4.94108	0.583745	6.35002	12.4416	5.17021	12.3927	0.0589208	0.49262	-137.829	1588
0.00364281	0.0236343	4.94108	0.583745	6.35002	12.4416	5.17021	12.3927	0.0589208	0.49262	-137.829	1589
0.00364281	0.0236343	4.94108	0.583745	6.35002	12.4416	5.17021	12.3927	0.0589208	0.49262	-137.829	1590
0.0023917	0.0300143	5.18439	0.507178	5.98874	14.2991	5.52131	12.1671	0.0595645	0.485565	-136.178	1591
0.0023917	0.0300143	5.18439	0.507178	5.98874	14.2991	5.52131	12.1671	0.0595645	0.485565	-136.178	1592
0.0023917	0.0300143	5.18439	0.507178	5.98874	14.2991	5.52131	12.1671	0.0595645	0.485565	-136.178	1593
0.0023917	0.0300143	5.18439	0.507178	5.98874	14.2991	5.52131	12.1671	0.0595645	0.485565	-136.178	1594
0.0023917	0.0300143	5.18439	0.507178	5.98874	14.2991	5.52131	12.1671	0.0595645	0.485565	-136.178	1595
0.00467702	0.0188395	5.45993	0.480675	6.43671	15.0348	4.96858	12.2274	0.058092	0.48865	-135.443	1596
0.00467702	0.0188395	5.45993	0.480675	6.43671	15.0348	4.96858	12.2274	0.058092	0.48865	-135.443	1597
0.00746227	0.020838	5.38302	0.60362	6.37316	13.766	4.39341	11.2518	0.0625668	0.503424	-136.088	1598
0.0059243	0.0182549	4.93019	0.402725	6.29343	15.5368	3.38508	11.1172	0.0628313	0.500115	-135.364	1599
0.0059243	0.0182549	4.93019	0.402725	6.29343	15.5368	3.38508	11.1172	0.0628313	0.500115	-135.364	1600
0.0059243	0.0182549	4.93019	0.402725	6.29343	15.5368	3.38508	11.1172	0.0628313	0.500115	-135.364	1601
0.0059243	0.0182549	4.93019	0.402725	6.29343	15.5368	3.38508	11.1172	0.0628313	0.500115	-135.364	1602
0.0059243	0.0182549	4.93019	0.402725	6.29343	15.5368	3.38508	11.1172	0.0628313	0.500115	-135.364	1603
0.00292393	0.0188046	5.27087	0.395577	6.23509	15.5462	4.25253	11.5307	0.0656546	0.501404	-135.13	1604
0.00292393	0.0188046	5.27087	0.395577	6.23509	15.5462	4.25253	11.5307	0.0656546	0.501404	-135.13	1605
0.00292393	0.0188046	5.27087	0.395577	6.23509	15.5462	4.25253	11.5307	0.0656546	0.501404	-135.13	1606
0.00292393	0.0188046	5.27087	0.395577	6.23509	15.5462	4.25253	11.5307	0.0656546	0.501404	-135.13	1607
0.00292393	0.0188046	5.27087	0.395577	6.23509	15.5462	4.25253	11.5307	0.0656546	0.501404	-135.13	1608
0.00292393	0.0188046	5.27087	0.395577	6.23509	15.5462	4.25253	11.5307	0.0656546	0.501404	-135.13	1609
0.00292393	0.0188046	5.27087	0.395577	6.23509	15.5462	4.25253	11.5307	0.0656546	0.501404	-135.13	1610
0.00292393	0.0188046	5.27087	0.395577	6.23509	15.5462	4.25253	11.5307	0.0656546	0.501404	-135.13	1611
0.00292393	0.0188046	5.27087	0.395577	6.23509	15.5462	4.25253	11.5307	0.0656546	0.501404	-135.13	1612
0.00292393	0.0188046	5.27087	0.395577	6.23509	15.5462	4.25253	11.5307	0.0656546	0.501404	-135.13	1613
0.00292393	0.0188046	5.27087	0.395577	6.23509	15.5462	4.25253	11.5307	0.0656546	0.501404	-135.13	1614
0.00292393	0.0188046	5.27087	0.395577	6.23509	15.5462	4.25253	11.5307	0.0656546	0.501404	-135.13	1615
0.00292393	0.0188046	5.27087	0.395577	6.23509	15.5462	4.25253	11.5307	0.0656546	0.501404	-135.13	1616
0.00292393	0.0188046	5.27087	0.395577	6.23509	15.5462	4.25253	11.5307	0.0656546	0.501404	-135.13	1617
0.00292393	0.0188046	5.27087	0.395577	6.23509	15.5462	4.25253	11.5307	0.0656546	0.501404	-135.13	1618
0.0020378	0.0233217	5.85868	0.478977	5.94952	15.7513	5.1737	11.3318	0.067224	0.496263	-135.66	1619
0.00276307	0.0242238	5.64515	0.442947	5.67422	16.6873	5.19843	11.6137	0.0629197	0.49016	-135.39	1620
0.00276307	0.0242238	5.64515	0.442947	5.67422	16.6873	5.19843	11.6137	0.0629197	0.49016	-135.39	1621
0.00142341	0.0272642	6.0984	0.591474	6.08542	15.5606	4.26953	11.1862	0.0623625	0.481909	-135.848	1622
0.000949671	0.0244591	5.92915	0.642349	6.2276	14.8897	3.91489	11.6342	0.0644167	0.48094	-134.352	1623
0.000949671	0.0244591	5.92915	0.642349	6.2276	14.8897	3.91489	11.6342	0.0644167	0.48094	-134.352	1624
0.00147977	0.023756	6.70149	0.746489	6.4196	14.6411	4.74806	11.2564	0.067902	0.471258	-135.001	1625
0.00315223	0.0140551	5.92041	0.571497	6.09913	14.207	4.28964	11.6481	0.0720594	0.46203	-136.484	1626
0.00140331	0.0156812	5.13611	0.35204	6.14024	15.2594	4.5402	11.429	0.06535	0.459173	-135.826	1627
0.00140331	0.0156812	5.13611	0.35204	6.14024	15.2594	4.5402	11.429	0.06535	0.459173	-135.826	1628
0.00140331	0.0156812	5.13611	0.35204	6.14024	15.2594	4.5402	11.429	0.06535	0.459173	-135.826	1629
0.00174098	0.0180095	5.52302	0.27322	6.44624	18.0182	5.30824	11.4817	0.0616033	0.453697	-137.413	1630
0.00370138	0.0141226	5.3904	0.245293	6.37554	18.2162	4.89656	11.4758	0.0593824	0.470305	-136.037	1631
0.00370138	0.0141226	5.3904	0.245293	6.37554	18.2162	4.89656	11.4758	0.0593824	0.470305	-136.037	1632
0.00200894	0.0151576	6.0582	0.339065	5.9114	18.8284	4.33998	11.3126	0.0640095	0.470898	-137.006	1633
0.00200894	0.0151576	6.0582	0.339065	5.9114	18.8284	4.33998	11.3126	0.0640095	0.470898	-137.006	1634
0.00573966	0.0129524	5.57443	0.328062	5.92692	18.1849	4.89187	11.2284	0.062432	0.470627	-135.453	1635
0.00573966	0.0129524	5.57443	0.328062	5.92692	18.1849	4.89187	11.2284	0.062432	0.470627	-135.453	1636
0.00573966	0.0129524	5.57443	0.328062	5.92692	18.1849	4.89187	11.2284	0.062432	0.470627	-135.453	1637
0.00573966	0.0129524	5.57443	0.328062	5.92692	18.1849	4.89187	11.2284	0.062432	0.470627	-135.453	1638
0.00573966	0.0129524	5.57443	0.328062	5.92692	18.1849	4.89187	11.2284	0.062432	0.470627	-135.453	1639
0.00848939	0.0114703	5.77455	0.381809	5.60685	17.6202	5.38482	10.9401	0.0660079	0.47903	-136.691	1640
0.00848939	0.0114703	5.77455	0.381809	5.60685	17.6202	5.38482	10.9401	0.0660079	0.47903	-136.691	1641
0.00848939	0.0114703	5.77455	0.381809	5.60685	17.6202	5.38482	10.9401	0.0660079	0.47903	-136.691	1642
0.00848939	0.0114703	5.77455	0.381809	5.60685	17.6202	5.38482	10.9401	0.0660079	0.47903	-136.691	1643
0.00848939	0.0114703	5.77455	0.381809	5.60685	17.6202	5.38482	10.9401	0.0660079	0.47903	-136.691	1644
0.00848939	0.0114703	5.77455	0.381809	5.60685	17.6202	5.38482	10.9401	0.0660079	0.47903	-136.691	1645
0.00848939	0.0114703	5.77455	0.381809	5.60685	17.6202	5.38482	10.9401	0.0660079	0.47903	-136.691	1646
0.00848939	0.0114703	5.77455	0.381809	5.60685	17.6202	5.38482	10.9401	0.0660079	0.47903	-136.691	1647
0.00714899	0.0116956	5.53734	0.374158	5.17243	18.0872	5.46624	11.0613	0.0614448	0.492513	-134.891	1648
0.00714899	0.0116956	5.53734	0.374158	5.17243	18.0872	5.46624	11.0613	0.0614448	0.492513	-134.891	1649
0.00714899	0.0116956	5.53734	0.374158	5.17243	18.0872	5.46624	11.0613	0.0614448	0.492513	-134.891	1650
0.00714899	0.0116956	5.53734	0.374158	5.17243	18.0872	5.46624	11.0613	0.0614448	0.492513	-134.891	1651
0.00714899	0.0116956	5.53734	0.374158	5.17243	18.0872	5.46624	11.0613	0.0614448	0.492513	-134.891	1652
0.00714899	0.0116956	5.53734	0.374158	5.17243	18.0872	5.46624	11.0613	0.0614448	0.492513	-134.891	1653
0.00714899	0.0116956	5.53734	0.374158	5.17243	18.0872	5.46624	11.0613	0.0614448	0.492513	-134.891	1654
0.00714899	0.0116956	5.53734	0.374158	5.17243	18.0872	5.46624	11.0613	0.0614448	0.492513	-134.891	1655
0.00714899	0.0116956	5.53734	0.374158	5.17243	18.0872	5.46624	11.0613	0.0614448	0.492513	-134.891	1656
0.00714899	0.0116956	5.53734	0.374158	5.17243	18.0872	5.46624	11.0613	0.0614448	0.492513	-134.891	1657
0.00714899	0.0116956	5.53734	0.374158	5.17243	18.0872	5.46624	11.0613	0.0614448	0.492513	-134.891	1658
0.00850809	0.0123214	5.24476	0.424458	5.02248	17.3191	4.99094	11.7987	0.0615072	0.502338	-135.171	1659
0.00850809	0.0123214	5.24476	0.424458	5.02248	17.3191	4.99094	11.7987	0.0615072	0.502338	-135.171	1660
0.00850809	0.0123214	5.24476	0.424458	5.02248	17.3191	4.99094	11.7987	0.0615072	0.502338	-135.171	1661
0.00850809	0.0123214	5.24476	0.424458	5.02248	17.3191	4.99094	11.7987	0.0615072	0.502338	-135.171	1662
0.00850809	0.0123214	5.24476	0.424458	5.02248	17.3191	4.99094	11.7987	0.0615072	0.502338	-135.171	1663
0.00850809	0.0123214	5.24476	0.424458	5.02248	17.3191	4.99094	11.7987	0.0615072	0.502338	-135.171	1664
0.00353758	0.0152602	5.97349	0.581537	4.39121	18.2922	4.87195	12.3591	0.0612895	0.50246	-136.076	1665
0.00353758	0.0152602	5.97349	0.581537	4.39121	18.2922	4.87195	12.3591	0.0612895	0.50246	-136.076	1666
0.00353758	0.0152602	5.97349	0.581537	4.39121	18.2922	4.87195	12.3591	0.0612895	0.50246	-136.076	1667
0.00353758	0.0152602	5.97349	0.581537	4.39121	18.2922	4.87195	12.3591	0.0612895	0.50246	-136.076	1668
0.00353758	0.0152602	5.97349	0.581537	4.39121	18.2922	4.87195	12.3591	0.0612895	0.50246	-136.076	1669
0.00353758	0.0152602	5.97349	0.581537	4.39121	18.2922	4.87195	12.3591	0.0612895	0.50246	-136.076	1670
0.0042665	0.0181622	6.12442	0.628823	4.42333	17.7072	5.76636	12.3096	0.0608443	0.506516	-136.582	1671
0.0042665	0.0181622	6.12442	0.628823	4.42333	17.7072	5.76636	12.3096	0.0608443	0.506516	-136.582	1672
0.00290198	0.0193477	6.85192	0.834555	4.70999	17.2929	5.68121	12.3866	0.062241	0.518804	-138.016	1673
0.00290198	0.0193477	6.85192	0.834555	4.70999	17.2929	5.68121	12.3866	0.062241	0.518804	-138.016	1674
0.00290198	0.0193477	6.85192	0.834555	4.70999	17.2929	5.68121	12.3866	0.062241	0.518804	-138.016	1675
0.0031321	0.0181752	6.86686	0.892968	4.43102	17.6788	4.91602	12.2949	0.0654522	0.521837	-138.065	1676
0.0031321	0.0181752	6.86686	0.892968	4.43102	17.6788	4.91602	12.2949	0.0654522	0.521837	-138.065	1677
0.0031321	0.0181752	6.86686	0.892968	4.43102	17.6788	4.91602	12.2949	0.0654522	0.521837	-138.065	1678
0.0031321	0.0181752	6.86686	0.892968	4.43102	17.6788	4.91602	12.2949	0.0654522	0.521837	-138.065	1679
0.0031321	0.0181752	6.86686	0.892968	4.43102	17.6788	4.91602	12.2949	0.0654522	0.521837	-138.065	1680
0.0019475	0.0287936	6.79413	0.927025	4.33657	17.8784	5.56743	11.4204	0.0638551	0.505797	-136.047	1681
0.00116285	0.0325898	5.96126	0.731032	4.54109	16.9345	5.58596	11.8706	0.0566029	0.507872	-135.141	1682
0.0032278	0.0171947	6.53248	0.818081	4.70953	16.6931	4.69466	11.2237	0.063127	0.50642	-133.577	1683
0.00243725	0.0227614	5.91501	0.690882	5.09256	16.0177	5.47863	11.244	0.0594907	0.493341	-133.817	1684
0.00243725	0.0227614	5.91501	0.690882	5.09256	16.0177	5.47863	11.244	0.0594907	0.493341	-133.817	1685
0.00174964	0.020085	5.36907	0.518421	5.40874	15.9937	4.48179	11.2124	0.0567075	0.495171	-132.723	1686
0.00174964	0.020085	5.36907	0.518421	5.40874	15.9937	4.48179	11.2124	0.0567075	0.495171	-132.723	1687
0.00174964	0.020085	5.36907	0.518421	5.40874	15.9937	4.48179	11.2124	0.0567075	0.495171	-132.723	1688
0.00174964	0.020085	5.36907	0.518421	5.40874	15.9937	4.48179	11.2124	0.0567075	0.495171	-132.723	1689
0.00174964	0.020085	5.36907	0.518421	5.40874	15.9937	4.48179	11.2124	0.0567075	0.495171	-132.723	1690
0.00151649	0.0218536	5.18524	0.609714	4.46437	15.848	4.27842	11.4659	0.0560559	0.500341	-132.392	1691
0.00151649	0.0218536	5.18524	0.609714	4.46437	15.848	4.27842	11.4659	0.0560559	0.500341	-132.392	1692
0.00151649	0.0218536	5.18524	0.609714	4.46437	15.848	4.27842	11.4659	0.0560559	0.500341	-132.392	1693
0.000560444	0.029365	5.64843	0.686554	4.90222	15.2747	5.84861	11.6228	0.0580249	0.499343	-133.895	1694
0.000560444	0.029365	5.64843	0.686554	4.90222	15.2747	5.84861	11.6228	0.0580249	0.499343	-133.895	1695
0.000560444	0.029365	5.64843	0.686554	4.90222	15.2747	5.84861	11.6228	0.0580249	0.499343	-133.895	1696
0.000962005	0.0270534	5.14334	0.48426	4.75978	17.0975	5.53747	10.9836	0.0534091	0.510137	-133.878	1697
0.000962005	0.0270534	5.14334	0.48426	4.75978	17.0975	5.53747	10.9836	0.0534091	0.510137	-133.878	1698
0.000962005	0.0270534	5.14334	0.48426	4.75978	17.0975	5.53747	10.9836	0.0534091	0.510137	-133.878	1699
0.000962005	0.0270534	5.14334	0.48426	4.75978	17.0975	5.53747	10.9836	0.0534091	0.510137	-133.878	1700
0.000434678	0.0312925	4.72583	0.410258	5.53717	16.8753	4.59557	10.6107	0.0506857	0.524785	-135.454	1701
0.000434678	0.0312925	4.72583	0.410258	5.53717	16.8753	4.59557	10.6107	0.0506857	0.524785	-135.454	1702
0.000434678	0.0312925	4.72583	0.410258	5.53717	16.8753	4.59557	10.6107	0.0506857	0.524785	-135.454	1703
0.000434678	0.0312925	4.72583	0.410258	5.53717	16.8753	4.59557	10.6107	0.0506857	0.524785	-135.454	1704
0.000434678	0.0312925	4.72583	0.410258	5.53717	16.8753	4.59557	10.6107	0.0506857	0.524785	-135.454	1705
0.000434678	0.0312925	4.72583	0.410258	5.53717	16.8753	4.59557	10.6107	0.0506857	0.524785	-135.454	1706
0.000434678	0.0312925	4.72583	0.410258	5.53717	16.8753	4.59557	10.6107	0.0506857	0.524785	-135.454	1707
0.000692803	0.0236995	5.13792	0.455887	5.40379	16.4411	4.42046	10.6519	0.0508826	0.531992	-133.283	1708
0.000692803	0.0236995	5.13792	0.455887	5.40379	16.4411	4.42046	10.6519	0.0508826	0.531992	-133.283	1709
0.000692803	0.0236995	5.13792	0.455887	5.40379	16.4411	4.42046	10.6519	0.0508826	0.531992	-133.283	1710
0.000692803	0.0236995	5.13792	0.455887	5.40379	16.4411	4.42046	10.6519	0.0508826	0.531992	-133.283	1711
0.000692803	0.0236995	5.13792	0.455887	5.40379	16.4411	4.42046	10.6519	0.0508826	0.531992	-133.283	1712
0.000692803	0.0236995	5.13792	0.455887	5.40379	16.4411	4.42046	10.6519	0.0508826	0.531992	-133.283	1713
0.000692803	0.0236995	5.13792	0.455887	5.40379	16.4411	4.42046	10.6519	0.0508826	0.531992	-133.283	1714
0.000692803	0.0236995	5.13792	0.455887	5.40379	16.4411	4.42046	10.6519	0.0508826	0.531992	-133.283	1715
0.000692803	0.0236995	5.13792	0.455887	5.40379	16.4411	4.42046	10.6519	0.0508826	0.531992	-133.283	1716
0.000692803	0.0236995	5.13792	0.455887	5.40379	16.4411	4.42046	10.6519	0.0508826	0.531992	-133.283	1717
0.000692803	0.0236995	5.13792	0.455887	5.40379	16.4411	4.42046	10.6519	0.0508826	0.531992	-133.283	1718
0.000692803	0.0236995	5.13792	0.455887	5.40379	16.4411	4.42046	10.6519	0.0508826	0.531992	-133.283	1719
0.000692803	0.0236995	5.13792	0.455887	5.40379	16.4411	4.42046	10.6519	0.0508826	0.531992	-133.283	1720
0.000962544	0.0339831	5.45917	0.551172	5.79787	16.2913	5.16108	10.447	0.0503631	0.521687	-134.261	1721
0.00113486	0.0376546	5.4628	0.535925	6.34955	15.9734	4.77539	10.0183	0.0551942	0.515164	-134.998	1722
0.00113486	0.0376546	5.4628	0.535925	6.34955	15.9734	4.77539	10.0183	0.0551942	0.515164	-134.998	1723
0.00213114	0.0330747	6.17881	0.805393	6.27025	15.0959	3.8614	10.1855	0.055605	0.526696	-135.046	1724
0.00213114	0.0330747	6.17881	0.805393	6.27025	15.0959	3.8614	10.1855	0.055605	0.526696	-135.046	1725
0.0021522	0.0294947	6.33455	0.746586	6.09071	15.6618	4.504	10.2543	0.0568971	0.521181	-133.64	1726
0.00214765	0.0285528	6.22468	0.759375	6.08871	14.9784	4.44298	10.8227	0.0564504	0.524269	-133.647	1727
0.00214765	0.0285528	6.22468	0.759375	6.08871	14.9784	4.44298	10.8227	0.0564504	0.524269	-133.647	1728
0.00214765	0.0285528	6.22468	0.759375	6.08871	14.9784	4.44298	10.8227	0.0564504	0.524269	-133.647	1729
0.00252576	0.02318	6.53518	0.745273	5.85606	15.8	4.18324	10.6444	0.063634	0.513852	-133.947	1730
0.00163174	0.0256501	6.16366	0.735276	5.64037	15.578	4.69388	11.0603	0.057993	0.514452	-132.897	1731
0.00163174	0.0256501	6.16366	0.735276	5.64037	15.578	4.69388	11.0603	0.057993	0.514452	-132.897	1732
0.00163174	0.0256501	6.16366	0.735276	5.64037	15.578	4.69388	11.0603	0.057993	0.514452	-132.897	1733
0.0046854	0.0175988	5.73505	0.616168	5.66129	14.7646	5.00844	10.7837	0.0598774	0.514021	-133.101	1734
0.0046854	0.0175988	5.73505	0.616168	5.66129	14.7646	5.00844	10.7837	0.0598774	0.514021	-133.101	1735
0.0027364	0.0177071	5.92928	0.705108	4.89573	15.2111	4.63597	11.3813	0.0563727	0.530574	-134.094	1736
0.00431715	0.017541	5.63636	0.888866	4.52454	13.4007	4.69994	11.5122	0.0570801	0.5289	-136.101	1737
0.00431715	0.017541	5.63636	0.888866	4.52454	13.4007	4.69994	11.5122	0.0570801	0.5289	-136.101	1738
0.00431715	0.017541	5.63636	0.888866	4.52454	13.4007	4.69994	11.5122	0.0570801	0.5289	-136.101	1739
0.00495301	0.0192254	5.87989	1.09223	4.5858	12.7376	4.7123	11.1912	0.0565701	0.529405	-138.205	1740
0.00495301	0.0192254	5.87989	1.09223	4.5858	12.7376	4.7123	11.1912	0.0565701	0.529405	-138.205	1741
0.00495301	0.0192254	5.87989	1.09223	4.5858	12.7376	4.7123	11.1912	0.0565701	0.529405	-138.205	1742
0.00495301	0.0192254	5.87989	1.09223	4.5858	12.7376	4.7123	11.1912	0.0565701	0.529405	-138.205	1743
0.00221556	0.0253601	6.43698	1.28594	4.98851	12.5836	4.65655	11.8822	0.0560953	0.522155	-135.215	1744
0.00323746	0.0189904	6.39976	1.35765	5.15225	11.8954	4.70176	11.8584	0.0576276	0.517624	-134.989	1745
0.0049949	0.0249983	5.99743	1.13208	5.57171	11.8355	5.51155	11.6804	0.0557333	0.524981	-136.743	1746
0.0049949	0.0249983	5.99743	1.13208	5.57171	11.8355	5.51155	11.6804	0.0557333	0.524981	-136.743	1747
0.0049949	0.0249983	5.99743	1.13208	5.57171	11.8355	5.51155	11.6804	0.0557333	0.524981	-136.743	1748
0.0049949	0.0249983	5.99743	1.13208	5.57171	11.8355	5.51155	11.6804	0.0557333	0.524981	-136.743	1749
0.0049949	0.0249983	5.99743	1.13208	5.57171	11.8355	5.51155	11.6804	0.0557333	0.524981	-136.743	1750
0.0049949	0.0249983	5.99743	1.13208	5.57171	11.8355	5.51155	11.6804	0.0557333	0.524981	-136.743	1751
0.0049949	0.0249983	5.99743	1.13208	5.57171	11.8355	5.51155	11.6804	0.0557333	0.524981	-136.743	1752
0.00332429	0.0214056	5.94695	1.00339	4.98506	12.3007	5.2261	11.4998	0.0590081	0.518951	-136.13	1753
0.00332429	0.0214056	5.94695	1.00339	4.98506	12.3007	5.2261	11.4998	0.0590081	0.518951	-136.13	1754
0.00332429	0.0214056	5.94695	1.00339	4.98506	12.3007	5.2261	11.4998	0.0590081	0.518951	-136.13	1755
0.00176841	0.0190422	6.29809	0.996008	4.99636	13.0201	4.96384	11.8873	0.0584904	0.52107	-134.796	1756
0.00176841	0.0190422	6.29809	0.996008	4.99636	13.0201	4.96384	11.8873	0.0584904	0.52107	-134.796	1757
0.00176841	0.0190422	6.29809	0.996008	4.99636	13.0201	4.96384	11.8873	0.0584904	0.52107	-134.796	1758
0.00176841	0.0190422	6.29809	0.996008	4.99636	13.0201	4.96384	11.8873	0.0584904	0.52107	-134.796	1759
0.000534789	0.0290743	6.66086	0.885099	5.84253	14.3574	5.16572	11.852	0.0616715	0.508215	-134.426	1760
0.000534789	0.0290743	6.66086	0.885099	5.84253	14.3574	5.16572	11.852	0.0616715	0.508215	-134.426	1761
0.000534789	0.0290743	6.66086	0.885099	5.84253	14.3574	5.16572	11.852	0.0616715	0.508215	-134.426	1762
0.000534789	0.0290743	6.66086	0.885099	5.84253	14.3574	5.16572	11.852	0.0616715	0.508215	-134.426	1763
0.000900535	0.0296595	7.42213	1.24698	5.31763	15.0593	4.03219	11.1135	0.0674836	0.499987	-134.708	1764
0.000900535	0.0296595	7.42213	1.24698	5.31763	15.0593	4.03219	11.1135	0.0674836	0.499987	-134.708	1765
0.000900535	0.0296595	7.42213	1.24698	5.31763	15.0593	4.03219	11.1135	0.0674836	0.499987	-134.708	1766
0.000900535	0.0296595	7.42213	1.24698	5.31763	15.0593	4.03219	11.1135	0.0674836	0.499987	-134.708	1767
0.000507442	0.0341402	8.21054	1.31746	5.20519	16.5735	4.2989	10.9473	0.0638831	0.515559	-134.942	1768
0.000507442	0.0341402	8.21054	1.31746	5.20519	16.5735	4.2989	10.9473	0.0638831	0.515559	-134.942	1769
0.00102711	0.0224842	8.15444	1.11832	5.47948	17.0749	3.99506	10.5755	0.0637431	0.520245	-135.119	1770
0.00102711	0.0224842	8.15444	1.11832	5.47948	17.0749	3.99506	10.5755	0.0637431	0.520245	-135.119	1771
0.00134643	0.0220095	6.83999	0.785114	5.40123	16.2463	4.20985	10.6164	0.0609651	0.518341	-134.222	1772
0.00351571	0.013167	5.38423	0.422277	5.74865	15.9532	4.16014	10.5933	0.0593096	0.507922	-132.818	1773
0.00351571	0.013167	5.38423	0.422277	5.74865	15.9532	4.16014	10.5933	0.0593096	0.507922	-132.818	1774
0.00351571	0.013167	5.38423	0.422277	5.74865	15.9532	4.16014	10.5933	0.0593096	0.507922	-132.818	1775
0.00351571	0.013167	5.38423	0.422277	5.74865	15.9532	4.16014	10.5933	0.0593096	0.507922	-132.818	1776
0.00351571	0.013167	5.38423	0.422277	5.74865	15.9532	4.16014	10.5933	0.0593096	0.507922	-132.818	1777
0.00351571	0.013167	5.38423	0.422277	5.74865	15.9532	4.16014	10.5933	0.0593096	0.507922	-132.818	1778
0.00351571	0.013167	5.38423	0.422277	5.74865	15.9532	4.16014	10.5933	0.0593096	0.507922	-132.818	1779
0.00351571	0.013167	5.38423	0.422277	5.74865	15.9532	4.16014	10.5933	0.0593096	0.507922	-132.818	1780
0.00351571	0.013167	5.38423	0.422277	5.74865	15.9532	4.16014	10.5933	0.0593096	0.507922	-132.818	1781
0.00351571	0.013167	5.38423	0.422277	5.74865	15.9532	4.16014	10.5933	0.0593096	0.507922	-132.818	1782
0.00292331	0.0168474	6.07532	0.603679	5.39494	16.5362	3.74915	10.9434	0.0620179	0.510245	-133.676	1783
0.00292331	0.0168474	6.07532	0.603679	5.39494	16.5362	3.74915	10.9434	0.0620179	0.510245	-133.676	1784
0.00292331	0.0168474	6.07532	0.603679	5.39494	16.5362	3.74915	10.9434	0.0620179	0.510245	-133.676	1785
0.00292331	0.0168474	6.07532	0.603679	5.39494	16.5362	3.74915	10.9434	0.0620179	0.510245	-133.676	1786
0.00292331	0.0168474	6.07532	0.603679	5.39494	16.5362	3.74915	10.9434	0.0620179	0.510245	-133.676	1787
0.00292331	0.0168474	6.07532	0.603679	5.39494	16.5362	3.74915	10.9434	0.0620179	0.510245	-133.676	1788
0.00292331	0.0168474	6.07532	0.603679	5.39494	16.5362	3.74915	10.9434	0.0620179	0.510245	-133.676	1789
0.00292331	0.0168474	6.07532	0.603679	5.39494	16.5362	3.74915	10.9434	0.0620179	0.510245	-133.676	1790
0.00292331	0.0168474	6.07532	0.603679	5.39494	16.5362	3.74915	10.9434	0.0620179	0.510245	-133.676	1791
0.00292331	0.0168474	6.07532	0.603679	5.39494	16.5362	3.74915	10.9434	0.0620179	0.510245	-133.676	1792
0.00308184	0.0166521	6.449	0.58981	5.69861	17.557	3.68026	11.7286	0.0590597	0.501049	-134.586	1793
0.00308184	0.0166521	6.449	0.58981	5.69861	17.557	3.68026	11.7286	0.0590597	0.501049	-134.586	1794
0.00573847	0.010497	5.49991	0.460303	5.26476	17.5366	3.52087	11.5051	0.0625265	0.495361	-134.356	1795
0.00573847	0.010497	5.49991	0.460303	5.26476	17.5366	3.52087	11.5051	0.0625265	0.495361	-134.356	1796
0.00573847	0.010497	5.49991	0.460303	5.26476	17.5366	3.52087	11.5051	0.0625265	0.495361	-134.356	1797
0.00851224	0.00740201	5.39637	0.413314	5.29486	17.2025	4.5408	11.4357	0.062914	0.494951	-134.486	1798
0.00851224	0.00740201	5.39637	0.413314	5.29486	17.2025	4.5408	11.4357	0.062914	0.494951	-134.486	1799
0.00851224	0.00740201	5.39637	0.413314	5.29486	17.2025	4.5408	11.4357	0.062914	0.494951	-134.486	1800
0.00851224	0.00740201	5.39637	0.413314	5.29486	17.2025	4.5408	11.4357	0.062914	0.494951	-134.486	1801
0.00851224	0.00740201	5.39637	0.413314	5.29486	17.2025	4.5408	11.4357	0.062914	0.494951	-134.486	1802
0.00851224	0.00740201	5.39637	0.413314	5.29486	17.2025	4.5408	11.4357	0.062914	0.494951	-134.486	1803
0.00851224	0.00740201	5.39637	0.413314	5.29486	17.2025	4.5408	11.4357	0.062914	0.494951	-134.486	1804
0.0110177	0.00901059	5.58042	0.472091	5.77456	17.307	4.64989	11.4056	0.060172	0.500995	-134.954	1805
0.0160007	0.00988016	5.10021	0.443046	5.70024	16.4955	4.75116	10.8252	0.0609645	0.505322	-136.847	1806
0.0160007	0.00988016	5.10021	0.443046	5.70024	16.4955	4.75116	10.8252	0.0609645	0.505322	-136.847	1807
0.0160007	0.00988016	5.10021	0.443046	5.70024	16.4955	4.75116	10.8252	0.0609645	0.505322	-136.847	1808
0.00759116	0.0134548	5.85605	0.66936	5.37445	16.1203	4.64779	11.426	0.061472	0.496827	-133.833	1809
0.00759116	0.0134548	5.85605	0.66936	5.37445	16.1203	4.64779	11.426	0.061472	0.496827	-133.833	1810
0.00759116	0.0134548	5.85605	0.66936	5.37445	16.1203	4.64779	11.426	0.061472	0.496827	-133.833	1811
0.00759116	0.0134548	5.85605	0.66936	5.37445	16.1203	4.64779	11.426	0.061472	0.496827	-133.833	1812
0.00759116	0.0134548	5.85605	0.66936	5.37445	16.1203	4.64779	11.426	0.061472	0.496827	-133.833	1813
0.00759116	0.0134548	5.85605	0.66936	5.37445	16.1203	4.64779	11.426	0.061472	0.496827	-133.833	1814
0.00759116	0.0134548	5.85605	0.66936	5.37445	16.1203	4.64779	11.426	0.061472	0.496827	-133.833	1815
0.00355764	0.0144752	6.25013	0.574475	5.7011	17.2284	4.17963	10.7631	0.0599322	0.474504	-134.029	1816
0.00496198	0.0138152	6.19379	0.606781	5.29078	17.1722	4.36792	10.8369	0.0597269	0.475637	-134.454	1817
0.00496198	0.0138152	6.19379	0.606781	5.29078	17.1722	4.36792	10.8369	0.0597269	0.475637	-134.454	1818
0.00496198	0.0138152	6.19379	0.606781	5.29078	17.1722	4.36792	10.8369	0.0597269	0.475637	-134.454	1819
0.00661437	0.0175535	6.36676	0.715606	4.55442	17.5366	4.92281	10.608	0.0607654	0.493848	-140.273	1820
0.00783683	0.0109819	6.16925	0.632774	5.39442	16.1663	4.74859	10.6402	0.0650385	0.474165	-136.137	1821
0.00783683	0.0109819	6.16925	0.632774	5.39442	16.1663	4.74859	10.6402	0.0650385	0.474165	-136.137	1822
0.0057126	0.00821671	6.78252	0.64857	6.01983	16.2192	3.99197	10.8278	0.0674621	0.469497	-136.45	1823
0.0057126	0.00821671	6.78252	0.64857	6.01983	16.2192	3.99197	10.8278	0.0674621	0.469497	-136.45	1824
0.0057126	0.00821671	6.78252	0.64857	6.01983	16.2192	3.99197	10.8278	0.0674621	0.469497	-136.45	1825
0.0057126	0.00821671	6.78252	0.64857	6.01983	16.2192	3.99197	10.8278	0.0674621	0.469497	-136.45	1826
0.0057126	0.00821671	6.78252	0.64857	6.01983	16.2192	3.99197	10.8278	0.0674621	0.469497	-136.45	1827
0.0057126	0.00821671	6.78252	0.64857	6.01983	16.2192	3.99197	10.8278	0.0674621	0.469497	-136.45	1828
0.0057126	0.00821671	6.78252	0.64857	6.01983	16.2192	3.99197	10.8278	0.0674621	0.469497	-136.45	1829
0.0057126	0.00821671	6.78252	0.64857	6.01983	16.2192	3.99197	10.8278	0.0674621	0.469497	-136.45	1830
0.0057126	0.00821671	6.78252	0.64857	6.01983	16.2192	3.99197	10.8278	0.0674621	0.469497	-136.45	1831
0.0057126	0.00821671	6.78252	0.64857	6.01983	16.2192	3.99197	10.8278	0.0674621	0.469497	-136.45	1832
0.0057126	0.00821671	6.78252	0.64857	6.01983	16.2192	3.99197	10.8278	0.0674621	0.469497	-136.45	1833
0.00532371	0.0106962	6.94387	0.911548	5.98767	15.3842	3.52402	10.6188	0.0673014	0.468835	-135.244	1834
0.00524675	0.0108154	6.75095	0.77158	6.31825	15.8665	4.08552	10.8303	0.0626937	0.463072	-135.776	1835
0.00524675	0.0108154	6.75095	0.77158	6.31825	15.8665	4.08552	10.8303	0.0626937	0.463072	-135.776	1836
0.00461739	0.0107233	6.47209	0.788941	4.92548	16.6273	4.13516	10.4454	0.0630987	0.471881	-134.167	1837
0.00461739	0.0107233	6.47209	0.788941	4.92548	16.6273	4.13516	10.4454	0.0630987	0.471881	-134.167	1838
0.00461739	0.0107233	6.47209	0.788941	4.92548	16.6273	4.13516	10.4454	0.0630987	0.471881	-134.167	1839
0.00461739	0.0107233	6.47209	0.788941	4.92548	16.6273	4.13516	10.4454	0.0630987	0.471881	-134.167	1840
0.00461739	0.0107233	6.47209	0.788941	4.92548	16.6273	4.13516	10.4454	0.0630987	0.471881	-134.167	1841
0.00461739	0.0107233	6.47209	0.788941	4.92548	16.6273	4.13516	10.4454	0.0630987	0.471881	-134.167	1842
0.00461739	0.0107233	6.47209	0.788941	4.92548	16.6273	4.13516	10.4454	0.0630987	0.471881	-134.167	1843
0.0065246	0.0114263	5.61103	0.649512	5.04747	16.5969	4.15345	10.8708	0.064519	0.480878	-134.77	1844
0.0065246	0.0114263	5.61103	0.649512	5.04747	16.5969	4.15345	10.8708	0.064519	0.480878	-134.77	1845
0.0065246	0.0114263	5.61103	0.649512	5.04747	16.5969	4.15345	10.8708	0.064519	0.480878	-134.77	1846
0.00675468	0.0111726	5.52484	0.722896	5.35164	15.2942	4.0076	10.957	0.0652417	0.468349	-135.9	1847
0.00675468	0.0111726	5.52484	0.722896	5.35164	15.2942	4.0076	10.957	0.0652417	0.468349	-135.9	1848
0.00675468	0.0111726	5.52484	0.722896	5.35164	15.2942	4.0076	10.957	0.0652417	0.468349	-135.9	1849
0.00675468	0.0111726	5.52484	0.722896	5.35164	15.2942	4.0076	10.957	0.0652417	0.468349	-135.9	1850
0.00675468	0.0111726	5.52484	0.722896	5.35164	15.2942	4.0076	10.957	0.0652417	0.468349	-135.9	1851
0.00806029	0.00949578	6.22404	0.833937	5.88543	14.7919	3.82764	10.1587	0.0669417	0.467704	-136.264	1852
0.00806029	0.00949578	6.22404	0.833937	5.88543	14.7919	3.82764	10.1587	0.0669417	0.467704	-136.264	1853
0.00806029	0.00949578	6.22404	0.833937	5.88543	14.7919	3.82764	10.1587	0.0669417	0.467704	-136.264	1854
0.00806029	0.00949578	6.22404	0.833937	5.88543	14.7919	3.82764	10.1587	0.0669417	0.467704	-136.264	1855
0.00457855	0.0109423	6.58757	1.00881	5.2954	15.3541	3.22369	9.78489	0.065785	0.482502	-134.538	1856
0.00457855	0.0109423	6.58757	1.00881	5.2954	15.3541	3.22369	9.78489	0.065785	0.482502	-134.538	1857
0.00738885	0.0114568	7.52458	1.25919	5.68191	15.7885	3.3623	9.54372	0.0673902	0.489768	-138.435	1858
0.00738885	0.0114568	7.52458	1.25919	5.68191	15.7885	3.3623	9.54372	0.0673902	0.489768	-138.435	1859
0.00738885	0.0114568	7.52458	1.25919	5.68191	15.7885	3.3623	9.54372	0.0673902	0.489768	-138.435	1860
0.00738885	0.0114568	7.52458	1.25919	5.68191	15.7885	3.3623	9.54372	0.0673902	0.489768	-138.435	1861
0.00738885	0.0114568	7.52458	1.25919	5.68191	15.7885	3.3623	9.54372	0.0673902	0.489768	-138.435	1862
0.00738885	0.0114568	7.52458	1.25919	5.68191	15.7885	3.3623	9.54372	0.0673902	0.489768	-138.435	1863
0.00738885	0.0114568	7.52458	1.25919	5.68191	15.7885	3.3623	9.54372	0.0673902	0.489768	-138.435	1864
0.00615059	0.00851703	7.30899	1.12885	6.46747	13.9923	3.25581	10.047	0.0681028	0.497037	-136.795	1865
0.00615059	0.00851703	7.30899	1.12885	6.46747	13.9923	3.25581	10.047	0.0681028	0.497037	-136.795	1866
0.00615059	0.00851703	7.30899	1.12885	6.46747	13.9923	3.25581	10.047	0.0681028	0.497037	-136.795	1867
0.00615059	0.00851703	7.30899	1.12885	6.46747	13.9923	3.25581	10.047	0.0681028	0.497037	-136.795	1868
0.00615059	0.00851703	7.30899	1.12885	6.46747	13.9923	3.25581	10.047	0.0681028	0.497037	-136.795	1869
0.00615059	0.00851703	7.30899	1.12885	6.46747	13.9923	3.25581	10.047	0.0681028	0.497037	-136.795	1870
0.00615059	0.00851703	7.30899	1.12885	6.46747	13.9923	3.25581	10.047	0.0681028	0.497037	-136.795	1871
0.00403507	0.00966338	6.97346	1.03495	6.20947	14.0073	3.42926	10.1279	0.0601793	0.512916	-135.13	1872
0.00403507	0.00966338	6.97346	1.03495	6.20947	14.0073	3.42926	10.1279	0.0601793	0.512916	-135.13	1873
0.00403507	0.00966338	6.97346	1.03495	6.20947	14.0073	3.42926	10.1279	0.0601793	0.512916	-135.13	1874
0.00661425	0.00902071	6.61979	0.843002	5.26398	15.792	3.67423	10.423	0.0592283	0.5243	-136.032	1875
0.00661425	0.00902071	6.61979	0.843002	5.26398	15.792	3.67423	10.423	0.0592283	0.5243	-136.032	1876
0.00661425	0.00902071	6.61979	0.843002	5.26398	15.792	3.67423	10.423	0.0592283	0.5243	-136.032	1877
0.00661425	0.00902071	6.61979	0.843002	5.26398	15.792	3.67423	10.423	0.0592283	0.5243	-136.032	1878
0.00529507	0.010687	6.41781	0.678351	5.74655	16.6482	3.88495	10.1265	0.0597953	0.520631	-134.219	1879
0.00529507	0.010687	6.41781	0.678351	5.74655	16.6482	3.88495	10.1265	0.0597953	0.520631	-134.219	1880
0.00364224	0.0127518	7.20494	0.859823	5.89386	16.5071	4.18965	10.4995	0.0598022	0.519654	-135.787	1881
0.00364224	0.0127518	7.20494	0.859823	5.89386	16.5071	4.18965	10.4995	0.0598022	0.519654	-135.787	1882
0.00364224	0.0127518	7.20494	0.859823	5.89386	16.5071	4.18965	10.4995	0.0598022	0.519654	-135.787	1883
0.00510278	0.00953674	7.47495	1.01171	5.81862	16.5146	3.56909	10.4179	0.0603541	0.520075	-135.254	1884
0.00729145	0.0120371	7.88276	1.15809	5.10365	17.998	3.9058	10.6662	0.0575188	0.521892	-136.54	1885
0.00621659	0.0117677	7.11485	0.904934	5.22758	17.5812	5.01291	10.5856	0.0603258	0.506916	-135.068	1886
0.00621659	0.0117677	7.11485	0.904934	5.22758	17.5812	5.01291	10.5856	0.0603258	0.506916	-135.068	1887
0.00621659	0.0117677	7.11485	0.904934	5.22758	17.5812	5.01291	10.5856	0.0603258	0.506916	-135.068	1888
0.00621659	0.0117677	7.11485	0.904934	5.22758	17.5812	5.01291	10.5856	0.0603258	0.506916	-135.068	1889
0.00621659	0.0117677	7.11485	0.904934	5.22758	17.5812	5.01291	10.5856	0.0603258	0.506916	-135.068	1890
0.00597634	0.0118564	7.52791	1.17633	5.05444	17.5172	3.53738	10.2936	0.0644684	0.505425	-135.901	1891
0.00597634	0.0118564	7.52791	1.17633	5.05444	17.5172	3.53738	10.2936	0.0644684	0.505425	-135.901	1892
0.00597634	0.0118564	7.52791	1.17633	5.05444	17.5172	3.53738	10.2936	0.0644684	0.505425	-135.901	1893
0.00597634	0.0118564	7.52791	1.17633	5.05444	17.5172	3.53738	10.2936	0.0644684	0.505425	-135.901	1894
0.00597634	0.0118564	7.52791	1.17633	5.05444	17.5172	3.53738	10.2936	0.0644684	0.505425	-135.901	1895
0.00597634	0.0118564	7.52791	1.17633	5.05444	17.5172	3.53738	10.2936	0.0644684	0.505425	-135.901	1896
0.00597634	0.0118564	7.52791	1.17633	5.05444	17.5172	3.53738	10.2936	0.0644684	0.505425	-135.901	1897
0.00597634	0.0118564	7.52791	1.17633	5.05444	17.5172	3.53738	10.2936	0.0644684	0.505425	-135.901	1898
0.00597634	0.0118564	7.52791	1.17633	5.05444	17.5172	3.53738	10.2936	0.0644684	0.505425	-135.901	1899
0.00597634	0.0118564	7.52791	1.17633	5.05444	17.5172	3.53738	10.2936	0.0644684	0.505425	-135.901	1900
0.00597634	0.0118564	7.52791	1.17633	5.05444	17.5172	3.53738	10.2936	0.0644684	0.505425	-135.901	1901
0.00597634	0.0118564	7.52791	1.17633	5.05444	17.5172	3.53738	10.2936	0.0644684	0.505425	-135.901	1902
0.00597634	0.0118564	7.52791	1.17633	5.05444	17.5172	3.53738	10.2936	0.0644684	0.505425	-135.901	1903
0.00597634	0.0118564	7.52791	1.17633	5.05444	17.5172	3.53738	10.2936	0.0644684	0.505425	-135.901	1904
0.00597634	0.0118564	7.52791	1.17633	5.05444	17.5172	3.53738	10.2936	0.0644684	0.505425	-135.901	1905
0.00597634	0.0118564	7.52791	1.17633	5.05444	17.5172	3.53738	10.2936	0.0644684	0.505425	-135.901	1906
0.00597634	0.0118564	7.52791	1.17633	5.05444	17.5172	3.53738	10.2936	0.0644684	0.505425	-135.901	1907
0.00597634	0.0118564	7.52791	1.17633	5.05444	17.5172	3.53738	10.2936	0.0644684	0.505425	-135.901	1908
0.00597634	0.0118564	7.52791	1.17633	5.05444	17.5172	3.53738	10.2936	0.0644684	0.505425	-135.901	1909
0.00597634	0.0118564	7.52791	1.17633	5.05444	17.5172	3.53738	10.2936	0.0644684	0.505425	-135.901	1910
0.00621227	0.0113578	8.01954	1.13613	5.24567	18.5525	3.49311	10.1487	0.0683032	0.506359	-137.909	1911
0.00621227	0.0113578	8.01954	1.13613	5.24567	18.5525	3.49311	10.1487	0.0683032	0.506359	-137.909	1912
0.00978009	0.0112461	7.11483	0.965278	5.24638	17.5527	3.5921	10.4969	0.0642722	0.509205	-138.887	1913
0.00978009	0.0112461	7.11483	0.965278	5.24638	17.5527	3.5921	10.4969	0.0642722	0.509205	-138.887	1914
0.00978009	0.0112461	7.11483	0.965278	5.24638	17.5527	3.5921	10.4969	0.0642722	0.509205	-138.887	1915
0.00978009	0.0112461	7.11483	0.965278	5.24638	17.5527	3.5921	10.4969	0.0642722	0.509205	-138.887	1916
0.00978009	0.0112461	7.11483	0.965278	5.24638	17.5527	3.5921	10.4969	0.0642722	0.509205	-138.887	1917
0.00978009	0.0112461	7.11483	0.965278	5.24638	17.5527	3.5921	10.4969	0.0642722	0.509205	-138.887	1918
0.00978009	0.0112461	7.11483	0.965278	5.24638	17.5527	3.5921	10.4969	0.0642722	0.509205	-138.887	1919
0.00978009	0.0112461	7.11483	0.965278	5.24638	17.5527	3.5921	10.4969	0.0642722	0.509205	-138.887	1920
0.0043654	0.0118922	7.92135	1.20041	5.10893	17.9178	3.43874	10.4104	0.0631182	0.48719	-135.503	1921
0.0043654	0.0118922	7.92135	1.20041	5.10893	17.9178	3.43874	10.4104	0.0631182	0.48719	-135.503	1922
0.0043654	0.0118922	7.92135	1.20041	5.10893	17.9178	3.43874	10.4104	0.0631182	0.48719	-135.503	1923
0.0043654	0.0118922	7.92135	1.20041	5.10893	17.9178	3.43874	10.4104	0.0631182	0.48719	-135.503	1924
0.0043654	0.0118922	7.92135	1.20041	5.10893	17.9178	3.43874	10.4104	0.0631182	0.48719	-135.503	1925
0.0043654	0.0118922	7.92135	1.20041	5.10893	17.9178	3.43874	10.4104	0.0631182	0.48719	-135.503	1926
0.0043654	0.0118922	7.92135	1.20041	5.10893	17.9178	3.43874	10.4104	0.0631182	0.48719	-135.503	1927
0.0043654	0.0118922	7.92135	1.20041	5.10893	17.9178	3.43874	10.4104	0.0631182	0.48719	-135.503	1928
0.00484355	0.00965418	8.03492	1.19565	5.0281	17.7515	3.89488	10.0167	0.0640052	0.478251	-135.227	1929
0.00484355	0.00965418	8.03492	1.19565	5.0281	17.7515	3.89488	10.0167	0.0640052	0.478251	-135.227	1930
0.00484355	0.00965418	8.03492	1.19565	5.0281	17.7515	3.89488	10.0167	0.0640052	0.478251	-135.227	1931
0.00484355	0.00965418	8.03492	1.19565	5.0281	17.7515	3.89488	10.0167	0.0640052	0.478251	-135.227	1932
0.00484355	0.00965418	8.03492	1.19565	5.0281	17.7515	3.89488	10.0167	0.0640052	0.478251	-135.227	1933
0.00484355	0.00965418	8.03492	1.19565	5.0281	17.7515	3.89488	10.0167	0.0640052	0.478251	-135.227	1934
0.00484355	0.00965418	8.03492	1.19565	5.0281	17.7515	3.89488	10.0167	0.0640052	0.478251	-135.227	1935
0.00484355	0.00965418	8.03492	1.19565	5.0281	17.7515	3.89488	10.0167	0.0640052	0.478251	-135.227	1936
0.00484355	0.00965418	8.03492	1.19565	5.0281	17.7515	3.89488	10.0167	0.0640052	0.478251	-135.227	1937
0.00484355	0.00965418	8.03492	1.19565	5.0281	17.7515	3.89488	10.0167	0.0640052	0.478251	-135.227	1938
0.00484355	0.00965418	8.03492	1.19565	5.0281	17.7515	3.89488	10.0167	0.0640052	0.478251	-135.227	1939
0.00484355	0.00965418	8.03492	1.19565	5.0281	17.7515	3.89488	10.0167	0.0640052	0.478251	-135.227	1940
0.00484355	0.00965418	8.03492	1.19565	5.0281	17.7515	3.89488	10.0167	0.0640052	0.478251	-135.227	1941
0.00484355	0.00965418	8.03492	1.19565	5.0281	17.7515	3.89488	10.0167	0.0640052	0.478251	-135.227	1942
0.00484355	0.00965418	8.03492	1.19565	5.0281	17.7515	3.89488	10.0167	0.0640052	0.478251	-135.227	1943
0.00484355	0.00965418	8.03492	1.19565	5.0281	17.7515	3.89488	10.0167	0.0640052	0.478251	-135.227	1944
0.00484355	0.00965418	8.03492	1.19565	5.0281	17.7515	3.89488	10.0167	0.0640052	0.478251	-135.227	1945
0.00484355	0.00965418	8.03492	1.19565	5.0281	17.7515	3.89488	10.0167	0.0640052	0.478251	-135.227	1946
0.00484355	0.00965418	8.03492	1.19565	5.0281	17.7515	3.89488	10.0167	0.0640052	0.478251	-135.227	1947
0.00484355	0.00965418	8.03492	1.19565	5.0281	17.7515	3.89488	10.0167	0.0640052	0.478251	-135.227	1948
0.00484355	0.00965418	8.03492	1.19565	5.0281	17.7515	3.89488	10.0167	0.0640052	0.478251	-135.227	1949
0.00484355	0.00965418	8.03492	1.19565	5.0281	17.7515	3.89488	10.0167	0.0640052	0.478251	-135.227	1950
0.00484355	0.00965418	8.03492	1.19565	5.0281	17.7515	3.89488	10.0167	0.0640052	0.478251	-135.227	1951
0.00484355	0.00965418	8.03492	1.19565	5.0281	17.7515	3.89488	10.0167	0.0640052	0.478251	-135.227	1952
0.00484355	0.00965418	8.03492	1.19565	5.0281	17.7515	3.89488	10.0167	0.0640052	0.478251	-135.227	1953
0.00484355	0.00965418	8.03492	1.19565	5.0281	17.7515	3.89488	10.0167	0.0640052	0.478251	-135.227	1954
0.00484355	0.00965418	8.03492	1.19565	5.0281	17.7515	3.89488	10.0167	0.0640052	0.478251	-135.227	1955
0.00484355	0.00965418	8.03492	1.19565	5.0281	17.7515	3.89488	10.0167	0.0640052	0.478251	-135.227	1956
0.00484355	0.00965418	8.03492	1.19565	5.0281	17.7515	3.89488	10.0167	0.0640052	0.478251	-135.227	1957
0.00484355	0.00965418	8.03492	1.19565	5.0281	17.7515	3.89488	10.0167	0.0640052	0.478251	-135.227	1958
0.00484355	0.00965418	8.03492	1.19565	5.0281	17.7515	3.89488	10.0167	0.0640052	0.478251	-135.227	1959
0.00484355	0.00965418	8.03492	1.19565	5.0281	17.7515	3.89488	10.0167	0.0640052	0.478251	-135.227	1960
0.00484355	0.00965418	8.03492	1.19565	5.0281	17.7515	3.89488	10.0167	0.0640052	0.478251	-135.227	1961
0.00484355	0.00965418	8.03492	1.19565	5.0281	17.7515	3.89488	10.0167	0.0640052	0.478251	-135.227	1962
0.00484355	0.00965418	8.03492	1.19565	5.0281	17.7515	3.89488	10.0167	0.0640052	0.478251	-135.227	1963
0.00484355	0.00965418	8.03492	1.19565	5.0281	17.7515	3.89488	10.0167	0.0640052	0.478251	-135.227	1964
0.00484355	0.00965418	8.03492	1.19565	5.0281	17.7515	3.89488	10.0167	0.0640052	0.478251	-135.227	1965
0.00484355	0.00965418	8.03492	1.19565	5.0281	17.7515	3.89488	10.0167	0.0640052	0.478251	-135.227	1966
0.00484355	0.00965418	8.03492	1.19565	5.0281	17.7515	3.89488	10.0167	0.0640052	0.478251	-135.227	1967
0.00433026	0.0103727	7.22131	0.973122	4.58999	18.3396	4.42436	10.2055	0.060967	0.478543	-135.896	1968
0.00641134	0.00777869	7.85685	1.2426	4.95018	17.5969	4.64342	10.4846	0.0630058	0.482715	-135.732	1969
0.0038416	0.00908404	7.58865	1.01611	5.1911	17.0751	4.57229	10.1666	0.0612174	0.471367	-137.481	1970
0.0038416	0.00908404	7.58865	1.01611	5.1911	17.0751	4.57229	10.1666	0.0612174	0.471367	-137.481	1971
0.0038416	0.00908404	7.58865	1.01611	5.1911	17.0751	4.57229	10.1666	0.0612174	0.471367	-137.481	1972
0.00624376	0.00820776	8.2294	1.002	5.47055	18.3064	5.26383	10.1721	0.0603711	0.474831	-136.441	1973
0.00624376	0.00820776	8.2294	1.002	5.47055	18.3064	5.26383	10.1721	0.0603711	0.474831	-136.441	1974
0.00624376	0.00820776	8.2294	1.002	5.47055	18.3064	5.26383	10.1721	0.0603711	0.474831	-136.441	1975
0.00624376	0.00820776	8.2294	1.002	5.47055	18.3064	5.26383	10.1721	0.0603711	0.474831	-136.441	1976
0.00624376	0.00820776	8.2294	1.002	5.47055	18.3064	5.26383	10.1721	0.0603711	0.474831	-136.441	1977
0.00624376	0.00820776	8.2294	1.002	5.47055	18.3064	5.26383	10.1721	0.0603711	0.474831	-136.441	1978
0.00624376	0.00820776	8.2294	1.002	5.47055	18.3064	5.26383	10.1721	0.0603711	0.474831	-136.441	1979
0.00624376	0.00820776	8.2294	1.002	5.47055	18.3064	5.26383	10.1721	0.0603711	0.474831	-136.441	1980
0.00624376	0.00820776	8.2294	1.002	5.47055	18.3064	5.26383	10.1721	0.0603711	0.474831	-136.441	1981
0.00624376	0.00820776	8.2294	1.002	5.47055	18.3064	5.26383	10.1721	0.0603711	0.474831	-136.441	1982
0.00624376	0.00820776	8.2294	1.002	5.47055	18.3064	5.26383	10.1721	0.0603711	0.474831	-136.441	1983
0.00624376	0.00820776	8.2294	1.002	5.47055	18.3064	5.26383	10.1721	0.0603711	0.474831	-136.441	1984
0.00624376	0.00820776	8.2294	1.002	5.47055	18.3064	5.26383	10.1721	0.0603711	0.474831	-136.441	1985
0.00624376	0.00820776	8.2294	1.002	5.47055	18.3064	5.26383	10.1721	0.0603711	0.474831	-136.441	1986
0.00624376	0.00820776	8.2294	1.002	5.47055	18.3064	5.26383	10.1721	0.0603711	0.474831	-136.441	1987
0.00624376	0.00820776	8.2294	1.002	5.47055	18.3064	5.26383	10.1721	0.0603711	0.474831	-136.441	1988
0.00624376	0.00820776	8.2294	1.002	5.47055	18.3064	5.26383	10.1721	0.0603711	0.474831	-136.441	1989
0.00624376	0.00820776	8.2294	1.002	5.47055	18.3064	5.26383	10.1721	0.0603711	0.474831	-136.441	1990
0.00624376	0.00820776	8.2294	1.002	5.47055	18.3064	5.26383	10.1721	0.0603711	0.474831	-136.441	1991
0.00624376	0.00820776	8.2294	1.002	5.47055	18.3064	5.26383	10.1721	0.0603711	0.474831	-136.441	1992
0.00624376	0.00820776	8.2294	1.002	5.47055	18.3064	5.26383	10.1721	0.0603711	0.474831	-136.441	1993
0.00624376	0.00820776	8.2294	1.002	5.47055	18.3064	5.26383	10.1721	0.0603711	0.474831	-136.441	1994
0.00624376	0.00820776	8.2294	1.002	5.47055	18.3064	5.26383	10.1721	0.0603711	0.474831	-136.441	1995
0.00624376	0.00820776	8.2294	1.002	5.47055	18.3064	5.26383	10.1721	0.0603711	0.474831	-136.441	1996
0.00624376	0.00820776	8.2294	1.002	5.47055	18.3064	5.26383	10.1721	0.0603711	0.474831	-136.441	1997
0.00624376	0.00820776	8.2294	1.002	5.47055	18.3064	5.26383	10.1721	0.0603711	0.474831	-136.441	1998
[truncated: 48,001 more rows]
