# Supplementary material for: Structure in the variability of the basic reproductive number (R0) for Zika epidemics in the Pacific islands
Source: eLife. 2016 Nov 29;5:e19874. doi: 10.7554/eLife.19874 (PMC5262383; doi:10.7554/eLife.19874)
Supplement: Supplementary file 1. — DOI: http://dx.doi.org/10.7554/eLife.19874.031 [file elife-19874-supp1.zip › Codes_for_SSM/Tahiti_Pandey/pmcmc-result/X_0.csv]

date	He	Hi	Hr	Ve	Vi	incidence	Hs	Vs	incidence_obs	Hr_obs	ran_incidence_obs	ran_Hr_obs	index
2013-10-11	859	1252	1908	8940	5010	1972	83917.5	164150	101.928	1908	71.8085	0	0
2013-10-18	1515	1808	4065	12104	8859	2684	80548.5	157137	138.729	4065	129.269	601.28	0
2013-10-25	2230	2686	7236	16647	13243	4139	75784.5	148210	213.935	7236	252.057	8118.87	0
2013-11-01	3096	3871	12217	23525	19339	5918	68752.5	135236	305.887	12217	118.156	14710.9	0
2013-11-08	3903	5069	18522	29966	26669	7790	60442.5	121465	402.646	18522	612.51	9503.46	0
2013-11-15	4259	6206	26956	34807	34647	9488	50515.5	108646	490.411	26956	561.73	23916.5	0
2013-11-22	4416	6836	36655	37529	42028	10060	40029.5	98543	519.976	36655	699.887	39170.7	0
2013-11-29	3926	6788	46373	37253	47329	9670	30849.5	93518	499.818	46373	599.558	48300.2	0
2013-12-06	3314	5853	55995	34580	50423	8479	22774.5	93097	438.259	55995	540.875	53437.3	0
2013-12-13	2567	4844	63001	30681	49693	6760	17524.5	97726	349.408	63001	325.361	60421.7	0
2013-12-20	1875	3572	69788	25925	47852	4880	12701.5	104323	252.235	69788	127.037	71950.5	0
2013-12-27	1338	2671	73997	21231	43612	3663	9930.54	113257	189.331	73997	323.093	76423.3	0
2014-01-03	928	1883	77367	17133	38862	2559	7758.54	122105	132.268	77367	133.611	79369.2	0
2014-01-10	674	1367	79652	13250	33519	1768	6243.54	131331	91.3835	79652	169.478	75227.2	0
2014-01-17	451	973	81126	10281	27912	1278	5386.54	139907	66.0567	81126	53.6576	81746.1	0
2014-01-24	324	633	82301	7402	23454	820	4678.54	147244	42.3838	82301	47.7175	86358.6	0
2014-01-31	246	459	83124	5565	18702	624	4107.54	153833	32.253	83124	19.0319	82035.9	0
2014-02-07	158	327	83816	4186	14759	428	3635.54	159155	22.1223	83816	29.2348	91962.5	0
2014-02-14	138	250	84222	3280	11760	295	3326.54	163060	15.2478	84222	16.265	84925.7	0
2014-02-21	85	166	84440	2215	8929	212	3245.54	166956	10.9578	84440	20.1793	79879.1	0
2014-02-28	79	126	84629	1678	6935	172	3102.54	169487	8.89025	84629	4.8734	89255.2	0
2014-03-07	42	91	84867	1309	5377	126	2936.54	171414	6.51263	84867	9.14633	86179.1	0
2014-03-14	30	69	84967	927	4158	97	2870.54	173015	5.01369	84967	4.87413	78885.9	0
2014-03-21	24	42	85009	630	2953	69	2861.54	174517	3.56644	85009	2.57072	84085.4	0
2014-03-28	15	50	85118	650	2672	68	2753.54	174778	3.51475	85118	4.84842	91374.8	0
2013-10-11	1673	1079	858	9810	8008	1525	87118.3	160282	82.8289	858	15.0297	3872.89	50
2013-10-18	2592	1892	2940	18335	13139	2847	83304.3	146626	154.632	2940	196.576	2412.09	50
2013-10-25	4061	3146	6211	28242	21382	4525	77310.3	128476	245.771	6211	183.868	1831.08	50
2013-11-01	5725	4712	11302	38584	32565	6701	68989.3	106951	363.958	11302	447.828	7296.67	50
2013-11-08	7332	6452	19046	46434	44642	9265	57898.3	87024	503.219	19046	682.214	18634.3	50
2013-11-15	7738	7702	28356	49437	53672	10864	46932.3	74991	590.067	28356	461.034	35706	50
2013-11-22	7411	7871	39006	49747	59835	10819	36440.3	68518	587.623	39006	604.937	27150.5	50
2013-11-29	6416	7336	49325	46664	62351	9616	27651.3	69085	522.283	49325	808.138	52525.2	50
2013-12-06	5051	6193	58274	43004	61680	8016	21210.3	73416	435.381	58274	484.244	60302.9	50
2013-12-13	3812	4910	65728	38535	58657	6134	16278.3	80908	333.162	65728	292.304	60006.5	50
2013-12-20	2821	3789	71455	34360	54076	4656	12663.3	89664	252.886	71455	114.143	77026.6	50
2013-12-27	1983	2726	75933	27945	47751	3325	10086.3	102404	180.594	75933	16.2811	76046.2	50
2014-01-03	1479	1990	78930	23417	41924	2415	8329.26	112759	131.168	78930	74.4354	78792.4	50
2014-01-10	1052	1472	81223	18846	35825	1766	6981.26	123429	95.9185	81223	92.0365	77487.7	50
2014-01-17	736	1013	83082	14665	29536	1217	5897.26	133899	66.1001	83082	65.9115	88708.2	50
2014-01-24	525	731	84115	11414	24117	859	5357.26	142569	46.6557	84115	61.0695	86125.8	50
2014-01-31	383	505	84987	8845	19105	598	4853.26	150150	32.4798	84987	40.9023	93465.5	50
2014-02-07	270	372	85642	6723	15363	465	4444.26	156014	25.256	85642	22.2748	81730.8	50
2014-02-14	200	283	85975	5021	12087	343	4270.26	160992	18.6297	85975	19.5224	84565.6	50
2014-02-21	167	201	86398	3559	8806	223	3962.26	165735	12.112	86398	14.5564	81369.8	50
2014-02-28	102	143	86533	2774	6958	187	3950.26	168368	10.1567	86533	15.1956	88384.7	50
2014-03-07	88	97	86684	1828	4922	118	3859.26	171350	6.40905	86684	6.24844	84321.7	50
2014-03-14	60	87	86941	1564	4156	101	3640.26	172380	5.48571	86941	8.77062	87427.1	50
2014-03-21	46	65	87036	1279	3318	85	3581.26	173503	4.61669	87036	3.03131	91066.6	50
2014-03-28	32	31	87025	791	2350	44	3640.26	174959	2.38982	87025	1.03596	90833.9	50
2013-10-11	912	832	586	5543	5439	1289	88610.3	167118	74.2039	586	80.0617	1907.71	100
2013-10-18	1319	1448	2281	11426	8735	2336	85892.3	157939	134.477	2281	222.726	8999.59	100
2013-10-25	2281	2461	5096	18443	15195	3753	81102.3	144462	216.049	5096	335.237	8746.17	100
2013-11-01	3409	3937	9710	27581	24409	6114	73884.3	126110	351.965	9710	211.659	6157.49	100
2013-11-08	4657	5309	16465	35394	34991	8366	64509.3	107715	481.606	16465	656.828	14399.5	100
2013-11-15	5379	6671	26359	40878	46664	10622	52531.3	90558	611.477	26359	629.521	32382.6	100
2013-11-22	5424	7315	36671	42614	55990	11388	41530.3	79496	655.574	36671	977.787	36503.1	100
2013-11-29	4916	7117	47728	40588	61306	10856	31179.3	76206	624.948	47728	780.007	46460.9	100
2013-12-06	3734	5966	58441	36359	62876	8974	22799.3	78865	516.607	58441	451.191	59593.6	100
2013-12-13	2939	4731	66201	32772	61958	7019	17069.3	83370	404.063	66201	554.838	66946.4	100
2013-12-20	1963	3442	72754	27290	56195	4961	12781.3	94615	285.59	72754	342.183	72807.4	100
2013-12-27	1395	2411	77526	22440	51380	3527	9608.31	104280	203.039	77526	213.205	77705.8	100
2014-01-03	900	1685	80688	17572	44569	2436	7667.31	115959	140.233	80688	52.7252	77697.9	100
2014-01-10	680	1196	82677	13639	36862	1764	6387.31	127599	101.548	82677	133.184	75470.9	100
2014-01-17	480	851	84087	10776	31362	1190	5522.31	135962	68.5048	84087	90.2134	85817.2	100
2014-01-24	316	594	85237	7646	24868	798	4793.31	145586	45.9385	85237	0.155572	85423.9	100
2014-01-31	193	414	85960	6049	20045	620	4373.31	152006	35.6916	85960	40.3028	83685	100
2014-02-07	160	306	86557	4310	15285	413	3917.31	158505	23.7752	86557	32.2122	90235.9	100
2014-02-14	120	188	86897	3131	11971	278	3735.31	162998	16.0036	86897	3.13633	87467.4	100
2014-02-21	88	145	87203	2425	9156	206	3504.31	166519	11.8588	87203	16.1836	82360.1	100
2014-02-28	60	118	87414	1896	7178	162	3348.31	169026	9.32586	87414	3.03146	88112.3	100
2014-03-07	40	85	87509	1380	5342	131	3306.31	171378	7.54129	87509	4.65499	88048.4	100
2014-03-14	29	53	87744	948	3915	81	3114.31	173237	4.66293	87744	7.54466	91354.3	100
2014-03-21	18	38	87803	649	2764	50	3081.31	174687	2.87835	87803	0	82895.9	100
2014-03-28	14	26	87698	448	2103	38	3202.31	175549	2.18755	87698	0.416036	88149.6	100
2013-10-11	1773	1128	1095	5177	5462	1588	84709.3	167461	87.4465	1095	67.6498	0	150
2013-10-18	2643	1968	3134	8958	8425	2879	80960.3	160717	158.538	3134	81.3538	5311.67	150
2013-10-25	3976	2960	6385	13771	12897	4281	75384.3	151432	235.742	6385	243.851	10431.4	150
2013-11-01	5313	4023	10948	18255	18616	5875	68421.3	141229	323.519	10948	276.136	5036.93	150
2013-11-08	7011	5504	17559	23501	26354	7976	58631.3	128245	439.215	17559	406.26	16177.7	150
2013-11-15	7926	7084	26740	28717	35204	10087	46955.3	114179	555.462	26740	288.306	24883.4	150
2013-11-22	8078	7497	36672	29947	41469	10429	36458.3	106684	574.295	36672	273.414	40436.6	150
2013-11-29	7517	7405	46061	29958	45715	10277	27722.3	102427	565.924	46061	588.103	46647.5	150
2013-12-06	6103	6421	56745	27317	48267	8624	19436.3	102516	474.899	56745	351.396	53535.9	150
2013-12-13	4580	5312	64388	24518	47459	7010	14425.3	106123	386.02	64388	256.445	61213.6	150
2013-12-20	3250	3979	71146	20320	43780	5085	10330.3	114000	280.016	71146	221.487	67574	150
2013-12-27	2244	2942	75523	16470	39731	3680	7996.29	121899	202.647	75523	93.5033	79154.6	150
2014-01-03	1574	1925	79084	12465	33886	2485	6122.29	131749	136.842	79084	160.548	77536.9	150
2014-01-10	977	1354	81456	9480	28274	1635	4918.29	140346	90.0347	81456	23.4897	76075.9	150
2014-01-17	693	906	83002	6743	22780	1098	4104.29	148577	60.4637	83002	62.3156	81210.3	150
2014-01-24	472	571	83896	4678	16937	718	3766.29	156485	39.5382	83896	37.1891	85296.1	150
2014-01-31	319	431	84667	3565	13781	514	3288.29	160754	28.3045	84667	21.5894	80919.7	150
2014-02-07	207	275	85133	2529	10115	342	3090.29	165456	18.8329	85133	15.9112	84701.2	150
2014-02-14	127	196	85530	1686	7382	246	2852.29	169032	13.5465	85530	6.85256	80709	150
2014-02-21	120	135	85722	1062	5465	162	2728.29	171573	8.92087	85722	7.30064	84283.1	150
2014-02-28	82	106	85727	871	3870	118	2790.29	173359	6.49792	85727	9.29942	85789.4	150
2014-03-07	61	79	85952	667	2985	95	2613.29	174448	5.23137	85952	4.79166	87849.3	150
2014-03-14	54	57	86040	511	2169	66	2554.29	175420	3.63443	86040	0	92022.9	150
2014-03-21	31	24	86039	250	1445	31	2611.29	176405	1.70708	86039	2.78916	87040.2	150
2014-03-28	16	29	86307	253	1174	42	2353.29	176673	2.31282	86307	4.64356	92528.5	150
2013-10-11	1751	943	908	9358	7775	1313	86259.6	160967	84.8153	908	96.0184	0	200
2013-10-18	3020	1742	2663	16909	13691	2600	82436.6	147500	167.951	2663	241.648	776.136	200
2013-10-25	4911	3014	5803	28026	23305	4412	76133.6	126769	285	5803	187.82	7139.76	200
2013-11-01	7552	4649	10864	37694	35668	6826	66796.6	104738	440.936	10864	568.782	11613.9	200
2013-11-08	9688	6547	18498	46462	49911	9532	55128.6	81727	615.735	18498	407.514	24746.3	200
2013-11-15	10654	7860	28394	48736	62562	11318	42953.6	66802	731.104	28394	438.275	27559.9	200
2013-11-22	10173	8315	39950	48122	71315	11577	31423.6	58663	747.835	39950	736.544	38870.1	200
2013-11-29	8655	7732	50718	45275	74941	10424	22756.6	57884	673.355	50718	586.384	51292.6	200
2013-12-06	6716	6526	60206	41416	75176	8675	16413.6	61508	560.376	60206	354.066	63054.3	200
2013-12-13	4852	5074	68367	36431	72265	6509	11568.6	69404	420.459	68367	328.757	75324.3	200
2013-12-20	3350	3621	74316	31120	67234	4543	8574.62	79746	293.462	74316	286.895	77167.2	200
2013-12-27	2288	2635	78709	26434	60743	3136	6229.62	90923	202.575	78709	173.158	78951.8	200
2014-01-03	1532	1777	81544	21076	53471	2180	5008.62	103553	140.821	81544	55.7889	76309.4	200
2014-01-10	1094	1250	83568	16849	45689	1497	3949.62	115562	96.7011	83568	152.569	80590.9	200
2014-01-17	756	792	84993	12706	37936	967	3320.62	127458	62.4649	84993	56.4009	88215	200
2014-01-24	527	567	85905	9163	30957	687	2862.62	137980	44.3779	85905	20.6792	90424.5	200
2014-01-31	337	382	86518	7042	24910	462	2624.62	146148	29.8436	86518	32.3026	92684.4	200
2014-02-07	247	325	87005	5669	19815	381	2284.62	152616	24.6113	87005	43.3508	91622.2	200
2014-02-14	162	199	87379	4038	15442	256	2121.62	158620	16.5367	87379	12.192	95588	200
2014-02-21	142	133	87623	2763	11594	158	1963.62	163743	10.2063	87623	11.9259	84531.8	200
2014-02-28	93	85	87800	1904	8690	115	1883.62	167506	7.42861	87800	6.38065	92989.4	200
2014-03-07	51	62	87919	1492	6709	76	1829.62	169899	4.90934	87919	2.11147	85903.9	200
2014-03-14	44	50	88040	1148	5254	63	1727.62	171698	4.06959	88040	0.774715	85718.7	200
2014-03-21	46	31	88094	785	4019	39	1690.62	173296	2.51927	88094	5.39786	82947	200
2014-03-28	29	32	88135	651	2976	42	1665.62	174473	2.71306	88135	3.66042	84313.7	200
2013-10-11	2025	1476	1584	6945	5549	1779	83895.8	165606	111.807	1584	119.115	307.105	250
2013-10-18	3195	2379	3835	10794	9001	3031	79571.8	158305	190.493	3835	169.078	3814.84	250
2013-10-25	4343	3462	7081	14989	13154	4427	74094.8	149957	278.229	7081	383.505	13037.8	250
2013-11-01	6371	5127	12113	21217	19952	6456	65369.8	136931	405.748	12113	599.75	7431.24	250
2013-11-08	7663	6431	18297	25449	26135	8127	56589.8	126516	510.767	18297	563.601	19973.1	250
2013-11-15	8542	7919	26494	30225	33556	9685	46025.8	114319	608.685	26494	772.741	25281.6	250
2013-11-22	9029	8766	36496	32797	41260	10542	34689.8	104043	662.545	36496	747.805	31944.4	250
2013-11-29	8031	8690	46173	32911	45826	10042	26086.8	99363	631.121	46173	175.541	36787	250
2013-12-06	6653	7928	55741	31079	48823	8806	18658.8	98198	553.441	55741	467.612	54791.4	250
2013-12-13	4860	6308	65298	27434	49387	6773	12514.8	101279	425.671	65298	420.575	71433.8	250
2013-12-20	3540	5010	71215	23720	46682	5122	9215.83	107698	321.908	71215	262.385	74598.8	250
2013-12-27	2534	3738	75818	19201	42947	3735	6890.83	115952	234.738	75818	177.212	76763.7	250
2014-01-03	1773	2613	79464	15323	37667	2521	5130.83	125110	158.44	79464	214.334	77709.3	250
2014-01-10	1183	1747	82254	11877	32579	1652	3796.83	133644	103.825	82254	149.209	85316	250
2014-01-17	752	1207	83709	8769	26968	1165	3312.83	142363	73.2181	83709	54.468	88855.3	250
2014-01-24	520	797	84962	6285	21578	757	2701.83	150237	47.5761	84962	62.059	90566.5	250
2014-01-31	342	531	85766	4549	16687	506	2341.83	156864	31.8012	85766	43.0817	85334.3	250
2014-02-07	236	375	86159	3237	13234	335	2210.83	161629	21.0541	86159	29.7612	82863.8	250
2014-02-14	149	258	86613	2280	10148	236	1960.83	165672	14.8322	86613	11.0963	84768.9	250
2014-02-21	128	190	86797	1664	7667	196	1865.83	168769	12.3182	86797	15.0978	89317.4	250
2014-02-28	82	130	86986	1157	5714	129	1782.83	171229	8.10741	86986	2.05263	92616.3	250
2014-03-07	60	87	87070	790	4184	93	1763.83	173126	5.84488	87070	5.9829	88265.8	250
2014-03-14	36	62	87154	594	3046	59	1728.83	174460	3.70804	87154	4.26637	74864.1	250
2014-03-21	35	45	87206	426	2267	35	1694.83	175407	2.19969	87206	2.18785	78773.4	250
2014-03-28	27	26	87408	249	1682	29	1519.83	176169	1.8226	87408	1.96777	86438	250
2013-10-11	1375	1060	1449	6168	4243	1514	87926.5	167689	92.1213	1449	111.808	4534.06	300
2013-10-18	2284	1579	3366	9081	7257	2436	84581.5	161762	148.222	3366	182.412	4253.08	300
2013-10-25	3570	2576	6351	13761	11351	3953	79313.5	152988	240.526	6351	240.613	9531.08	300
2013-11-01	5168	3897	11300	19991	17948	6016	71445.5	140161	366.052	11300	405.412	10569.2	300
2013-11-08	6885	5279	18202	26499	25853	8284	61444.5	125748	504.051	18202	459.429	22714.5	300
2013-11-15	8247	6744	27224	31804	34262	10487	49595.5	112034	638.095	27224	380.535	21251.1	300
2013-11-22	8486	7355	37605	34226	42322	11267	38364.5	101552	685.556	37605	942.288	42063.5	300
2013-11-29	7734	7325	48780	34434	48041	11145	27971.5	95625	678.132	48780	664.546	46642	300
2013-12-06	6269	6778	58254	32503	51000	9853	20509.5	94597	599.519	58254	709.043	65270.6	300
2013-12-13	4638	5125	68439	27714	51104	7388	13608.5	99282	449.533	68439	723.937	70769.2	300
2013-12-20	3340	3825	74824	23275	48265	5428	9821.54	106560	330.274	74824	295.316	69779.2	300
2013-12-27	2157	2573	80171	17975	43657	3541	6909.54	116468	215.457	80171	201.792	76216.7	300
2014-01-03	1453	1759	83381	13729	37583	2396	5217.54	126788	145.788	83381	95.9993	77821.5	300
2014-01-10	961	1274	85256	10679	32109	1695	4319.54	135312	103.135	85256	130.182	82230.4	300
2014-01-17	621	743	87266	7311	25654	963	3180.54	145135	58.595	87266	68.4819	87604.8	300
2014-01-24	411	458	88139	5016	19567	642	2802.54	153517	39.0633	88139	64.2962	90248.2	300
2014-01-31	260	367	88695	3895	15765	471	2488.54	158440	28.6586	88695	19.3883	90140.7	300
2014-02-07	199	243	89036	2526	11951	318	2332.54	163623	19.3491	89036	27.2903	89979.2	300
2014-02-14	143	143	89447	1749	9190	208	2077.54	167161	12.656	89447	10.529	91460.7	300
2014-02-21	88	110	89627	1244	6615	151	1985.54	170241	9.1878	89627	8.80164	97515.2	300
2014-02-28	65	93	89678	964	4911	107	1974.54	172225	6.51056	89678	1.57608	95715	300
2014-03-07	37	53	89839	617	3708	60	1881.54	173775	3.65078	89839	4.70855	88301.9	300
2014-03-14	37	43	89913	441	2524	58	1817.54	175135	3.52909	89913	7.10955	88028.8	300
2014-03-21	25	23	89992	274	1805	38	1770.54	176021	2.31216	89992	0	95606.6	300
2014-03-28	21	27	90051	236	1376	35	1711.54	176488	2.12962	90051	1.87112	91779.2	300
2013-10-11	1405	954	693	3902	4036	1312	85487.5	170162	75.9301	693	78.3208	2346.77	350
2013-10-18	2064	1718	2226	7323	5704	2303	82531.5	165073	133.283	2226	151.155	0	350
2013-10-25	3182	2745	4715	11944	9416	3502	77897.5	156740	202.673	4715	207.756	6072.65	350
2013-11-01	4494	3942	8459	16889	13682	5052	71644.5	147529	292.377	8459	255.765	6187.37	350
2013-11-08	6169	5542	13805	22828	20311	6980	63023.5	134961	403.957	13805	113.891	16238.1	350
2013-11-15	7341	7197	21121	29025	27480	8937	52880.5	121595	517.216	21121	672.221	20409.8	350
2013-11-22	8210	8598	30312	33364	35375	10420	41419.5	109361	603.043	30312	673.048	35305.2	350
2013-11-29	8035	9035	40273	34999	41453	10759	31196.5	101648	622.662	40273	823.05	35760.1	350
2013-12-06	6808	8620	51083	34240	46332	9929	22028.5	97528	574.627	51083	416.333	47425.1	350
2013-12-13	5291	7583	60374	30992	48119	8254	15291.5	98989	477.688	60374	514.841	61649.1	350
2013-12-20	3859	6044	68219	27416	47139	6301	10417.5	103545	364.661	68219	297.025	62063	350
2013-12-27	2678	4378	73891	22736	43892	4331	7592.52	111472	250.65	73891	252.172	69220.8	350
2014-01-03	1821	3031	77972	17843	38722	2931	5715.52	121535	169.627	77972	90.8729	71130.7	350
2014-01-10	1148	2015	81130	13357	33368	1889	4246.52	131375	109.323	81130	28.8211	79720.9	350
2014-01-17	741	1310	83255	9760	27472	1206	3233.52	140868	69.7955	83255	52.203	91057	350
2014-01-24	517	874	84442	7113	22449	842	2706.52	148538	48.7295	84442	26.2423	88189.2	350
2014-01-31	350	601	85366	5026	17737	566	2222.52	155337	32.7564	85366	2.71918	83897.5	350
2014-02-07	239	408	85940	3651	13611	381	1952.52	160838	22.0498	85940	26.7422	90469.5	350
2014-02-14	140	287	86314	2519	10221	253	1798.52	165360	14.642	86314	19.0446	83328.7	350
2014-02-21	99	177	86491	1758	8022	141	1772.52	168320	8.16017	86491	7.82113	87338.1	350
2014-02-28	87	121	86678	1138	5740	122	1653.52	171222	7.06057	86678	7.53475	87430.4	350
2014-03-07	44	96	86721	790	4070	90	1678.52	173240	5.20862	86721	1.40813	84833.3	350
2014-03-14	33	72	86809	631	2936	64	1625.52	174533	3.70391	86809	8.03383	93549.3	350
2014-03-21	37	43	86833	403	2246	37	1626.52	175451	2.14132	86833	1.9978	94506.2	350
2014-03-28	15	23	86925	243	1514	23	1576.52	176343	1.33109	86925	2.79396	86123.8	350
2013-10-11	1211	1132	872	3873	2645	1378	84800.1	171582	82.8953	872	138.057	0	400
2013-10-18	1918	1799	2433	6668	4220	2196	81865.1	167212	132.103	2433	102.757	2346.69	400
2013-10-25	2863	2631	4800	9881	6373	3261	77721.1	161846	196.169	4800	233.937	3637.82	400
2013-11-01	4253	4000	8373	14639	9886	4875	71389.1	153575	293.262	8373	198.145	11142.7	400
2013-11-08	5749	5711	13730	20305	14491	6948	62825.1	143304	417.966	13730	200.517	12242.8	400
2013-11-15	6896	7493	20677	26061	19744	8974	52949.1	132295	539.842	20677	793.011	26628	400
2013-11-22	7546	8927	29519	30319	25381	10498	42023.1	122400	631.52	29519	831.355	31821.4	400
2013-11-29	7411	9461	40126	33083	30591	10748	31017.1	114426	646.559	40126	510.975	40691	400
2013-12-06	6494	9156	49782	32546	33162	9853	22583.1	112392	592.719	49782	713.581	50221.9	400
2013-12-13	4902	7814	59527	30377	33861	8019	15772.1	113862	482.393	59527	395.681	65577.9	400
2013-12-20	3575	6095	67471	26133	33198	5987	10874.1	118769	360.155	67471	375.423	65299.8	400
2013-12-27	2466	4619	72852	21610	30324	4238	8078.1	126166	254.942	72852	312.457	70319.6	400
2014-01-03	1623	3089	77455	16553	26287	2816	5848.1	135260	169.4	77455	218.849	76825.9	400
2014-01-10	1041	2124	80504	12436	21953	1811	4346.1	143711	108.943	80504	167.321	79359.8	400
2014-01-17	676	1406	82285	8871	17267	1211	3648.1	151962	72.8492	82285	50.6161	84948.1	400
2014-01-24	478	946	83326	6459	13541	786	3265.1	158100	47.2828	83326	54.7386	85599.9	400
2014-01-31	320	619	84319	4427	10148	502	2757.1	163525	30.1984	84319	32.938	86403.9	400
2014-02-07	183	412	84798	2982	7348	363	2622.1	167770	21.8367	84798	26.301	85069.1	400
2014-02-14	130	274	85253	2073	5429	213	2358.1	170598	12.8133	85253	12.4487	76078.4	400
2014-02-21	88	203	85390	1548	4009	165	2334.1	172543	9.92578	85390	12.3169	78284	400
2014-02-28	76	137	85528	997	2710	107	2274.1	174393	6.43672	85528	7.48102	88794.8	400
2014-03-07	38	81	85906	604	1832	72	1990.1	175664	4.33125	85906	4.01903	89857.2	400
2014-03-14	21	40	85792	349	1177	42	2162.1	176574	2.52656	85792	0.490423	82814.5	400
2014-03-21	16	31	85917	297	870	27	2051.1	176933	1.62422	85917	2.22784	82491	400
2014-03-28	14	30	85927	216	637	20	2044.1	177247	1.20312	85927	1.4397	82579.4	400
2013-10-11	1435	757	619	6858	6402	1243	91337.9	164840	70.7088	619	79.7024	2990.45	450
2013-10-18	2393	1536	2375	15699	11501	2535	87844.9	150900	144.205	2375	59.9061	1040.63	450
2013-10-25	3912	2400	5490	24733	19626	4104	82346.9	133741	233.459	5490	291.755	2165.75	450
2013-11-01	5962	3933	10581	35803	31410	6709	73672.9	110887	381.646	10581	356.091	13748	450
2013-11-08	8124	5770	18745	45506	46395	9811	61509.9	86199	558.105	18745	520.564	16904.9	450
2013-11-15	9106	7175	29470	49033	58725	12001	48397.9	70342	682.684	29470	837.164	30195.1	450
2013-11-22	8793	7444	41126	48293	66780	12401	36785.9	63027	705.438	41126	535.359	39378.3	450
2013-11-29	7296	6775	53795	44895	70798	11306	26282.9	62407	643.149	53795	417.625	56231.1	450
2013-12-06	5863	5694	63347	41269	70923	9184	19244.9	65908	522.437	63347	461.193	67921.2	450
2013-12-13	4136	4329	71909	36019	67135	6716	13774.9	74946	382.044	71909	366.185	74830.8	450
2013-12-20	2789	3104	77953	30493	61812	4819	10302.9	85795	274.132	77953	346.145	80307.7	450
2013-12-27	2099	2142	82034	25191	55858	3391	7873.93	97051	192.899	82034	168.495	79304.4	450
2014-01-03	1358	1523	84879	20447	47958	2367	6388.93	109695	134.648	84879	94.5389	83463.9	450
2014-01-10	988	998	87145	15347	40157	1534	5017.93	122596	87.2625	87145	47.6982	89882.1	450
2014-01-17	617	710	88536	11757	33273	1071	4285.93	133070	60.9245	88536	75.2989	85223.2	450
2014-01-24	453	479	89352	9094	26294	737	3864.93	142712	41.9247	89352	49.0438	91242.9	450
2014-01-31	312	329	90169	6529	20799	526	3338.93	150772	29.9218	90169	37.6011	89073.1	450
2014-02-07	234	234	90597	4871	16448	390	3083.93	156781	22.1854	90597	27.5025	85921.5	450
2014-02-14	153	162	90867	3686	12869	245	2966.93	161545	13.937	90867	10.5749	88496.3	450
2014-02-21	123	116	91069	2489	9339	199	2840.93	166272	11.3202	91069	14.5682	94020	450
2014-02-28	83	82	91124	2053	7372	131	2859.93	168675	7.45202	91124	10.1061	93699.8	450
2014-03-07	62	63	91469	1368	5199	111	2554.93	171533	6.3143	91469	5.20501	91535.1	450
2014-03-14	44	56	91618	1064	4080	94	2430.93	172956	5.34725	91618	7.23348	92739.1	450
2014-03-21	31	37	91689	756	3041	52	2391.93	174303	2.95805	91689	2.51332	90570.9	450
2014-03-28	18	21	91507	483	2050	37	2602.93	175567	2.10477	91507	2.31689	81556.8	450
2013-10-11	1893	854	591	4458	5469	1372	84535.1	168173	84.6956	591	83.8304	8453.15	500
2013-10-18	2580	1586	2450	9143	7162	2668	81257.1	161795	164.7	2450	155.86	4785.65	500
2013-10-25	3577	2353	5303	14394	10930	3683	76640.1	152776	227.357	5303	193.586	3549.55	500
2013-11-01	5478	3409	10101	20654	17563	5506	68885.1	139883	339.894	10101	168.617	5106.82	500
2013-11-08	7167	4686	16256	26112	24377	7432	59764.1	127611	458.789	16256	371.454	21745.2	500
2013-11-15	8298	5724	24398	31501	31611	9312	49453.1	114988	574.844	24398	450.255	16491.7	500
2013-11-22	8549	6353	34035	34150	38496	10274	38936.1	105454	634.229	34035	492.833	27367.7	500
2013-11-29	8244	6470	43400	34772	43495	10091	29759.1	99833	622.933	43400	485.823	46445.6	500
2013-12-06	6968	5797	53620	32363	46088	9061	21488.1	99649	559.349	53620	720.654	54363	500
2013-12-13	5383	4835	62015	29378	46060	7433	15640.1	102662	458.85	62015	517.996	66608.6	500
2013-12-20	3970	3669	68812	25102	43709	5529	11422.1	109289	341.313	68812	257.526	68093.9	500
2013-12-27	2811	2739	73606	20429	39743	4128	8717.07	117928	254.828	73606	173.398	73705.2	500
2014-01-03	1935	1990	77458	16380	34868	2922	6490.07	126852	180.379	77458	169.557	77044.4	500
2014-01-10	1383	1353	79772	12356	29380	1969	5365.07	136364	121.549	79772	128.475	83780.6	500
2014-01-17	888	867	81696	9212	23925	1300	4422.07	144963	80.2509	81696	117.947	83075.7	500
2014-01-24	600	645	82787	6981	19272	916	3841.07	151847	56.5461	82787	72.8085	86854.6	500
2014-01-31	429	398	83674	4669	14438	573	3372.07	158993	35.3721	83674	52.0962	80937	500
2014-02-07	290	273	84263	3416	11194	392	3047.07	163490	24.1987	84263	9.05008	83868.3	500
2014-02-14	199	200	84532	2358	8411	317	2942.07	167331	19.5689	84532	21.4993	83627.9	500
2014-02-21	120	145	84955	1603	6179	224	2653.07	170318	13.8279	84955	18.4623	80249.5	500
2014-02-28	84	89	85046	1185	4540	151	2654.07	172375	9.32146	85046	13.3919	85066.7	500
2014-03-07	74	76	85168	950	3544	96	2555.07	173606	5.92622	85168	3.97372	87953.1	500
2014-03-14	49	59	85276	645	2455	78	2489.07	175000	4.81506	85276	5.95069	89302	500
2014-03-21	27	32	85230	411	1687	45	2584.07	176002	2.77792	85230	3.29681	82787.7	500
2014-03-28	21	31	85321	353	1372	42	2500.07	176375	2.59272	85321	6.01945	82592.6	500
2013-10-11	1272	937	491	6455	6183	1396	77434.6	165462	94.9696	491	71.0615	1400.4	550
2013-10-18	1798	1572	2130	13463	8975	2433	74634.6	155662	165.516	2130	146.495	4551.62	550
2013-10-25	2729	2651	4847	22534	15784	3717	69907.6	139782	252.867	4847	219.275	6274.52	550
2013-11-01	4307	4125	9584	32810	25541	5867	62118.6	119749	399.131	9584	412.825	3993.56	550
2013-11-08	5416	5874	16133	41714	36239	8298	52711.6	100147	564.511	16133	863.058	16195.7	550
2013-11-15	6140	7174	24106	46839	45653	9910	42714.6	85608	674.175	24106	595.576	28005.4	550
2013-11-22	6193	7657	32919	47461	53021	10429	33365.6	77618	709.482	32919	793.126	32008.8	550
2013-11-29	5300	7209	42952	45662	57767	9529	24673.6	74671	648.256	42952	849.633	43337.7	550
2013-12-06	3987	5959	52508	41689	57776	7618	17680.6	78635	518.251	52508	555.902	49122	550
2013-12-13	2983	4828	59043	37513	56662	5962	13280.6	83925	405.594	59043	454.374	59670	550
2013-12-20	2131	3529	64575	31576	52484	4233	9899.65	94040	287.97	64575	465.661	60614.1	550
2013-12-27	1375	2489	68892	25985	46415	2997	7378.65	105700	203.885	68892	234.544	66758	550
2014-01-03	1015	1714	71627	20527	40195	1975	5778.65	117378	134.359	71627	120.231	77427.6	550
2014-01-10	704	1192	73355	15878	33895	1403	4883.65	128327	95.4458	73355	104.475	72487.7	550
2014-01-17	466	865	74684	12394	27690	976	4119.65	138016	66.3971	74684	49.1175	74271.5	550
2014-01-24	323	582	75695	9032	21859	656	3534.65	147209	44.6275	75695	57.8201	79592.3	550
2014-01-31	200	407	76352	6756	17098	454	3175.65	154246	30.8855	76352	41.0113	70859.8	550
2014-02-07	155	266	76776	4458	12770	306	2937.65	160872	20.8171	76776	25.9679	77186.3	550
2014-02-14	129	224	76935	3828	10261	249	2846.65	164011	16.9394	76935	20.7884	68267.7	550
2014-02-21	83	146	77245	2609	7510	163	2660.65	167981	11.0889	77245	5.82242	79004.4	550
2014-02-28	57	115	77346	2233	6039	127	2616.65	169828	8.63978	77346	12.6102	79697	550
2014-03-07	39	66	77561	1292	4303	72	2468.65	172505	4.89814	77561	3.98548	78111.8	550
2014-03-14	13	49	77613	903	2998	52	2459.65	174199	3.53755	77613	6.24855	82178.4	550
2014-03-21	23	38	77564	696	2259	37	2509.65	175145	2.5171	77564	2.64941	76442	550
2014-03-28	12	24	77656	483	1688	29	2442.65	175929	1.97286	77656	1.47011	77115.6	550
2013-10-11	1012	678	523	3878	3911	1058	79968.1	170311	69.2745	523	55.6512	0	600
2013-10-18	1388	1230	1720	7694	5585	1834	77843.1	164821	120.085	1720	113.482	0	600
2013-10-25	2054	1873	3897	13163	9162	2773	74357.1	155775	181.567	3897	238.32	3864	600
2013-11-01	3281	3008	7216	19876	15167	4334	68676.1	143057	283.777	7216	499.728	4335.79	600
2013-11-08	4508	4438	12234	27516	22496	6448	61001.1	128088	422.195	12234	630.089	12385.1	600
2013-11-15	5730	5785	19153	34481	31349	8364	51513.1	112270	547.649	19153	475.621	18842.2	600
2013-11-22	6172	6729	26999	38737	39178	9595	42281.1	100185	628.251	26999	469.696	32870.6	600
2013-11-29	6133	7305	37096	41420	48174	10345	31647.1	88506	677.358	37096	644.222	40685.2	600
2013-12-06	5320	6908	46578	39613	52627	9567	23375.1	85860	626.417	46578	736.015	52858.1	600
2013-12-13	4184	5905	55563	35987	55320	7982	16529.1	86793	522.636	55563	479.165	50616.6	600
2013-12-20	2936	4575	63586	31429	55169	5855	11084.1	91502	383.367	63586	106.168	65827.6	600
2013-12-27	2043	3394	68796	26158	52241	4332	7948.08	99701	283.646	68796	335.107	65698.9	600
2014-01-03	1425	2310	72329	20706	47413	2901	6117.08	109981	189.948	72329	264.753	68992.5	600
2014-01-10	892	1465	75574	15580	41551	1868	4250.08	120969	122.311	75574	126.897	76232.4	600
2014-01-17	581	1063	77086	12050	34957	1299	3451.08	131093	85.0545	77086	126.959	76691.6	600
2014-01-24	452	677	78395	8739	29212	809	2657.08	140149	52.9708	78395	58.0534	80326.4	600
2014-01-31	258	448	79196	6238	23797	572	2279.08	148065	37.4528	79196	32.6467	77235.5	600
2014-02-07	190	310	79662	4606	18665	370	2019.08	154829	24.2264	79662	27.6145	74903.2	600
2014-02-14	155	212	79956	3378	15119	235	1858.08	159603	15.3871	79956	23.595	73426.8	600
2014-02-21	115	142	80314	2108	11349	181	1610.08	164643	11.8513	80314	15.3301	83329.5	600
2014-02-28	60	110	80393	1738	8915	129	1618.08	167447	8.44652	80393	14.5837	85849.2	600
2014-03-07	44	75	80532	1136	6559	104	1530.08	170405	6.8096	80532	4.66985	84056	600
2014-03-14	35	43	80660	685	4853	61	1443.08	172562	3.99409	80660	4.62934	82306.8	600
2014-03-21	25	40	80715	599	3812	52	1401.08	173689	3.4048	80715	2.86069	90145.1	600
2014-03-28	16	23	80740	454	2837	27	1402.08	174809	1.76788	80740	2.60364	82597.6	600
2013-10-11	883	795	1176	10510	5941	1310	89995.3	161649	70.1394	1176	45.5867	0	650
2013-10-18	1648	1496	3004	18533	11965	2444	86701.3	147602	130.856	3004	104.088	0	650
2013-10-25	2987	2661	6064	29723	20397	4244	81137.3	127980	227.23	6064	347.285	0	650
2013-11-01	4194	3949	11079	40427	31219	6561	73627.3	106454	351.286	11079	238.052	9226.03	650
2013-11-08	5563	5629	18635	50476	45342	9236	63022.3	82282	494.51	18635	592.287	16224.5	650
2013-11-15	6268	7094	29324	55257	59477	11689	50163.3	63366	625.847	29324	547.845	23702.9	650
2013-11-22	6280	7432	41427	54528	69684	12115	37710.3	53888	648.656	41427	698.224	38974.2	650
2013-11-29	5291	6813	52533	50109	74859	10897	28212.3	53132	583.442	52533	370.093	53682.6	650
2013-12-06	4110	5678	62592	45584	76095	8924	20469.3	56421	477.805	62592	282.283	61447.3	650
2013-12-13	3119	4311	70501	40139	74808	6644	14918.3	63153	355.73	70501	388.216	72640.8	650
2013-12-20	2146	3134	76461	34431	70399	4720	11108.3	73270	252.716	76461	355.954	70922.9	650
2013-12-27	1455	2183	80844	28803	64366	3277	8367.27	84931	175.456	80844	118.266	78979	650
2014-01-03	965	1525	84143	23366	57582	2291	6216.27	97152	122.664	84143	125.194	79189.9	650
2014-01-10	710	1086	86046	19094	51198	1582	5007.27	107808	84.7027	86046	129.248	87905.1	650
2014-01-17	526	860	87363	15783	44366	1233	4100.27	117951	66.0167	87363	62.0883	88312.3	650
2014-01-24	355	526	88492	11620	36974	773	3476.27	129506	41.3876	88492	40.2767	83575.3	650
2014-01-31	271	370	89211	9197	31027	551	2997.27	137876	29.5014	89211	20.4862	87516.9	650
2014-02-07	186	309	89736	6946	25344	416	2618.27	145810	22.2733	89736	32.3626	82970.7	650
2014-02-14	147	178	90056	5598	20997	264	2468.27	151505	14.135	90056	16.5175	88472.8	650
2014-02-21	101	146	90346	3918	16516	215	2256.27	157666	11.5114	90346	4.62247	86734.2	650
2014-02-28	72	113	90435	3265	13139	150	2229.27	161696	8.03123	90435	13.6797	92965.1	650
2014-03-07	61	64	90784	2251	10591	102	1940.27	165258	5.46124	90784	4.7617	89429.9	650
2014-03-14	43	55	90804	1709	8225	69	1947.27	168166	3.69437	90804	3.20405	90046	650
2014-03-21	29	44	90897	1318	6224	65	1879.27	170558	3.4802	90897	4.3003	89301.9	650
2014-03-28	38	46	90839	1080	5125	58	1926.27	171895	3.10541	90839	4.69765	89984.2	650
2013-10-11	855	801	1367	10701	5213	1349	89957.5	162186	70.959	1367	51.0486	0	700
2013-10-18	1637	1334	3071	16007	10110	2217	86938.5	151983	116.617	3071	180.022	762.238	700
2013-10-25	2821	2481	6189	25805	17618	4143	81489.5	134677	217.927	6189	222.305	4710.47	700
2013-11-01	4232	3726	10933	36550	27061	6310	74089.5	114489	331.914	10933	264.462	14625.4	700
2013-11-08	5540	5341	18258	46902	39358	8972	63841.5	91840	471.938	18258	521.443	12336.9	700
2013-11-15	6111	6526	28250	51941	50784	11100	52093.5	75375	583.873	28250	775.107	23517.6	700
2013-11-22	6294	7033	38983	52513	59658	11767	40670.5	65929	618.958	38983	386.99	38442.9	700
2013-11-29	5071	6485	50869	48998	65147	10804	30555.5	63955	568.303	50869	585.996	47826.9	700
2013-12-06	4221	5470	60743	44243	66146	8866	22546.5	67711	466.362	60743	437.967	60516.7	700
2013-12-13	3230	4337	68802	40526	64361	6920	16611.5	73213	364	68802	364.479	63521.4	700
2013-12-20	2231	3083	74964	33923	60088	4961	12702.5	84089	260.955	74964	299.911	77704.5	700
2013-12-27	1552	2229	79798	28345	54765	3526	9401.47	94990	185.472	79798	200.7	78792.3	700
2014-01-03	1136	1608	82768	23193	48843	2495	7468.47	106064	131.24	82768	140.693	83348.1	700
2014-01-10	782	1081	85084	18280	41537	1710	6033.47	118283	89.948	85084	50.9298	90061.5	700
2014-01-17	551	796	86453	14664	35619	1268	5180.47	127817	66.6983	86453	72.4539	87104	700
2014-01-24	360	521	87703	10774	29426	831	4396.47	137900	43.7116	87703	42.8363	89309.5	700
2014-01-31	280	371	88431	8309	23385	612	3898.47	146406	32.1919	88431	28.2191	89769.4	700
2014-02-07	218	281	88873	6537	19320	463	3608.47	152243	24.3544	88873	25.2551	90222.3	700
2014-02-14	154	195	89384	4698	14873	291	3247.47	158529	15.3069	89384	17.408	86888	700
2014-02-21	113	150	89591	3970	12432	234	3126.47	161698	12.3087	89591	19.0146	86789.4	700
2014-02-28	90	112	89728	2704	8950	155	3050.47	166446	8.15318	89728	1.81601	90036.2	700
2014-03-07	75	94	89987	2166	7495	150	2824.47	168439	7.89018	89987	5.81324	90239.2	700
2014-03-14	40	58	90157	1632	5463	89	2725.47	171005	4.68151	90157	4.56802	91873.3	700
2014-03-21	27	37	90195	1071	4129	61	2721.47	172900	3.20867	90195	4.77239	91227.3	700
2014-03-28	27	41	90258	880	3376	63	2654.47	173844	3.31387	90258	0	87461.4	700
2013-10-11	962	859	1238	9336	4560	1244	87096.2	164204	72.6055	1238	108.855	65.7592	750
2013-10-18	1872	1370	2779	13959	8474	2052	84134.2	155667	119.764	2779	118.788	0	750
2013-10-25	2993	2369	5437	22339	14570	3616	79356.2	141191	211.046	5437	144.285	5281.87	750
2013-11-01	4613	3868	10108	33799	23703	5985	71566.2	120598	349.312	10108	288.701	13857.2	750
2013-11-08	6523	5651	16922	44124	34883	8597	61059.2	99093	501.76	16922	267.297	12171.5	750
2013-11-15	7370	7013	26007	50484	45951	10719	49765.2	81665	625.61	26007	575.399	27241.1	750
2013-11-22	7487	7714	37289	52618	55618	11623	37665.2	69864	678.371	37289	302.02	38935.1	750
2013-11-29	6508	7521	48635	50837	61611	11153	27491.2	65652	650.94	48635	858.278	47292	750
2013-12-06	5211	6438	59065	46722	64112	9347	19441.2	67266	545.534	59065	505.051	54727	750
2013-12-13	3814	4925	67257	40786	63198	6981	14159.2	74116	407.443	67257	400.374	69854	750
2013-12-20	2580	3803	73821	35238	60097	5124	9951.19	82765	299.06	73821	273.8	72588.5	750
2013-12-27	1855	2565	78462	29311	54890	3403	7273.19	93899	198.615	78462	284.249	81435.6	750
2014-01-03	1231	1809	81565	23626	48614	2368	5550.19	105860	138.207	81565	141.284	85401.5	750
2014-01-10	882	1113	83829	17548	41675	1522	4331.19	118877	88.8309	83829	70.3056	84251.1	750
2014-01-17	579	793	85240	13503	34791	1091	3543.19	129806	63.6757	85240	91.0089	89339.7	750
2014-01-24	386	503	86321	10319	28505	739	2945.19	139276	43.1314	86321	32.9657	85363.7	750
2014-01-31	259	384	86929	7730	22828	532	2583.19	147542	31.05	86929	29.0955	85185.7	750
2014-02-07	193	265	87297	5300	18167	360	2400.19	154633	21.0112	87297	27.4212	85578	750
2014-02-14	126	178	87792	3936	14123	265	2059.19	160041	15.4666	87792	17.2434	94346.8	750
2014-02-21	94	147	87947	2994	10719	186	1967.19	164387	10.8558	87947	9.53964	85983.4	750
2014-02-28	77	93	88035	2112	8245	114	1950.19	167743	6.65356	88035	8.7814	85329.7	750
2014-03-07	53	57	88166	1490	6250	95	1879.19	170360	5.54463	88166	5.64149	87936.5	750
2014-03-14	42	45	88271	1224	4879	69	1797.19	171997	4.02716	88271	5.86278	86290	750
2014-03-21	25	44	88370	900	3597	42	1716.19	173603	2.45131	88370	3.96738	95861.4	750
2014-03-28	13	16	88356	475	2563	22	1770.19	175062	1.28402	88356	0.603673	89560	750
2013-10-11	1507	692	701	10221	6502	1025	88074.6	161377	58.4889	701	63.5617	301.008	800
2013-10-18	2640	1368	2200	20220	11184	2186	84766.6	146696	124.738	2200	124.754	3192.09	800
2013-10-25	4590	2392	4898	32944	19855	3697	79094.6	125301	210.959	4898	189.584	10967.8	800
2013-11-01	6945	3774	9378	46630	31245	6036	70877.6	100225	344.428	9378	224.735	0	800
2013-11-08	9673	5508	16259	57951	45049	8615	59534.6	75100	491.592	16259	411.161	20390.8	800
2013-11-15	10888	6764	25553	61843	57046	10790	47769.6	59211	615.703	25553	701.92	29237.6	800
2013-11-22	10809	7408	36446	61884	65316	11537	36311.6	50900	658.328	36446	789.547	44587.7	800
2013-11-29	9612	7133	47499	59078	70001	10778	26730.6	49021	615.018	47499	835.936	45348.9	800
2013-12-06	7625	6125	57635	55243	70780	9047	19589.6	52077	516.243	57635	556.259	55049.8	800
2013-12-13	5952	4928	65847	50694	69586	7062	14247.6	57820	402.974	65847	365.955	67208	800
2013-12-20	4321	3642	72657	44233	66326	5346	10354.6	67541	305.055	72657	550.541	77361.3	800
2013-12-27	3122	2690	77439	38183	61196	3830	7723.63	78721	218.549	77439	215.946	72323.6	800
2014-01-03	2279	1855	80986	32267	55451	2712	5854.63	90382	154.753	80986	164.35	76476.6	800
2014-01-10	1494	1267	83576	26525	48916	1808	4637.63	102659	103.169	83576	131.046	86484.2	800
2014-01-17	1009	969	85235	21645	42208	1362	3761.63	114247	77.7189	85235	52.7853	84006.9	800
2014-01-24	710	647	86446	17139	35732	889	3171.63	125229	50.7284	86446	97.4408	81989.8	800
2014-01-31	488	451	87340	12801	29755	665	2695.63	135544	37.9465	87340	36.5044	85431.2	800
2014-02-07	349	332	87931	10191	24239	444	2362.63	143670	25.3357	87931	2.92199	86798.7	800
2014-02-14	260	270	88205	7824	19161	337	2239.63	151115	19.23	88205	13.3519	84405.9	800
2014-02-21	221	147	88541	5588	14955	227	2065.63	157557	12.9532	88541	7.89355	93851.2	800
2014-02-28	124	107	88768	3987	11718	187	1975.63	162395	10.6707	88768	12.3231	93348.4	800
2014-03-07	101	91	88901	2941	8998	117	1881.63	166161	6.67629	88901	6.2968	84742.7	800
2014-03-14	81	63	89143	2516	7404	77	1687.63	168180	4.3938	89143	4.34079	85598.5	800
2014-03-21	56	49	89208	1555	5339	81	1661.63	171206	4.62205	89208	3.46301	85246.4	800
2014-03-28	47	41	89261	1507	4138	49	1625.63	172455	2.79605	89261	2.61273	89080.4	800
2013-10-11	872	730	987	9431	4547	1074	90509.4	164122	61.3978	987	61.7865	347.526	850
2013-10-18	1799	1343	2447	16427	9323	2075	87509.4	152350	118.622	2447	132.288	3738.72	850
2013-10-25	3051	2335	5053	25987	16063	3652	82659.4	136050	208.775	5053	110.854	8153.43	850
2013-11-01	4738	3675	9296	38783	25976	5756	75389.4	113341	329.055	9296	308.418	6673.95	850
2013-11-08	6590	5589	16032	50469	38740	8661	64887.4	88891	495.127	16032	526.111	14611.8	850
2013-11-15	7950	7177	26138	57288	51766	11175	51833.4	69046	638.845	26138	454.7	25884.6	850
2013-11-22	7938	7715	37677	57540	61857	12077	39768.4	58703	690.41	37677	821.571	33769.5	850
2013-11-29	7170	7568	48954	54570	67496	11445	29406.4	56034	654.281	48954	535.812	43851.4	850
2013-12-06	5451	6490	60241	50703	69345	9627	20916.4	58052	550.35	60241	749.069	54876.2	850
2013-12-13	4057	4971	68923	44794	68616	7316	15147.4	64690	418.237	68923	281.109	66577.1	850
2013-12-20	2974	3680	75514	39394	65117	5369	10930.4	73589	306.932	75514	305.7	77837.9	850
2013-12-27	2015	2683	80227	33591	59732	3798	8173.42	84777	217.122	80227	218.923	81887.2	850
2014-01-03	1404	1879	83575	27552	53935	2630	6240.42	96613	150.35	83575	182.675	83948.1	850
2014-01-10	984	1248	86046	22043	47156	1755	4820.42	108901	100.329	86046	133.166	87286.2	850
2014-01-17	672	946	87421	17721	40050	1259	4059.42	120329	71.9737	87421	78.3547	88382.2	850
2014-01-24	479	637	88544	13597	33691	879	3438.42	130812	50.2501	88544	77.475	95612.4	850
2014-01-31	316	475	89254	10327	27160	659	3053.42	140613	37.6733	89254	66.2364	87094.1	850
2014-02-07	247	304	89827	7770	22401	430	2720.42	147929	24.582	89827	34.8431	94496.1	850
2014-02-14	181	218	90378	5782	17729	288	2321.42	154589	16.4642	90378	8.82988	83776.2	850
2014-02-21	120	163	90588	4424	13972	218	2227.42	159704	12.4625	90588	20.2969	92674.5	850
2014-02-28	80	113	90837	3319	11280	160	2068.42	163501	9.14678	90837	9.39353	89529.2	850
2014-03-07	68	96	90956	2568	8457	116	1978.42	167075	6.63142	90956	10.2322	84275.3	850
2014-03-14	46	44	91021	1453	6081	61	1987.42	170566	3.48721	91021	0	90955.3	850
2014-03-21	30	38	91127	1153	4729	54	1903.42	172218	3.08704	91127	0.945805	90392.8	850
2014-03-28	31	30	91140	942	3629	52	1897.42	173529	2.9727	91140	5.0474	86568.1	850
2013-10-11	2217	1218	1669	13146	7201	1695	96175.9	157753	86.3624	1669	127.789	2867.48	900
2013-10-18	3780	1996	3967	19259	12145	3051	91536.9	146696	155.452	3967	212.639	3689	900
2013-10-25	5962	3320	7533	29394	18975	4949	84464.9	129731	252.158	7533	111.188	0	900
2013-11-01	8607	5090	13913	41295	29409	7802	73669.9	107396	397.522	13913	217.908	9539.11	900
2013-11-08	10643	6769	22631	49262	39880	10397	61236.9	88958	529.74	22631	333.238	25116.5	900
2013-11-15	11715	7839	32602	52832	48004	11948	49123.9	77264	608.766	32602	189.757	34216	900
2013-11-22	11320	8297	44397	53540	54040	12253	37265.9	70520	624.306	44397	799.751	42187.8	900
2013-11-29	9712	7707	56285	51435	57251	11298	27575.9	69414	575.647	56285	740.056	56524.6	900
2013-12-06	8036	6471	66403	47025	57088	9262	20369.9	73987	471.911	66403	337.939	65479	900
2013-12-13	5908	5112	74968	42678	55139	7345	15291.9	80283	374.237	74968	381.834	71280.6	900
2013-12-20	4287	3945	81797	36608	50961	5406	11250.9	90531	275.443	81797	252.512	75772.4	900
2013-12-27	3144	2912	86480	31498	45774	4057	8743.88	100828	206.709	86480	260.382	90157.4	900
2014-01-03	2132	2006	90151	24666	39797	2700	6990.88	113637	137.568	90151	114.634	87478.3	900
2014-01-10	1486	1352	92778	19840	33815	1856	5663.88	124445	94.5656	92778	85.5191	90297.5	900
2014-01-17	1045	1068	94323	15835	28569	1405	4843.88	133696	71.5865	94323	72.4458	96116.5	900
2014-01-24	711	716	95668	11445	22778	953	4184.88	143877	48.5566	95668	78.2284	96270.9	900
2014-01-31	489	494	96551	8697	18301	641	3745.88	151102	32.6598	96551	42.2498	95319.2	900
2014-02-07	391	359	97104	6588	14117	480	3425.88	157395	24.4566	97104	22.8469	101927	900
2014-02-14	264	232	97569	4854	10878	338	3214.88	162368	17.2215	97569	15.7871	95263.2	900
2014-02-21	208	185	97863	3753	8249	261	3023.88	166098	13.2983	97863	13.8864	106426	900
2014-02-28	136	109	98099	2322	6336	151	2935.88	169442	7.69364	98099	8.37574	104118	900
2014-03-07	99	101	98227	1760	4621	120	2852.88	171719	6.11415	98227	2.28264	100979	900
2014-03-14	57	73	98279	1600	3762	100	2870.88	172738	5.09513	98279	3.30712	100402	900
2014-03-21	57	44	98438	927	2308	56	2740.88	174865	2.85327	98438	0	95034.4	900
2014-03-28	33	35	98365	740	1963	39	2846.88	175397	1.9871	98365	1.19028	104124	900
2013-10-11	751	964	1748	10397	4194	1566	90140.8	163509	85.8589	1748	27.0708	2850.2	950
2013-10-18	1542	1374	3591	13219	8227	2249	87096.8	156654	123.306	3591	85.3037	1180.58	950
2013-10-25	2383	2283	6356	19420	12666	3754	82581.8	146014	205.82	6356	122.511	6169.62	950
2013-11-01	3345	3418	10923	28295	18925	5687	75917.8	130880	311.8	10923	475.536	6701.71	950
2013-11-08	4463	4836	17761	37123	27418	8049	66543.8	113559	441.302	17761	243.493	26055.5	950
2013-11-15	4923	6081	25967	44103	34869	9972	56632.8	99128	546.734	25967	214.815	24802.2	950
2013-11-22	5271	6527	36922	46383	42789	10754	44883.8	88928	589.608	36922	799	41257.4	950
2013-11-29	4650	6485	46647	46230	46483	10575	35821.8	85387	579.794	46647	336.613	41953.7	950
2013-12-06	3814	5533	57464	42267	48158	8915	26792.8	87675	488.782	57464	346.567	61871.9	950
2013-12-13	3014	4685	65087	38617	48137	7395	20817.8	91346	405.445	65087	431.729	66200.8	950
2013-12-20	2272	3521	72009	32766	44862	5491	15801.8	100472	301.054	72009	373.549	73932.5	950
2013-12-27	1543	2576	76896	27413	40243	3943	12588.8	110444	216.182	76896	64.7473	79777	950
2014-01-03	1171	1868	80456	22592	35087	2836	10108.8	120421	155.489	80456	168.027	76344.1	950
2014-01-10	794	1303	82967	17278	29659	2020	8539.81	131163	110.75	82967	88.1925	81828.7	950
2014-01-17	603	919	84893	13615	24982	1441	7188.81	139503	79.0055	84893	74.6179	85467.2	950
2014-01-24	423	657	86076	10213	19778	997	6447.81	148109	54.6624	86076	77.5795	92095	950
2014-01-31	296	505	86875	7939	16155	746	5927.81	154006	40.9008	86875	33.7889	88649.3	950
2014-02-07	222	311	87623	5627	12374	469	5447.81	160099	25.7138	87623	17.8654	87036.9	950
2014-02-14	144	255	88142	4576	9414	397	5062.81	164110	21.7663	88142	7.36425	83722.2	950
2014-02-21	122	168	88481	3104	7295	286	4832.81	167701	15.6805	88481	18.4213	88200.9	950
2014-02-28	71	140	88619	2568	5605	201	4773.81	169927	11.0202	88619	10.6371	85131.8	950
2014-03-07	48	96	88909	1864	4114	150	4550.81	172122	8.22403	88909	13.3093	91646.7	950
2014-03-14	44	72	89052	1301	3160	110	4435.81	173639	6.03096	89052	7.70431	87064.2	950
2014-03-21	34	43	89200	1018	2441	79	4326.81	174641	4.33132	89200	3.34639	89574.3	950
2014-03-28	28	40	89180	876	1843	54	4355.81	175381	2.96065	89180	4.08787	89056.9	950
2013-10-11	933	897	1404	10922	4968	1274	84698.2	162210	72.8476	1404	73.0827	1707.43	1000
2013-10-18	1849	1369	2988	15145	10124	2081	81726.2	152831	118.992	2988	63.282	1103.67	1000
2013-10-25	3233	2558	5670	24245	17132	3917	76471.2	136723	223.975	5670	255.036	1021.72	1000
2013-11-01	4789	3886	10539	34991	27021	6145	68718.2	116088	351.372	10539	338.961	12557.5	1000
2013-11-08	6451	5652	17799	45015	39130	8871	58030.2	93955	507.246	17799	516.007	21400	1000
2013-11-15	7318	7088	27630	50741	51215	10876	45896.2	76144	621.892	27630	278.268	28420.9	1000
2013-11-22	7061	7557	37890	51533	59078	11454	35424.2	67489	654.942	37890	571.658	37995.5	1000
2013-11-29	6055	7139	49105	48899	64485	10526	25633.2	64716	601.879	49105	677.274	50938.5	1000
2013-12-06	4696	5914	59093	44198	65742	8692	18229.2	68160	497.01	59093	618.687	57167.2	1000
2013-12-13	3477	4545	66755	38636	63306	6415	13155.2	76158	366.811	66755	405.529	66392.4	1000
2013-12-20	2379	3272	72427	32667	59289	4546	9854.23	86144	259.941	72427	314.972	78130.3	1000
2013-12-27	1711	2342	76497	27532	54324	3344	7382.23	96244	191.211	76497	142.052	78559.9	1000
2014-01-03	1087	1607	79595	21461	46793	2157	5643.23	109846	123.338	79595	204.476	73960.1	1000
2014-01-10	732	1046	81626	16468	39781	1397	4528.23	121851	79.8807	81626	92.8355	85446.1	1000
2014-01-17	555	712	82862	12578	32651	960	3803.23	132871	54.893	82862	29.9851	86297.5	1000
2014-01-24	354	507	83855	9475	26291	689	3216.23	142334	39.3972	83855	34.424	83612.4	1000
2014-01-31	237	355	84364	7063	21425	509	2976.23	149612	29.1047	84364	25.5718	86916.1	1000
2014-02-07	182	251	84810	4882	16292	340	2689.23	156926	19.4413	84810	27.347	86994.7	1000
2014-02-14	106	171	85267	3969	12990	240	2388.23	161141	13.7232	85267	21.4317	82446.1	1000
2014-02-21	93	144	85459	3035	9998	199	2236.23	165067	11.3789	85459	11.6058	78922.9	1000
2014-02-28	54	91	85481	2060	7571	120	2306.23	168469	6.86162	85481	8.10688	86738.7	1000
2014-03-07	49	71	85726	1665	6009	84	2086.23	170426	4.80314	85726	4.74463	86541.7	1000
2014-03-14	34	42	85847	951	4300	59	2009.23	172849	3.37363	85847	7.35809	89115.4	1000
2014-03-21	30	30	85889	828	3436	50	1983.23	173836	2.85901	85889	5.42249	87227.3	1000
2014-03-28	21	25	85849	640	2404	33	2037.23	175056	1.88695	85849	4.6024	83375.5	1000
2013-10-11	1072	940	1562	13439	5418	1305	86194.8	159243	76.4512	1562	105.819	1124.28	1050
2013-10-18	2264	1535	3240	18448	11698	2240	82729.8	147954	131.227	3240	141.008	8219.12	1050
2013-10-25	3637	2687	6182	27876	18888	4059	77262.8	131336	237.79	6182	287.078	635.234	1050
2013-11-01	5287	4134	10587	39464	28213	6213	69760.8	110423	363.978	10587	477.067	8317.33	1050
2013-11-08	7032	5768	18082	49611	41450	8743	58886.8	87039	512.194	18082	452.591	15497	1050
2013-11-15	7979	6997	26475	53988	51497	10413	48317.8	72615	610.028	26475	436.331	27772.9	1050
2013-11-22	8004	7745	37519	55442	60548	11254	36500.8	62110	659.296	37519	324.534	40515.4	1050
2013-11-29	6772	7322	48798	51999	65516	10442	26876.8	60585	611.727	48798	523.279	53399.1	1050
2013-12-06	5551	6437	57687	48754	67190	8866	20093.8	62156	519.399	57687	837.801	57001.3	1050
2013-12-13	4143	5025	65735	43565	65661	6711	14865.8	68874	393.152	65735	279.713	58214.8	1050
2013-12-20	2957	3732	72458	37783	62046	4915	10621.8	78271	287.937	72458	462.521	70531.6	1050
2013-12-27	1917	2546	77384	31282	56728	3387	7921.77	90090	198.422	77384	277.547	78546.1	1050
2014-01-03	1347	1878	80403	25608	50256	2351	6140.77	102236	137.729	80403	132.779	83809.7	1050
2014-01-10	1047	1278	82316	20755	44433	1675	5127.77	112912	98.127	82316	94.373	83080.5	1050
2014-01-17	682	957	83946	16435	36848	1181	4183.77	124817	69.1868	83946	117.373	81057.5	1050
2014-01-24	528	604	85186	12663	31420	783	3450.77	134017	45.8707	85186	74.4559	86500.5	1050
2014-01-31	343	474	85894	9701	25273	609	3057.77	143126	35.6772	85894	36.3214	84657	1050
2014-02-07	241	289	86421	7194	20562	393	2817.77	150344	23.0232	86421	20.0709	88432.5	1050
2014-02-14	181	230	86892	5466	16204	283	2465.77	156430	16.5791	86892	14.4964	87001.3	1050
2014-02-21	120	165	87148	3983	12446	220	2335.77	161671	12.8883	87148	11.2799	90547.4	1050
2014-02-28	104	117	87183	3014	9734	158	2364.77	165352	9.25616	87183	8.10511	84143.6	1050
2014-03-07	61	99	87335	2303	7376	134	2273.77	168421	7.85016	87335	5.60006	86688.1	1050
2014-03-14	55	66	87544	1715	5875	97	2103.77	170510	5.68258	87544	5.97225	83211.1	1050
2014-03-21	41	49	87573	1127	4406	65	2105.77	172567	3.80791	87573	5.09215	88116.1	1050
2014-03-28	21	31	87656	853	3322	41	2060.77	173925	2.40191	87656	5.55352	89840	1050
2013-10-11	1144	943	1666	8935	5023	1406	84322.2	164142	85.2928	1666	107.554	0	1100
2013-10-18	2230	1413	3426	12130	9524	2226	81006.2	156446	135.037	3426	129.241	8229.08	1100
2013-10-25	3577	2400	6390	18604	15005	3864	75708.2	144491	234.403	6390	226.47	5880.01	1100
2013-11-01	5174	3637	11215	26449	23149	6001	68049.2	128502	364.041	11215	235.313	14615.4	1100
2013-11-08	7015	5101	18176	34639	33590	8316	57783.2	109871	504.477	18176	435.272	19506.7	1100
2013-11-15	8028	6128	26559	39605	43461	10147	47360.2	95034	615.552	26559	392.297	26050.6	1100
2013-11-22	8005	6858	37120	41488	52239	11100	36092.2	84373	673.364	37120	648.003	36919.7	1100
2013-11-29	7252	6599	47710	39984	58021	10331	26514.2	80095	626.714	47710	475.151	44946.3	1100
2013-12-06	5841	5701	57424	36516	60323	8856	19109.2	81261	537.235	57424	532.888	64323.5	1100
2013-12-13	4473	4492	65580	32177	59600	6958	13530.2	86323	422.096	65580	162.827	63710.3	1100
2013-12-20	3142	3447	71629	27408	55760	5011	9857.24	94932	303.984	71629	120.703	64931.6	1100
2013-12-27	2183	2346	76278	22508	50716	3548	7268.24	104876	215.234	76278	221.013	83743.3	1100
2014-01-03	1326	1606	79594	17307	44128	2364	5549.24	116665	143.408	79594	176.6	81862.7	1100
2014-01-10	946	1123	81526	13557	37603	1624	4480.24	126940	98.5174	81526	78.239	85257.1	1100
2014-01-17	639	712	82988	9380	30418	1060	3736.24	138302	64.3032	82988	33.1418	81459.5	1100
2014-01-24	439	509	83859	7112	25402	753	3268.24	145586	45.6795	83859	55.5508	80388.6	1100
2014-01-31	335	373	84678	5376	19513	519	2689.24	153211	31.4843	84678	41.4386	86792.8	1100
2014-02-07	225	249	85064	3669	15273	342	2537.24	159158	20.7469	85064	13.8356	81939.8	1100
2014-02-14	124	154	85501	2611	11683	234	2296.24	163806	14.1952	85501	3.80151	85289.9	1100
2014-02-21	80	121	85737	1979	8896	185	2137.24	167225	11.2227	85737	12.1157	90265.4	1100
2014-02-28	76	76	85811	1300	6874	128	2112.24	169926	7.76492	85811	4.65283	88151.8	1100
2014-03-07	77	64	85841	1170	5370	81	2093.24	171560	4.91374	85841	5.77061	81482	1100
2014-03-14	42	63	86096	932	3840	77	1874.24	173328	4.67108	86096	6.38771	84734	1100
2014-03-21	30	22	86043	483	2780	45	1980.24	174837	2.72985	86043	1.19863	88775.4	1100
2014-03-28	20	22	86078	356	1986	35	1955.24	175758	2.12322	86078	2.2735	84591.9	1100
2013-10-11	949	866	1101	9598	4450	1104	86069.4	164052	71.6942	1101	58.2202	65.1661	1150
2013-10-18	1985	1432	2496	14967	9179	1945	83072.4	153954	126.309	2496	55.3977	3229.75	1150
2013-10-25	3326	2535	5033	23571	15441	3636	78091.4	139088	236.123	5033	124.893	12882.5	1150
2013-11-01	5260	4097	9250	34797	25205	5897	70378.4	118098	382.954	9250	587.192	12052.5	1150
2013-11-08	7050	6091	16080	46252	38053	8626	59764.4	93795	560.176	16080	634.75	16423.4	1150
2013-11-15	8436	7914	25298	52958	50670	11041	47337.4	74472	717.007	25298	386.087	24144.7	1150
2013-11-22	8386	8809	36394	54337	60259	11991	35396.4	63504	778.701	36394	895.087	40555.8	1150
2013-11-29	7119	8471	47942	51551	65733	11195	25453.4	60816	727.008	47942	662.566	53058.9	1150
2013-12-06	5541	7228	58821	47373	68065	9109	17395.4	62662	591.542	58821	553.524	57039.6	1150
2013-12-13	4130	5699	66704	42258	65932	6911	12452.4	69910	448.803	66704	558.035	70788.1	1150
2013-12-20	2859	4212	73072	36837	62374	4881	8842.42	78889	316.974	73072	205.096	69319.9	1150
2013-12-27	1862	2816	77922	29780	56548	3240	6385.42	91772	210.407	77922	239.335	79295.3	1150
2014-01-03	1186	1841	81145	23828	49707	2138	4813.42	104565	138.843	81145	104.824	80985.6	1150
2014-01-10	883	1357	82962	18973	42531	1526	3783.42	116596	99.0991	82962	62.3456	82309.2	1150
2014-01-17	575	898	84472	14455	35499	1012	3040.42	128146	65.7197	84472	42.7637	82333.1	1150
2014-01-24	380	599	85398	10895	28845	676	2608.42	138360	43.8997	85398	44.3236	83405.7	1150
2014-01-31	266	416	86110	7932	23116	457	2193.42	147052	29.6778	86110	16.344	81795.5	1150
2014-02-07	158	260	86455	5370	17232	305	2112.42	155498	19.8068	86455	17.7816	82120.8	1150
2014-02-14	106	177	86743	3985	13265	205	1959.42	160850	13.3128	86743	18.284	89835.5	1150
2014-02-21	122	123	87020	2750	10595	134	1720.42	164755	8.70202	87020	11.8291	81748.1	1150
2014-02-28	47	124	87145	2149	7737	139	1669.42	168214	9.02672	87145	8.93699	87463.2	1150
2014-03-07	48	62	87231	1521	6048	73	1644.42	170531	4.74065	87231	3.60126	86566.4	1150
2014-03-14	34	38	87316	1146	4462	50	1597.42	172492	3.24702	87316	2.01579	84091.5	1150
2014-03-21	23	35	87362	851	3407	35	1565.42	173842	2.27292	87362	0.41175	81973.2	1150
2014-03-28	18	27	87387	572	2341	31	1553.42	175187	2.01315	87387	0.991421	84807.8	1150
2013-10-11	1187	1051	1402	9204	4579	1255	80457.6	164317	81.006	1402	56.7128	4046.17	1200
2013-10-18	2361	1624	2904	12813	8859	2045	77208.6	156428	131.998	2904	166.018	0	1200
2013-10-25	3814	2704	5435	19523	14402	3609	72144.6	144175	232.949	5435	114.326	1155.8	1200
2013-11-01	5678	3981	9497	27826	21962	5339	64941.6	128312	344.614	9497	374.585	6642.23	1200
2013-11-08	7028	5613	14861	35878	30971	7422	56595.6	111251	479.065	14861	610.744	16467.5	1200
2013-11-15	8740	7311	23226	42715	41647	9408	44820.6	93738	607.254	23226	580.217	22771.4	1200
2013-11-22	9002	8303	32714	45412	50431	10480	34078.6	82257	676.448	32714	111.184	29019.6	1200
2013-11-29	8158	8482	42833	45163	56297	10298	24624.6	76640	664.701	42833	645.659	43803.5	1200
2013-12-06	6712	7430	51926	41823	58740	8806	18029.6	77537	568.397	51926	428.807	51597.6	1200
2013-12-13	5188	6199	59942	38201	59026	7083	12768.6	80873	457.183	59942	527.952	64424.6	1200
2013-12-20	3572	4552	67087	32381	55682	4814	8886.61	90037	310.727	67087	327.981	72632.2	1200
2013-12-27	2420	3262	71977	26720	50424	3493	6438.61	100956	225.461	71977	246.108	70959.1	1200
2014-01-03	1677	2247	75355	21668	45194	2313	4818.61	111238	149.296	75355	185.093	79330	1200
2014-01-10	1170	1612	77429	17286	38572	1660	3886.61	122242	107.147	77429	117.19	74214.3	1200
2014-01-17	755	1117	79129	13256	31956	1123	3096.61	132888	72.4858	79129	79.2171	80667.2	1200
2014-01-24	515	764	80177	9615	25966	734	2641.61	142519	47.3772	80177	14.4519	79102.4	1200
2014-01-31	306	449	80975	6501	19587	451	2367.61	152012	29.1105	80975	39.3924	82515.1	1200
2014-02-07	250	351	81401	5185	16082	350	2095.61	156833	22.5913	81401	31.6862	86116	1200
2014-02-14	165	214	81908	3525	11685	200	1810.61	162890	12.9093	81908	17.3387	87509.7	1200
2014-02-21	120	150	82041	2255	8757	166	1786.61	167088	10.7147	82041	12.7518	81539.3	1200
2014-02-28	78	109	82251	1543	6484	111	1659.61	170073	7.16467	82251	10.6575	90156	1200
2014-03-07	62	82	82280	1384	5144	85	1673.61	171572	5.48646	82280	6.71751	80896.6	1200
2014-03-14	52	59	82458	993	3791	62	1528.61	173316	4.00189	82458	5.98086	78183	1200
2014-03-21	25	46	82464	691	2714	51	1562.61	174695	3.29188	82464	5.39747	80857.9	1200
2014-03-28	29	28	82530	451	1818	25	1510.61	175831	1.61366	82530	0	86488	1200
2013-10-11	682	733	1055	11479	5228	1024	91789.2	161393	65.999	1055	41.9163	1799.09	1250
2013-10-18	1772	1358	2393	18245	11839	1963	88736.2	148016	126.52	2393	61.9206	3854.79	1250
2013-10-25	3236	2725	5121	31700	21811	4095	83177.2	124589	263.932	5121	265.175	0	1250
2013-11-01	5593	5047	10505	48688	38283	7465	73114.2	91129	481.135	10505	323.677	13330.9	1250
2013-11-08	7377	7249	18507	57730	54296	10756	61126.2	66074	693.248	18507	586.04	20679.9	1250
2013-11-15	8248	8873	30044	59682	69308	13161	47094.2	49110	848.255	30044	1063.2	30533.3	1250
2013-11-22	7216	9282	42924	56513	77447	13289	34837.2	44140	856.505	42924	1499.91	43186.9	1250
2013-11-29	5930	8203	55252	52497	80574	11249	24874.2	45029	725.022	55252	540.174	56898.3	1250
2013-12-06	4360	6547	65636	47670	80077	8598	17716.2	50353	554.16	65636	367.976	71007.4	1250
2013-12-13	3052	4830	73547	42362	76415	6256	12830.2	59323	403.213	73547	425.241	73698.7	1250
2013-12-20	2133	3356	79347	36649	70863	4326	9423.2	70588	278.82	79347	310.572	76362.4	1250
2013-12-27	1484	2410	83339	30776	63746	3046	7026.2	83578	196.321	83339	270.422	88709.4	1250
2014-01-03	903	1622	86263	25202	56224	1959	5471.2	96674	126.262	86263	51.9597	91698.5	1250
2014-01-10	683	1096	88151	19995	48608	1400	4329.2	109497	90.233	88151	123.951	84499.4	1250
2014-01-17	434	792	89173	16045	40761	988	3860.2	121294	63.6787	89173	78.922	88017.7	1250
2014-01-24	311	540	90182	12368	34071	712	3226.2	131661	45.8899	90182	36.5149	88500.2	1250
2014-01-31	249	386	90848	9673	27119	466	2776.2	141308	30.0347	90848	53.8458	95449	1250
2014-02-07	178	233	91441	6597	21444	333	2407.2	150059	21.4626	91441	28.3876	84561.9	1250
2014-02-14	164	204	91494	5341	17134	258	2397.2	155625	16.6287	91494	15.6396	89529.6	1250
2014-02-21	68	126	91965	3520	12902	179	2100.2	161678	11.5369	91965	18.444	85919.5	1250
2014-02-28	73	99	92027	2902	10195	116	2060.2	165003	7.47645	92027	0.920842	85465.9	1250
2014-03-07	41	64	92225	1861	7485	87	1929.2	168754	5.60734	92225	2.03541	92632.3	1250
2014-03-14	34	59	92171	1631	6213	71	1995.2	170256	4.5761	92171	5.62198	95060.3	1250
2014-03-21	23	42	92204	1127	4517	43	1990.2	172456	2.77144	92204	4.58255	88973.4	1250
2014-03-28	22	37	92349	1041	3543	36	1851.2	173516	2.32028	92349	5.49887	94495.3	1250
2013-10-11	624	530	826	12048	5348	821	82709	160704	57.3877	826	42.8471	676.505	1300
2013-10-18	1529	1141	2041	20448	12040	1812	79978	145612	126.658	2041	173.925	1686.68	1300
2013-10-25	2865	2333	4662	36563	23348	3803	74829	118189	265.829	4662	328.964	0	1300
2013-11-01	5051	4219	10041	55234	41133	6970	65378	81733	487.202	10041	460.75	5890.6	1300
2013-11-08	6497	6231	17960	63908	58438	10198	54001	55754	712.838	17960	271.675	18245.5	1300
2013-11-15	6852	7422	28150	63142	71171	12022	42265	43787	840.335	28150	473.583	26341	1300
2013-11-22	6052	7361	39761	59893	78136	11671	31515	40071	815.801	39761	1211.37	40000.6	1300
2013-11-29	4747	6475	51185	55536	80297	9788	22282	42267	684.179	51185	897.014	45471.2	1300
2013-12-06	3404	4937	60193	50633	78764	7301	16155	48703	510.339	60193	407.778	56574.9	1300
2013-12-13	2611	3670	66339	45050	75450	5449	12069	57600	380.884	66339	369.501	59101.8	1300
2013-12-20	1750	2604	71262	39153	70253	3890	9073.03	68694	271.91	71262	217.639	72080.7	1300
2013-12-27	1180	1867	74725	32978	62553	2582	6917.03	82569	180.481	74725	195.389	78337.1	1300
2014-01-03	905	1245	77231	27248	56056	1840	5308.03	94796	128.616	77231	87.0961	72191.5	1300
2014-01-10	575	879	78921	22056	48271	1324	4314.03	107773	92.5473	78921	162.061	79028.3	1300
2014-01-17	390	608	80018	17949	40960	903	3673.03	119191	63.1195	80018	76.7461	84751	1300
2014-01-24	282	429	80831	13935	33996	638	3147.03	130169	44.5961	80831	55.276	79137.7	1300
2014-01-31	211	293	81356	10428	27252	437	2829.03	140420	30.5462	81356	23.0016	83244.7	1300
2014-02-07	170	213	81825	8248	22718	296	2481.03	147134	20.6903	81825	16.7756	76040.5	1300
2014-02-14	118	169	82100	5986	17764	236	2302.03	154350	16.4964	82100	12.774	79836.6	1300
2014-02-21	79	110	82304	4525	13753	168	2196.03	159822	11.7432	82304	25.8048	83207.2	1300
2014-02-28	60	84	82495	3561	11086	120	2050.03	163453	8.38798	82495	9.81503	78210.3	1300
2014-03-07	37	48	82640	2500	8124	93	1964.03	167476	6.50068	82640	8.56518	82668.5	1300
2014-03-14	28	51	82672	2148	6609	74	1938.03	169343	5.17259	82672	4.48247	78815.2	1300
2014-03-21	28	34	82661	1359	4827	40	1966.03	171914	2.79599	82661	1.52932	87629.5	1300
2014-03-28	18	27	82779	1143	3710	47	1865.03	173247	3.28529	82779	8.784	80111.5	1300
2013-10-11	884	560	576	9081	4934	783	84037.5	164085	54.3274	576	55.9906	4485.18	1350
2013-10-18	1935	1210	1782	18166	10474	1810	81130.5	149460	125.584	1782	139.616	0	1350
2013-10-25	3552	2360	4106	32092	19913	3534	76039.5	126095	245.202	4106	171.832	8805.77	1350
2013-11-01	5872	4123	8424	48537	33772	6148	67638.5	95791	426.571	8424	193.706	14328.7	1350
2013-11-08	8486	6417	15653	60970	50469	9498	55501.5	66661	659.006	15653	842.239	11881.6	1350
2013-11-15	9514	8204	25753	63731	64638	11858	42586.5	49731	822.751	25753	919.521	26315.6	1350
2013-11-22	8806	8622	37792	61765	72648	12349	30837.5	43687	856.819	37792	817.893	36700.9	1350
2013-11-29	7144	7778	48852	57772	75922	10708	22283.5	44406	742.96	48852	818.51	46789.3	1350
2013-12-06	5408	6038	58815	52642	75268	8164	15796.5	50190	566.448	58815	932.364	59511.7	1350
2013-12-13	3809	4646	66767	47351	72635	6068	10835.5	58114	421.02	66767	288.404	67883.4	1350
2013-12-20	2614	3351	71895	41661	67602	4289	8197.46	68837	297.586	71895	222.626	68806.1	1350
2013-12-27	1835	2381	75813	35712	61620	2874	6028.46	80768	199.409	75813	240.9	74848.8	1350
2014-01-03	1198	1499	78899	28463	54074	1882	4461.46	95563	130.58	78899	95.3296	78356.1	1350
2014-01-10	779	1056	80673	22507	46119	1331	3549.46	109474	92.3496	80673	134.54	83996	1350
2014-01-17	548	805	81683	18730	39421	943	3021.46	119949	65.4288	81683	26.3273	87094.6	1350
2014-01-24	401	523	82540	14222	31699	669	2593.46	132179	46.4177	82540	49.2666	81425.5	1350
2014-01-31	279	338	83149	9803	24961	409	2291.46	143336	28.3779	83149	21.9782	89784.3	1350
2014-02-07	184	271	83647	7522	20109	315	1955.46	150469	21.8558	83647	29.1832	84662.5	1350
2014-02-14	138	183	83936	6293	16155	226	1800.46	155652	15.6807	83936	21.9191	87002.5	1350
2014-02-21	111	116	84107	4045	11750	162	1723.46	162305	11.2401	84107	10.6163	84620	1350
2014-02-28	68	95	84317	3227	9192	109	1577.46	165681	7.56282	84317	8.59222	84206	1350
2014-03-07	45	61	84364	1993	6856	82	1587.46	169251	5.68946	84364	7.18459	82044.8	1350
2014-03-14	27	34	84471	1346	4935	57	1525.46	171819	3.95487	84471	2.51375	82779.5	1350
2014-03-21	27	28	84437	985	3412	43	1565.46	173703	2.9835	84437	2.50935	88728.4	1350
2014-03-28	14	13	84515	571	2515	24	1515.46	175014	1.66521	84515	1.32754	88732.2	1350
2013-10-11	805	605	449	12185	5096	787	82050.7	160819	57.0386	449	73.3109	1920.41	1400
2013-10-18	1804	1440	1618	27598	11888	1912	79047.7	138614	138.574	1618	143.17	0	1400
2013-10-25	3546	2835	3982	47925	22880	3902	73546.7	107295	282.802	3982	354.67	8939.7	1400
2013-11-01	5698	5380	8731	69138	39306	7294	64100.7	69656	528.64	8731	359.752	2096.98	1400
2013-11-08	7423	8075	16631	77513	54951	10595	51780.7	45636	767.884	16631	997.654	14189.4	1400
2013-11-15	7474	9643	27152	77332	63903	12089	39640.7	36865	876.163	27152	933.821	19522.6	1400
2013-11-22	6519	9518	38847	74541	68362	11416	29025.7	35197	827.386	38847	1380.82	37776.4	1400
2013-11-29	5061	8211	49373	71334	68914	9219	21264.7	37852	668.157	49373	707.156	45811	1400
2013-12-06	3828	6594	57828	67378	66796	7122	15659.7	43926	516.174	57828	643.778	53223.1	1400
2013-12-13	2636	4893	64890	60965	63507	5115	11490.7	53628	370.715	64890	338.592	64758.7	1400
2013-12-20	1882	3569	69746	54735	58988	3656	8712.69	64377	264.972	69746	197.064	72047.7	1400
2013-12-27	1319	2464	73303	46784	53163	2536	6823.69	78153	183.799	73303	205.861	72625.5	1400
2014-01-03	909	1823	75851	40676	47459	1810	5326.69	89965	131.182	75851	112.561	74477.5	1400
2014-01-10	695	1243	77643	33222	41407	1212	4328.69	103471	87.841	77643	49.5317	74706.7	1400
2014-01-17	448	939	78903	28127	35417	917	3619.69	114556	66.4605	78903	83.3068	73790.8	1400
2014-01-24	339	675	79783	21752	29538	651	3112.69	126810	47.1819	79783	46.091	84051.5	1400
2014-01-31	255	456	80415	16400	23303	485	2783.69	138397	35.1509	80415	26.9741	85155.9	1400
2014-02-07	180	343	80887	13356	18853	359	2499.69	145891	26.0189	80887	37.2855	74166.9	1400
2014-02-14	114	221	81269	9451	14555	238	2305.69	154094	17.2493	81269	19.8384	80039.4	1400
2014-02-21	108	172	81454	7536	11662	185	2175.69	158902	13.4081	81454	8.00764	87495.6	1400
2014-02-28	66	103	81646	4813	8250	105	2094.69	165037	7.60998	81646	5.74616	84041.8	1400
2014-03-07	63	122	81747	5228	7160	108	1977.69	165712	7.82741	81747	4.85914	83887.7	1400
2014-03-14	29	62	81805	2625	4395	69	2013.69	171080	5.00085	81805	2.72329	83556.9	1400
2014-03-21	28	45	81910	2441	4157	52	1926.69	171502	3.76875	81910	7.56118	78770	1400
2014-03-28	13	45	81901	2055	2834	38	1950.69	173211	2.75409	81901	5.93686	83292	1400
2013-10-11	1288	1282	1321	16585	8686	1654	81577.6	152829	109.353	1321	106.96	8680.25	1450
2013-10-18	2389	2024	3286	25298	16453	2818	77769.6	136349	186.31	3286	156.383	0	1450
2013-10-25	3832	3623	6846	38571	27865	5117	71167.6	111664	338.306	6846	420.833	0	1450
2013-11-01	5712	5754	12670	51513	43526	7809	61332.6	83061	516.286	12670	437.632	15223.3	1450
2013-11-08	6933	7560	20800	57491	57153	10267	50175.6	63456	678.794	20800	778.546	18138.3	1450
2013-11-15	6971	8758	31128	58475	68401	11526	38611.6	51224	762.032	31128	775.097	37474.2	1450
2013-11-22	6213	8766	42050	55269	75594	10986	28439.6	47237	726.331	42050	864.828	38191.5	1450
2013-11-29	4788	7420	52374	51285	77075	9043	20886.6	49740	597.871	52374	246.926	58948.8	1450
2013-12-06	3609	5892	60903	46072	76812	6866	15064.6	55216	453.94	60903	371.08	60513.7	1450
2013-12-13	2618	4431	67174	41396	72651	5049	11245.6	64053	333.811	67174	460.575	63019.3	1450
2013-12-20	1891	3243	71997	35294	68057	3635	8337.63	74749	240.325	71997	181.949	73157	1450
2013-12-27	1266	2185	75606	30086	61225	2455	6411.63	86789	162.31	75606	120.192	75765.1	1450
2014-01-03	839	1578	77954	24632	54095	1741	5097.63	99373	115.105	77954	115.669	72263.7	1450
2014-01-10	643	1058	79671	19192	46726	1183	4096.63	112182	78.2131	79671	83.1335	70039.4	1450
2014-01-17	429	756	80763	15441	39574	821	3520.63	123085	54.2798	80763	61.0762	76709.7	1450
2014-01-24	325	490	81708	11749	32971	602	2945.63	133380	39.8007	81708	44.9147	85007.4	1450
2014-01-31	235	398	82340	9461	27516	431	2495.63	141123	28.4952	82340	31.1158	84300	1450
2014-02-07	170	292	82634	7091	21210	297	2372.63	149799	19.6359	82634	18.2943	88047.3	1450
2014-02-14	123	178	82976	5179	17259	197	2191.63	155662	13.0245	82976	14.8	84409.5	1450
2014-02-21	89	158	83131	4123	13762	162	2090.63	160215	10.7105	83131	13.2476	80456.7	1450
2014-02-28	73	104	83346	2873	10536	107	1945.63	164691	7.07422	83346	13.4866	87530.8	1450
2014-03-07	64	76	83567	2344	8333	85	1761.63	167423	5.61971	83567	3.77321	86992.2	1450
2014-03-14	47	49	83550	1677	6847	63	1822.63	169576	4.16519	83550	4.23258	87668.4	1450
2014-03-21	30	48	83678	1214	4544	53	1712.63	172342	3.50405	83678	4.37052	84374.8	1450
2014-03-28	19	36	83669	949	3674	39	1744.63	173477	2.57845	83669	0	78915	1450
2013-10-11	1083	935	1002	7803	5685	1454	86221.7	164612	80.9495	1002	75.3398	1149.73	1500
2013-10-18	1692	1652	2867	13765	9540	2554	83030.7	154795	142.191	2867	173.009	2387.39	1500
2013-10-25	2655	2521	5828	21035	15724	3901	78237.7	141341	217.183	5828	332.852	7362.07	1500
2013-11-01	3761	3748	10213	30299	23609	5837	71519.7	124192	324.967	10213	204.675	15443	1500
2013-11-08	5109	5485	17320	39520	34768	8294	61327.7	103812	461.757	17320	527.383	15849.7	1500
2013-11-15	5878	6518	26092	44293	44797	10130	50753.7	89010	563.974	26092	468.479	25046.7	1500
2013-11-22	5782	7212	36300	46813	53327	11015	39947.7	77960	613.246	36300	462.571	35569.3	1500
2013-11-29	5265	7102	47378	44785	59773	10463	29496.7	73542	582.514	47378	0	48873.4	1500
2013-12-06	4185	5972	57327	41352	62016	8819	21757.7	74732	490.986	57327	572.953	51652.4	1500
2013-12-13	3226	4889	65082	36921	61371	6832	16044.7	79808	380.363	65082	413.305	61582.5	1500
2013-12-20	2293	3683	71356	32022	58382	5093	11909.7	87696	283.546	71356	176.742	73633.1	1500
2013-12-27	1606	2787	75354	27428	54244	3846	9494.72	96428	214.121	75354	107.037	75929.2	1500
2014-01-03	1092	1786	79135	21242	48079	2485	7228.72	108779	138.349	79135	112.345	84780.3	1500
2014-01-10	794	1262	81528	16252	41496	1769	5657.72	120352	98.4867	81528	152.951	85114.9	1500
2014-01-17	523	879	83076	13067	34532	1229	4763.72	130501	68.423	83076	78.9525	88212.4	1500
2014-01-24	366	655	84330	10105	28743	868	3890.72	139252	48.3248	84330	40.3086	84431.8	1500
2014-01-31	279	459	85100	7566	23480	574	3403.72	147054	31.9567	85100	20.4776	87910.4	1500
2014-02-07	203	321	85501	5616	19086	463	3216.72	153398	25.7769	85501	10.3308	92421.4	1500
2014-02-14	131	225	85952	3980	14604	310	2933.72	159516	17.2588	85952	11.2858	88953.7	1500
2014-02-21	82	137	86353	2755	11210	200	2669.72	164135	11.1347	86353	3.36493	85226.4	1500
2014-02-28	85	95	86469	2248	9129	152	2592.72	166723	8.4624	86469	2.79659	85877.5	1500
2014-03-07	52	97	86628	1715	6771	114	2464.72	169614	6.3468	86628	8.08168	89369.2	1500
2014-03-14	47	84	86694	1241	5532	98	2416.72	171327	5.45602	86694	7.12749	87315.2	1500
2014-03-21	22	55	86805	999	4129	71	2359.72	172972	3.95283	86805	4.77346	88496	1500
2014-03-28	16	37	86803	674	3043	48	2385.72	174383	2.67234	86803	0.0788975	87502.8	1500
2013-10-11	898	1269	1183	7476	4587	1791	86528.8	166037	113.551	1183	173.745	0	1550
2013-10-18	1437	2106	2983	12533	7905	2661	83352.8	157662	168.71	2983	199.894	1222.68	1550
2013-10-25	2238	3320	6091	19545	12676	4301	78229.8	145879	272.687	6091	211.697	4959.72	1550
2013-11-01	3170	4879	10762	27383	19390	6264	71067.8	131327	397.143	10762	364.108	7193.91	1550
2013-11-08	4091	6805	17712	36024	27403	8557	61270.8	114673	542.522	17712	486.884	17201.7	1550
2013-11-15	4634	8207	25789	41189	34636	10218	51248.8	102275	647.831	25789	598.362	29502.4	1550
2013-11-22	4585	9096	36902	44280	43126	11079	39295.8	90694	702.419	36902	315.594	40071.7	1550
2013-11-29	4098	8841	47521	43932	48031	10247	29418.8	86137	649.669	47521	804.979	43333.2	1550
2013-12-06	3198	7683	56931	40267	49473	8544	22066.8	88360	541.698	56931	494.444	54909.7	1550
2013-12-13	2326	6189	65570	36037	49172	6608	15793.8	92891	418.953	65570	297.485	67564.8	1550
2013-12-20	1708	4627	71470	30531	45933	4887	12073.8	101636	309.84	71470	206.198	74721.7	1550
2013-12-27	1156	3381	76249	25627	41526	3346	9092.79	110947	212.14	76249	332.581	80357.5	1550
2014-01-03	798	2332	79475	19817	35699	2311	7273.79	122584	146.52	79475	111.404	73753.4	1550
2014-01-10	552	1714	81613	15781	30354	1607	5999.79	131965	101.885	81613	169.78	83620	1550
2014-01-17	383	1130	83513	11856	24960	1114	4852.79	141284	70.6286	83513	79.8348	79912.1	1550
2014-01-24	254	789	84487	8506	19800	814	4348.79	149794	51.6084	84487	76.66	81848.5	1550
2014-01-31	182	517	85402	6148	15288	546	3777.79	156664	34.6169	85402	31.1133	82867.3	1550
2014-02-07	110	378	85977	4610	12018	381	3413.79	161472	24.1558	85977	16.476	86139.8	1550
2014-02-14	102	268	86207	3444	9310	272	3301.79	165346	17.2451	86207	7.40682	87768	1550
2014-02-21	79	179	86553	2247	6850	177	3067.79	169003	11.222	86553	11.2292	92731	1550
2014-02-28	53	136	86721	1925	5370	119	2968.79	170805	7.54471	86721	7.21004	88324.4	1550
2014-03-07	44	105	86763	1279	3598	103	2966.79	173223	6.5303	86763	3.11123	85576	1550
2014-03-14	32	67	86998	920	2852	69	2781.79	174328	4.37466	86998	3.4557	87958	1550
2014-03-21	17	46	86940	651	2091	44	2875.79	175358	2.78964	86940	4.36829	85028.5	1550
2014-03-28	8	39	86973	506	1591	35	2858.79	176003	2.21903	86973	0	88913.9	1550
2013-10-11	1351	1811	1548	6188	4394	2304	84360.5	167518	144.763	1548	150.749	0	1600
2013-10-18	1932	2542	3970	9253	6647	3118	80626.5	162200	195.908	3970	198.002	5107.79	1600
2013-10-25	2651	3750	7317	13288	9729	4555	75352.5	155083	286.197	7317	333.149	6727.18	1600
2013-11-01	3582	5137	12058	18043	13981	6128	68293.5	146076	385.03	12058	548.878	7832	1600
2013-11-08	4544	6811	19096	23094	19606	8175	58619.5	135400	513.646	19096	618.941	17041.7	1600
2013-11-15	5106	8273	27212	27537	25185	9578	48479.5	125378	601.798	27212	981.094	20795.6	1600
2013-11-22	5101	9027	35887	30056	30621	10217	39055.5	117423	641.948	35887	680.765	31227.2	1600
2013-11-29	4819	8907	45835	30441	35115	9828	29509.5	112544	617.506	45835	395.912	47706.3	1600
2013-12-06	3807	8184	55751	29170	37204	8578	21328.5	111726	538.967	55751	576.33	48748.2	1600
2013-12-13	2918	6801	63907	26585	37761	6773	15444.5	113754	425.557	63907	583.07	66795.5	1600
2013-12-20	2129	5377	70050	22652	36495	5191	11514.5	118953	326.157	70050	241.988	62272.3	1600
2013-12-27	1537	3734	75425	18279	33215	3502	8374.45	126606	220.035	75425	159.702	79365.5	1600
2014-01-03	1011	2716	78927	14278	29097	2484	6416.45	134725	156.073	78927	180.272	73858	1600
2014-01-10	678	1833	81445	10564	24923	1635	5114.45	142613	102.729	81445	107.41	76931.1	1600
2014-01-17	411	1265	83194	8076	20529	1098	4200.45	149495	68.9888	83194	92.1615	90221.1	1600
2014-01-24	331	803	84291	5612	16598	715	3645.45	155890	44.9244	84291	43.5722	84020.4	1600
2014-01-31	215	589	85137	4174	13130	495	3129.45	160796	31.1015	85137	14.633	88784.7	1600
2014-02-07	152	415	85573	3269	10341	383	2930.45	164490	24.0644	85573	15.4844	86217.2	1600
2014-02-14	109	304	85953	2192	8125	272	2704.45	167783	17.0901	85953	17.7725	81808.2	1600
2014-02-21	76	202	86320	1553	5946	180	2472.45	170601	11.3096	86320	9.73124	79156.1	1600
2014-02-28	49	163	86491	1103	4484	132	2367.45	172513	8.29374	86491	3.95832	86382.9	1600
2014-03-07	37	95	86568	784	3275	92	2370.45	174041	5.78048	86568	3.12482	87356.3	1600
2014-03-14	22	72	86658	599	2405	57	2318.45	175096	3.58139	86658	2.33087	80548.8	1600
2014-03-21	15	54	86707	394	1732	49	2294.45	175974	3.07874	86707	5.74293	79961.8	1600
2014-03-28	11	34	86783	266	1290	27	2242.45	176544	1.69645	86783	4.45143	90284.5	1600
2013-10-11	1689	1375	1648	5001	3379	1750	83004.6	169720	107.528	1648	61.4132	629.1	1650
2013-10-18	2614	1895	3840	7034	5467	2662	79367.6	165599	163.566	3840	180.529	6407.55	1650
2013-10-25	3699	2632	6765	9538	7803	3779	74620.6	160759	232.2	6765	129.692	2812	1650
2013-11-01	5212	3926	11441	13992	11833	5544	67137.6	152275	340.65	11441	255.877	12039.6	1650
2013-11-08	6515	5237	17188	18058	16355	7295	58776.6	143687	448.24	17188	369.521	13606	1650
2013-11-15	7500	6247	24893	22088	21099	8861	49076.6	134913	544.462	24893	375.828	28477.4	1650
2013-11-22	8120	7386	34060	25312	27023	10172	38150.6	125765	625.016	34060	663.602	40776.3	1650
2013-11-29	7738	7610	44010	26610	31773	10174	28358.6	119717	625.139	44010	1288.43	41163.5	1650
2013-12-06	6803	6911	53827	25885	35263	9118	20175.6	116952	560.254	53827	275.533	52731.6	1650
2013-12-13	5128	5931	62485	23477	36838	7678	14172.6	117785	471.773	62485	554.025	64022.3	1650
2013-12-20	3812	4622	69839	20320	36800	5628	9443.62	120980	345.811	69839	356.734	69621.6	1650
2013-12-27	2628	3374	75117	16877	34733	4101	6597.62	126490	251.985	75117	239.735	77742	1650
2014-01-03	1697	2317	78966	13028	31217	2792	4736.62	133855	171.554	78966	222.274	77848.3	1650
2014-01-10	1201	1630	81212	10270	27690	1911	3673.62	140140	117.421	81212	191.738	82714.2	1650
2014-01-17	756	1104	82987	7254	23406	1249	2869.62	147440	76.7445	82987	36.0077	81455.3	1650
2014-01-24	513	738	84201	5197	18937	799	2264.62	153966	49.0944	84201	88.5963	73947.5	1650
2014-01-31	329	466	85046	3553	14792	511	1875.62	159755	31.3983	85046	45.4387	85555.1	1650
2014-02-07	223	327	85537	2464	11998	389	1629.62	163638	23.902	85537	30.6497	83478	1650
2014-02-14	151	210	85857	1619	9043	232	1498.62	167438	14.2552	85857	8.23187	89417.3	1650
2014-02-21	117	134	86061	1022	6424	144	1404.62	170654	8.84805	86061	17.4546	81327.6	1650
2014-02-28	92	88	86195	768	4939	108	1341.62	172393	6.63604	86195	12.7038	82423	1650
2014-03-07	49	84	86316	575	3610	89	1267.62	173915	5.46859	86316	1.65341	85785.2	1650
2014-03-14	53	46	86413	367	2868	55	1204.62	174865	3.37946	86413	4.25819	81496.7	1650
2014-03-21	23	30	86494	273	2067	47	1169.62	175760	2.88791	86494	5.94465	91948.9	1650
2014-03-28	21	14	86526	162	1537	25	1155.62	176401	1.53612	86526	0.011386	80945.4	1650
2013-10-11	2334	1113	779	4186	5220	1721	86629.4	168694	91.917	779	121.133	2926.1	1700
2013-10-18	3011	2201	3093	8253	6717	3364	82550.4	163130	179.668	3093	126.663	3567.67	1700
2013-10-25	3985	2854	6431	12168	9470	4187	77585.4	156462	223.624	6431	315.368	3155.1	1700
2013-11-01	5390	3927	11684	16543	13994	5949	69854.4	147563	317.73	11684	320.121	11897.8	1700
2013-11-08	6856	5178	17934	21797	19204	7641	60887.4	137099	408.099	17934	133.501	14873.8	1700
2013-11-15	7904	5990	25794	24678	24707	9105	51167.4	128715	486.289	25794	827.212	28041.5	1700
2013-11-22	8224	6895	34947	28035	30027	10058	40789.4	120038	537.188	34947	704.992	33569.9	1700
2013-11-29	7996	7210	45221	29294	35328	10327	30428.4	113478	551.555	45221	759.593	48489.5	1700
2013-12-06	6899	6503	54737	27854	37896	9284	22716.4	112350	495.85	54737	396.581	55506.8	1700
2013-12-13	5528	5570	63156	25763	38573	7624	16601.4	113764	407.191	63156	624.535	66813.7	1700
2013-12-20	4194	4334	70528	22111	38170	5889	11799.4	117819	314.526	70528	308.287	70470.2	1700
2013-12-27	2882	3126	76428	18296	36003	4269	8419.37	123801	228.003	76428	201.939	77361.1	1700
2014-01-03	2000	2268	80463	14620	32614	2952	6124.37	130866	157.664	80463	225.225	77872.1	1700
2014-01-10	1399	1617	83091	11205	28432	2100	4748.37	138463	112.159	83091	100.343	84991.2	1700
2014-01-17	913	1170	84724	8725	23892	1437	4048.37	145483	76.7488	84724	69.4461	82577.1	1700
2014-01-24	599	769	86077	5954	19484	938	3410.37	152662	50.0977	86077	22.8668	91415.6	1700
2014-01-31	431	489	87100	4134	15252	621	2835.37	158714	33.167	87100	25.7285	81185.9	1700
2014-02-07	290	300	87892	2727	11927	384	2373.37	163446	20.5091	87892	34.1903	89809.5	1700
2014-02-14	212	228	88112	2227	9680	306	2303.37	166193	16.3432	88112	10.5289	86763.4	1700
2014-02-21	140	158	88480	1571	7055	191	2077.37	169474	10.2011	88480	14.5218	89471	1700
2014-02-28	103	126	88602	1031	5464	153	2024.37	171605	8.17159	88602	9.97523	83177.7	1700
2014-03-07	73	85	88697	829	4191	124	2000.37	173080	6.62272	88697	6.45755	87053.8	1700
2014-03-14	47	76	88802	570	3126	96	1930.37	174404	5.12727	88802	2.55682	90138.6	1700
2014-03-21	44	40	88940	420	2278	58	1831.37	175402	3.09773	88940	4.25117	98847.1	1700
2014-03-28	25	26	89014	256	1625	28	1790.37	176219	1.49545	89014	1.48856	79818.7	1700
2013-10-11	1854	1387	1332	10539	5969	1829	88926.1	161592	101.936	1332	132.833	0	1750
2013-10-18	3035	2177	3549	17614	9658	3007	84738.1	150828	167.59	3549	86.6792	4310.69	1750
2013-10-25	4529	3381	6671	25548	14597	4494	78918.1	137955	250.466	6671	259.579	8045.85	1750
2013-11-01	6346	4846	11799	35083	21902	6593	70508.1	121115	367.45	11799	502.229	13663.6	1750
2013-11-08	8012	6870	19374	45098	30608	9101	59243.1	102394	507.229	19374	393.018	15998.3	1750
2013-11-15	8952	8323	28723	50211	38196	10828	47501.1	89693	603.481	28723	395.566	22882.1	1750
2013-11-22	8820	8886	39219	52663	44365	11059	36574.1	81072	616.355	39219	612.761	33699.5	1750
2013-11-29	7757	8402	49994	51139	47693	10291	27346.1	79268	573.552	49994	216.39	51766.9	1750
2013-12-06	6451	7408	58868	47828	48303	8888	20772.1	81969	495.358	58868	562.017	57328.3	1750
2013-12-13	4752	6096	67620	43677	47064	6928	15031.1	87359	386.121	67620	524.988	64374.1	1750
2013-12-20	3448	4551	74312	37137	44016	5083	11188.1	96947	283.293	74312	279.071	72700.9	1750
2013-12-27	2579	3446	78729	32249	39648	3796	8745.15	106203	211.564	78729	130.025	77049.5	1750
2014-01-03	1761	2348	82575	25409	34658	2501	6815.15	118033	139.389	82575	135.323	74310.6	1750
2014-01-10	1147	1704	85177	19969	29132	1714	5471.15	128999	95.527	85177	158.001	78198.5	1750
2014-01-17	845	1129	86772	15206	23787	1222	4753.15	139107	68.1061	86772	40.0321	93365.2	1750
2014-01-24	581	833	87939	11839	19726	863	4146.15	146535	48.0979	87939	45.0432	89852.6	1750
2014-01-31	374	597	88822	8417	14817	647	3706.15	154866	36.0595	88822	30.7437	89563	1750
2014-02-07	279	383	89463	6377	11762	394	3374.15	159961	21.9589	89463	24.2817	89142.9	1750
2014-02-14	200	261	89839	4520	8947	264	3199.15	164633	14.7136	89839	15.5437	89732.3	1750
2014-02-21	156	197	90134	3466	6854	195	3012.15	167780	10.868	90134	11.3206	88262.2	1750
2014-02-28	94	139	90371	2419	5025	136	2895.15	170656	7.57973	90371	6.59428	86786.9	1750
2014-03-07	71	105	90447	1801	3547	104	2876.15	172752	5.79627	90447	0	94460.5	1750
2014-03-14	55	61	90557	1167	2603	65	2826.15	174330	3.62267	90557	4.68478	88980.3	1750
2014-03-21	27	56	90689	956	1952	57	2727.15	175192	3.1768	90689	0.512701	88683.9	1750
2014-03-28	28	32	90709	608	1425	37	2730.15	176067	2.06213	90709	4.87977	86754	1750
2013-10-11	1252	1484	1901	5987	2991	1869	83513.8	169122	117.586	1901	170.865	5667.17	1800
2013-10-18	1978	1802	3844	7487	5333	2282	80526.8	165280	143.57	3844	36.7314	1986.37	1800
2013-10-25	3082	2758	6839	10823	8094	3825	75471.8	159183	240.646	6839	263.121	1322.57	1800
2013-11-01	4132	3778	10751	14481	11338	5244	69489.8	152281	329.921	10751	326.483	10065.3	1800
2013-11-08	5393	5094	16453	19281	15967	7018	61210.8	142852	441.53	16453	349.271	17053.1	1800
2013-11-15	6480	6532	24120	24185	21641	8823	51018.8	132274	555.09	24120	562.017	23622	1800
2013-11-22	6882	7534	33135	27669	27424	10017	40599.8	123007	630.209	33135	738.723	39123.8	1800
2013-11-29	6574	7726	43206	28775	32207	10137	30644.8	117118	637.759	43206	586.702	47514.9	1800
2013-12-06	5590	7320	52950	28908	36335	9350	22290.8	112857	588.246	52950	525.992	55783.7	1800
2013-12-13	4463	6229	61595	26395	37151	7506	15863.8	114554	472.232	61595	621.835	57695.1	1800
2013-12-20	3325	4814	69124	22666	37332	5928	10887.8	118102	372.954	69124	397.081	63508.6	1800
2013-12-27	2245	3613	74376	18536	34925	4190	7916.84	124639	263.609	74376	204.169	74221.9	1800
2014-01-03	1591	2530	78381	14759	32164	2806	5648.84	131177	176.537	78381	255.162	86081.3	1800
2014-01-10	1011	1711	81009	11274	27081	1926	4419.84	139745	121.172	81009	135.005	86493	1800
2014-01-17	690	1217	82840	8206	23386	1316	3403.84	146508	82.7948	82840	75.619	80624	1800
2014-01-24	480	791	84120	5894	19110	854	2759.84	153096	53.7285	84120	22.705	78077.6	1800
2014-01-31	290	495	84982	3981	14501	538	2383.84	159618	33.8477	84982	43.367	88251.9	1800
2014-02-07	216	316	85545	2877	11803	364	2073.84	163420	22.9007	85545	16.1549	86945.3	1800
2014-02-14	122	240	85917	2043	8892	263	1871.84	167165	16.5464	85917	22.8255	83802	1800
2014-02-21	95	138	86135	1256	6667	173	1782.84	170177	10.8841	86135	8.6058	82450.9	1800
2014-02-28	76	116	86330	979	5115	130	1628.84	172006	8.17881	86330	6.32796	86058.4	1800
2014-03-07	40	70	86429	669	3723	70	1611.84	173708	4.40398	86429	1.23947	89785	1800
2014-03-14	36	53	86556	473	2839	62	1505.84	174788	3.90067	86556	2.29931	86974.5	1800
2014-03-21	26	42	86540	344	2006	45	1542.84	175750	2.83113	86540	2.0545	86427.3	1800
2014-03-28	9	37	86580	257	1468	35	1524.84	176375	2.20199	86580	3.74894	86288.4	1800
2013-10-11	999	1253	1608	8668	4276	1658	79552.9	165156	108.171	1608	145.013	3697.17	1850
2013-10-18	1753	1779	3452	11984	8068	2343	76428.9	158048	152.861	3452	80.7256	0	1850
2013-10-25	2648	2657	6101	16584	12195	3651	72006.9	149321	238.197	6101	256.923	2480.99	1850
2013-11-01	3773	3958	10234	23740	18343	5512	65447.9	136017	359.612	10234	362.367	16742.5	1850
2013-11-08	4618	5201	15698	29685	24357	7046	57895.9	124058	459.693	15698	379.798	17352.8	1850
2013-11-15	5461	6391	23142	34897	31948	8509	48418.9	111255	555.142	23142	791.92	20351.9	1850
2013-11-22	5868	7396	32758	39381	40164	9624	37390.9	98555	627.886	32758	549.66	30994.3	1850
2013-11-29	5262	7272	41201	39223	44693	9341	29677.9	94184	609.423	41201	719.021	44779.5	1850
2013-12-06	4439	6640	50439	37165	47887	8562	21894.9	93048	558.599	50439	341.303	52302.9	1850
2013-12-13	3607	5745	58009	34072	48631	6962	16051.9	95397	454.213	58009	601.578	63686.2	1850
2013-12-20	2532	4329	65199	29275	46171	5025	11352.9	102654	327.839	65199	322.948	61368.8	1850
2013-12-27	1840	3186	69392	24330	43146	3659	8994.92	110624	238.719	69392	239.15	70636.5	1850
2014-01-03	1292	2271	72984	19890	38381	2645	6865.92	119829	172.564	72984	148.781	75657.8	1850
2014-01-10	840	1626	75547	15451	33492	1785	5399.92	129157	116.456	75547	88.9257	74963.2	1850
2014-01-17	539	1037	77348	11112	26963	1141	4488.92	140025	74.4408	77348	61.0971	70230.6	1850
2014-01-24	435	752	78458	8947	23016	836	3767.92	146137	54.542	78458	56.0727	78367.2	1850
2014-01-31	263	520	79318	6331	17924	583	3311.92	153845	38.0359	79318	66.318	80320.7	1850
2014-02-07	211	379	79797	4621	14149	411	3025.92	159330	26.8143	79797	20.5653	83498	1850
2014-02-14	151	288	80168	3536	11122	322	2805.92	163442	21.0078	80168	4.91938	78707.7	1850
2014-02-21	100	171	80568	2500	8657	196	2573.92	166943	12.7874	80568	9.36703	85430.2	1850
2014-02-28	78	128	80619	1834	6316	151	2587.92	169950	9.85149	80619	9.32838	78282.1	1850
2014-03-07	56	97	80809	1343	4736	105	2450.92	172021	6.85038	80809	7.26659	81057.2	1850
2014-03-14	41	56	80803	928	3611	79	2512.92	173561	5.15409	80803	0	77163.7	1850
2014-03-21	26	39	81125	662	2770	48	2222.92	174668	3.1316	81125	1.56617	83362.8	1850
2014-03-28	17	32	81036	460	1878	53	2327.92	175762	3.45781	81036	0.279579	80644.6	1850
2013-10-11	886	1083	1557	11274	5774	1576	86490.1	161052	101.602	1557	104.038	1296.77	1900
2013-10-18	1675	1660	3269	15457	11046	2289	83412.1	151597	147.568	3269	118.851	3597.64	1900
2013-10-25	2769	3038	6493	25103	19282	4433	77716.1	133715	285.788	6493	251.745	7622.11	1900
2013-11-01	4088	4560	11001	35399	28863	6569	70367.1	113838	423.493	11001	573.081	9560.85	1900
2013-11-08	5311	6224	18301	43403	41082	8930	60180.1	93615	575.703	18301	842.052	25854.2	1900
2013-11-15	5957	7839	27934	48577	53713	11052	48286.1	75810	712.505	27934	671.847	25119.3	1900
2013-11-22	5780	8196	39011	48850	63019	11414	37029.1	66231	735.842	39011	940.417	41494.8	1900
2013-11-29	4889	7745	50435	45827	68936	10389	26947.1	63337	669.762	50435	973.44	46033.1	1900
2013-12-06	3800	6469	60059	41527	70235	8348	19688.1	66338	538.182	60059	286.057	50916.8	1900
2013-12-13	2775	5005	67818	36520	68726	6295	14418.1	72854	405.829	67818	284.667	73356.2	1900
2013-12-20	2106	3682	73212	31863	64881	4629	11016.1	81356	298.424	73212	378.625	74602.8	1900
2013-12-27	1433	2724	77701	26046	59189	3227	8158.12	92865	208.04	77701	229.179	81529.6	1900
2014-01-03	1018	1820	81051	20881	52861	2243	6127.12	104358	144.603	81051	147.791	78761	1900
2014-01-10	665	1293	83122	16921	45832	1552	4936.12	115347	100.055	83122	82.8247	78455.6	1900
2014-01-17	458	844	84593	12840	39047	1022	4121.12	126213	65.8867	84593	89.4954	86630.5	1900
2014-01-24	316	603	85544	9822	32140	710	3553.12	136138	45.7726	85544	23.6326	84753.4	1900
2014-01-31	218	437	86318	7550	26480	524	3043.12	144070	33.7814	86318	34.8046	89028.1	1900
2014-02-07	176	335	86733	5812	21885	380	2772.12	150403	24.498	86733	11.3722	81059.2	1900
2014-02-14	118	208	87218	4175	17227	265	2472.12	156698	17.0841	87218	14.1643	83213.5	1900
2014-02-21	91	142	87364	3134	13259	181	2419.12	161707	11.6688	87364	16.5108	90730.5	1900
2014-02-28	57	104	87629	2128	10284	140	2226.12	165688	9.02558	87629	12.0544	86028.5	1900
2014-03-07	60	88	87667	1650	7911	107	2201.12	168539	6.89812	87667	8.07907	87941.2	1900
2014-03-14	41	61	87861	1326	6288	72	2053.12	170486	4.64173	87861	6.96816	80226.9	1900
2014-03-21	16	48	87940	874	4633	67	2012.12	172593	4.31938	87940	4.51708	82241.5	1900
2014-03-28	22	36	87930	761	3741	42	2028.12	173598	2.70767	87930	4.0728	83816.5	1900
2013-10-11	789	845	1202	9794	5103	1184	82340.5	163203	75.7822	1202	101.71	1891.86	1950
2013-10-18	1499	1374	2587	13817	9657	1899	79716.5	154626	121.546	2587	89.4014	1138.14	1950
2013-10-25	2700	2455	5126	21822	16784	3539	74895.5	139494	226.514	5126	266.549	5857.55	1950
2013-11-01	3922	3905	9348	32324	26619	5787	68001.5	119157	370.398	9348	278.166	6868.22	1950
2013-11-08	5341	5444	15306	41588	38822	7890	59085.5	97690	505.001	15306	527.584	16758.4	1950
2013-11-15	6331	7087	24352	47642	52034	10071	47406.5	78424	644.597	24352	432.689	35711	1950
2013-11-22	6327	8000	34648	48975	62968	11209	36201.5	66157	717.434	34648	930.399	27504.4	1950
2013-11-29	5385	7936	45830	46786	70722	10622	26025.5	60592	679.863	45830	642.763	45323.7	1950
2013-12-06	4287	6653	55615	42671	73312	8502	18621.5	62117	544.172	55615	547.162	49554.6	1950
2013-12-13	3181	5079	63379	37574	71379	6601	13537.5	69147	422.498	63379	348.475	66114.9	1950
2013-12-20	2244	3899	69114	32435	68261	4705	9919.49	77404	301.145	69114	440.483	71788.8	1950
2013-12-27	1531	2627	73923	26825	63385	3241	7095.49	87890	207.441	73923	230.729	73062.6	1950
2014-01-03	1044	1861	76878	21710	55892	2293	5393.49	100498	146.764	76878	196.089	77977.4	1950
2014-01-10	698	1212	79060	16788	48326	1483	4206.49	112986	94.9197	79060	112.07	77880	1950
2014-01-17	481	848	80403	12718	41053	1051	3444.49	124329	67.2695	80403	73.1398	80120.7	1950
2014-01-24	336	581	81381	10073	34309	692	2878.49	133718	44.2916	81381	29.9285	80420.5	1950
2014-01-31	230	418	81948	7492	28321	493	2580.49	142287	31.5546	81948	0	78946.3	1950
2014-02-07	173	277	82519	5117	22236	326	2207.49	150747	20.8657	82519	28.2835	79411	1950
2014-02-14	139	197	82734	3979	18080	247	2106.49	156041	15.8093	82734	11.0611	79528	1950
2014-02-21	99	159	82959	2986	14239	187	1959.49	160875	11.969	82959	8.58422	84927.8	1950
2014-02-28	69	90	83182	2066	11174	127	1835.49	164860	8.12866	83182	1.8962	89025.2	1950
2014-03-07	58	72	83396	1543	8427	95	1650.49	168130	6.0805	83396	5.60548	80529.9	1950
2014-03-14	44	62	83307	1324	6468	61	1763.49	170308	3.90432	83307	7.91293	79491.3	1950
2014-03-21	29	36	83468	780	4807	35	1643.49	172513	2.24018	83468	1.79634	83683.9	1950
2014-03-28	19	31	83560	603	3520	35	1566.49	173977	2.24018	83560	1.09596	83222.7	1950
2013-10-11	960	697	1051	6498	3917	964	83794.5	167685	60.4078	1051	49.475	3365.22	2000
2013-10-18	1948	1158	2348	9933	7624	1745	81048.5	160543	109.348	2348	42.3376	6958.77	2000
2013-10-25	3189	1992	4503	15814	12725	2986	76818.5	149561	187.114	4503	201.689	6951.78	2000
2013-11-01	4936	3253	8022	24157	20660	4862	70291.5	133283	304.671	8022	121.539	1776.02	2000
2013-11-08	6871	4718	13783	33349	31166	7226	61130.5	113585	452.808	13783	502.07	10838.7	2000
2013-11-15	8448	6077	20883	39605	42264	9259	51094.5	96231	580.203	20883	358.342	18130.8	2000
2013-11-22	9063	7557	31609	43741	54615	11040	38273.5	79744	691.807	31609	815.755	31837	2000
2013-11-29	8760	7614	42485	42960	62936	10933	27643.5	72204	685.102	42485	666.083	39961.2	2000
2013-12-06	7241	7019	52858	40197	67678	9679	19384.5	70225	606.522	52858	599.647	51659.2	2000
2013-12-13	5481	5728	62072	36076	68511	7923	13221.5	73513	496.485	62072	344.762	63566.1	2000
2013-12-20	3774	4277	69361	30873	65607	5753	9090.54	81620	360.504	69361	428.365	70020.6	2000
2013-12-27	2642	3044	74207	25519	60810	3898	6609.54	91771	244.263	74207	196.637	72598	2000
2014-01-03	1729	2119	77836	20455	54936	2671	4818.54	102709	167.375	77836	230.928	72011.1	2000
2014-01-10	1151	1362	80481	15582	47477	1735	3508.54	115041	108.722	80481	145.98	82432.8	2000
2014-01-17	775	966	81920	12269	40752	1163	2841.54	125079	72.8779	81920	71.9076	80756.1	2000
2014-01-24	480	606	83222	8565	33031	791	2194.54	136504	49.567	83222	38.3857	78840.6	2000
2014-01-31	328	373	83815	6046	26459	493	1986.54	145595	30.8932	83815	26.1985	76695.4	2000
2014-02-07	227	276	84341	4420	21204	364	1658.54	152476	22.8096	84341	23.0799	81520	2000
2014-02-14	152	173	84679	3229	16378	236	1498.54	158493	14.7886	84679	9.30887	88678.8	2000
2014-02-21	112	131	84856	2226	12672	192	1403.54	163202	12.0314	84856	13.3545	92963.1	2000
2014-02-28	66	99	85003	1661	9613	115	1334.54	166826	7.20633	85003	6.99625	82656.4	2000
2014-03-07	53	61	85076	1162	7303	85	1312.54	169635	5.32642	85076	8.02537	84995.4	2000
2014-03-14	46	42	85184	736	5440	46	1230.54	171924	2.88253	85184	0.805699	87728.3	2000
2014-03-21	28	30	85336	589	4153	37	1108.54	173358	2.31856	85336	1.85513	83003.2	2000
2014-03-28	25	22	85281	399	2953	27	1174.54	174748	1.69192	85281	0.174219	84034.2	2000
2013-10-11	1828	1021	1534	13913	7985	1518	89691	156202	90.731	1534	98.037	7948.15	2050
2013-10-18	3459	1809	3642	22241	14435	2904	85164	141424	173.572	3642	213.149	4320.59	2050
2013-10-25	5683	3018	7340	33052	23364	4907	78033	121684	293.292	7340	204.471	5537.55	2050
2013-11-01	8161	4420	13474	44597	35400	7387	68019	98103	441.522	13474	269.017	12349.5	2050
2013-11-08	10175	6176	21812	52818	48228	10135	55911	77054	605.77	21812	708.977	16589.8	2050
2013-11-15	10853	7009	32961	55181	58742	11684	43251	64177	698.354	32961	46.322	36465.6	2050
2013-11-22	10529	7074	43262	53562	65500	11724	33209	59038	700.745	43262	839.537	45447.8	2050
2013-11-29	8650	6498	55759	50594	69910	10488	23167	57596	626.869	55759	226.22	54526.2	2050
2013-12-06	6852	5396	65227	45503	70121	8366	16599	62476	500.037	65227	532.132	68301.6	2050
2013-12-13	5112	4226	72468	41065	67825	6516	12268	69210	389.462	72468	670.014	76048	2050
2013-12-20	3650	3107	78328	35483	63209	4702	8988.96	79408	281.039	78328	162.954	82252.9	2050
2013-12-27	2599	2141	82358	29655	57455	3343	6975.96	90990	199.811	82358	304.244	82290.9	2050
2014-01-03	1686	1489	85574	23875	50994	2277	5324.96	103231	136.097	85574	92.066	88467.9	2050
2014-01-10	1189	999	87798	18885	44140	1544	4087.96	115075	92.2851	87798	57.5197	87588.6	2050
2014-01-17	843	716	89090	14574	36907	1111	3424.96	126619	66.4046	89090	66.203	81448.7	2050
2014-01-24	569	486	90125	11263	30978	727	2893.96	135859	43.4529	90125	41.3525	94223.9	2050
2014-01-31	420	346	90805	8794	25363	535	2502.96	143943	31.977	90805	35.034	93333.5	2050
2014-02-07	281	238	91214	6438	20383	343	2340.96	151279	20.5011	91214	11.0314	90170	2050
2014-02-14	213	150	91594	4570	15564	244	2116.96	157966	14.5839	91594	12.6697	96736.9	2050
2014-02-21	157	106	91793	3449	12508	172	2017.96	162143	10.2805	91793	9.71425	93014.8	2050
2014-02-28	93	96	92047	2561	9544	148	1837.96	165995	8.84598	92047	6.58209	91682.9	2050
2014-03-07	76	67	92138	2043	7622	94	1792.96	168435	5.61839	92138	9.9187	93778	2050
2014-03-14	58	45	92195	1364	5484	68	1775.96	171252	4.06437	92195	1.09207	88561.8	2050
2014-03-21	46	29	92315	965	4213	52	1683.96	172922	3.10805	92315	2.32807	92040.9	2050
2014-03-28	17	22	92332	632	3169	32	1702.96	174299	1.91264	92332	2.31359	92217.6	2050
2013-10-11	835	815	1108	6187	3485	1226	86636.1	168428	73.8254	1108	59.8521	0	2100
2013-10-18	1468	1329	2678	10021	6376	2033	83919.1	161703	122.42	2678	151.986	3267.56	2100
2013-10-25	2380	2200	5224	15623	10484	3400	79590.1	151993	204.736	5224	178.02	931.909	2100
2013-11-01	3528	3517	9280	23747	16792	5382	73069.1	137561	324.085	9280	240.598	9276.17	2100
2013-11-08	5115	4968	15399	32185	24971	7685	63912.1	120944	462.763	15399	427.192	10956.6	2100
2013-11-15	6040	6617	24062	39744	34080	9980	52675.1	104276	600.96	24062	423.61	22813.4	2100
2013-11-22	6316	7435	34491	43327	42663	11247	41152.1	92110	677.254	34491	734.794	37442.2	2100
2013-11-29	5866	7565	45984	43502	48847	11126	29979.1	85751	669.968	45984	850.581	48046.3	2100
2013-12-06	4802	6630	56007	40265	50900	9629	21955.1	86935	579.824	56007	565.922	51255.6	2100
2013-12-13	3622	5329	64790	35872	50661	7578	15653.1	91567	456.32	64790	349.52	66601	2100
2013-12-20	2457	3849	71646	30050	47941	5325	11442.1	100109	320.653	71646	465.73	69229.4	2100
2013-12-27	1636	2751	76559	24314	43367	3638	8448.08	110419	219.067	76559	214.523	72495.6	2100
2014-01-03	1130	1928	79906	19512	37224	2580	6430.08	121364	155.358	79906	146.048	78073.1	2100
2014-01-10	755	1302	82177	14945	31228	1752	5160.08	131927	105.499	82177	51.4701	78732.1	2100
2014-01-17	515	851	83767	10571	25260	1036	4261.08	142269	62.3842	83767	48.1618	81004.4	2100
2014-01-24	317	558	84775	7631	20252	718	3744.08	150217	43.2354	84775	27.6762	89248.6	2100
2014-01-31	233	385	85423	5538	15183	503	3353.08	157379	30.2889	85423	24.6269	81516.6	2100
2014-02-07	157	236	85978	3850	11767	338	3023.08	162483	20.3532	85978	24.792	81193.7	2100
2014-02-14	121	167	86326	2682	8826	220	2780.08	166592	13.2476	86326	7.77349	88717.2	2100
2014-02-21	67	129	86571	2138	6608	180	2627.08	169354	10.839	86571	2.67933	90258.8	2100
2014-02-28	50	91	86712	1323	4737	120	2541.08	172040	7.22597	86712	12.5389	89795.5	2100
2014-03-07	33	70	86867	1115	3620	82	2424.08	173365	4.93775	86867	0.254796	88301.7	2100
2014-03-14	29	41	86911	707	2555	61	2413.08	174838	3.6732	86911	6.77558	86987	2100
2014-03-21	19	28	86920	544	1906	37	2427.08	175650	2.22801	86920	2.99997	92261.6	2100
2014-03-28	14	25	87005	395	1293	36	2350.08	176412	2.16779	87005	3.4933	87267.6	2100
2013-10-11	581	1015	1946	5589	2584	1673	84578.4	169927	112.543	1946	142.099	0	2150
2013-10-18	1193	1380	3713	7028	5071	2112	81834.4	166001	142.075	3713	114.97	3808.44	2150
2013-10-25	1918	2256	6554	10108	7747	3631	77392.4	160245	244.258	6554	375.361	12709.1	2150
2013-11-01	2626	3289	10748	14645	11643	5319	71457.4	151812	357.81	10748	445.668	11816.3	2150
2013-11-08	3467	4441	16726	19860	16586	7130	63486.4	141654	479.637	16726	388.11	13763.1	2150
2013-11-15	4092	5569	24640	24591	22458	9042	53819.4	131051	608.258	24640	382.626	23476.4	2150
2013-11-22	4366	6485	34032	28301	28250	10308	43237.4	121549	693.422	34032	839.76	32575.6	2150
2013-11-29	4110	6305	44378	28957	33290	10166	33327.4	115853	683.869	44378	480.888	37062.7	2150
2013-12-06	3601	5942	53908	27868	36288	9167	24669.4	113944	616.666	53908	660.314	51371.3	2150
2013-12-13	2675	4843	62453	24974	36921	7446	18149.4	116205	500.894	62453	1031.57	59717	2150
2013-12-20	1916	3766	69387	20935	35936	5575	13051.4	121229	375.032	69387	554.768	75152.9	2150
2013-12-27	1426	2654	74206	16983	32701	3991	9834.41	128416	268.476	74206	366.19	73454.9	2150
2014-01-03	894	1858	77990	12938	28362	2695	7378.41	136800	181.293	77990	92.9078	80323.5	2150
2014-01-10	684	1317	79929	10011	24376	1854	6190.41	143713	124.719	79929	129.997	83093	2150
2014-01-17	416	840	81971	6917	19585	1270	4893.41	151598	85.4332	81971	123.529	80365.3	2150
2014-01-24	273	557	83154	4860	15482	789	4136.41	157758	53.0762	83154	41.085	86147.8	2150
2014-01-31	191	392	83788	3567	12281	512	3749.41	162252	34.4424	83788	25.0855	85002.2	2150
2014-02-07	133	253	84166	2505	9057	379	3568.41	166538	25.4954	84166	33.9539	81182.1	2150
2014-02-14	88	181	84697	1653	6774	269	3154.41	169673	18.0957	84697	18.0639	78224	2150
2014-02-21	69	113	84883	1117	4980	183	3055.41	172003	12.3105	84883	1.69621	82717.8	2150
2014-02-28	39	108	84813	928	3874	153	3160.41	173298	10.2923	84813	6.62795	77141.9	2150
2014-03-07	34	60	85222	598	2675	84	2804.41	174827	5.6507	85222	9.07729	88112.7	2150
2014-03-14	33	45	85273	435	2151	58	2769.41	175514	3.90167	85273	0.91539	86052.1	2150
2014-03-21	26	41	85124	405	1620	60	2929.41	176075	4.03622	85124	1.13571	87235	2150
2014-03-28	10	23	85259	234	1036	34	2828.41	176830	2.28719	85259	2.21629	91286.6	2150
2013-10-11	1093	1521	2581	4879	1749	1915	78858.1	171472	129.945	2581	133.767	7766.07	2200
2013-10-18	1977	1788	4479	5854	3945	2153	75809.1	168301	146.095	4479	45.4287	9377.28	2200
2013-10-25	3055	2542	7126	7218	5743	3505	71330.1	165139	237.837	7126	324.175	0	2200
2013-11-01	4320	3687	11265	10201	8429	5175	64781.1	159470	351.157	11265	214.664	13983.1	2200
2013-11-08	5650	4839	16913	13644	11755	6800	56651.1	152701	461.424	16913	558.979	19659.6	2200
2013-11-15	6605	6093	23922	17312	15949	8263	47433.1	144839	560.697	23922	532.342	29310.9	2200
2013-11-22	7058	7045	32111	20401	20059	9476	37839.1	137640	643.007	32111	583.282	31675.5	2200
2013-11-29	6895	7506	42254	22010	24546	9982	27398.1	131544	677.343	42254	823.194	47076.2	2200
2013-12-06	6045	7105	51102	21657	27423	9134	19801.1	129020	619.8	51102	515.562	54065.7	2200
2013-12-13	4600	6052	60251	20515	29490	7465	13150.1	128095	506.548	60251	362.361	60895	2200
2013-12-20	3266	4541	67737	17248	29641	5619	8509.13	131211	381.285	67737	126.746	65381.6	2200
2013-12-27	2181	3330	72784	13769	27692	3836	5758.13	136639	260.297	72784	295.411	74792.1	2200
2014-01-03	1466	2150	76592	10425	25231	2446	3845.13	142444	165.977	76592	129.491	76066.6	2200
2014-01-10	853	1387	78924	7511	21310	1558	2889.13	149279	105.72	78924	123.807	82719.2	2200
2014-01-17	590	1003	80187	5641	18063	1050	2273.13	154396	71.2492	80187	61.4796	78496.6	2200
2014-01-24	379	631	81120	3921	14880	725	1923.13	159299	49.1959	81120	36.7973	88482.4	2200
2014-01-31	213	395	81972	2609	11490	388	1473.13	164001	26.3283	81972	27.7004	81324.8	2200
2014-02-07	142	268	82346	1755	9020	271	1297.13	167325	18.3891	82346	16.4219	85455.6	2200
2014-02-14	92	145	82683	1079	6777	158	1133.13	170244	10.7213	82683	10.7324	83624.1	2200
2014-02-21	89	105	82770	737	5023	139	1089.13	172340	9.43204	82770	6.32741	85339.6	2200
2014-02-28	47	68	82957	459	3686	80	981.126	173955	5.42851	82957	4.91921	82995.9	2200
2014-03-07	28	40	82993	302	2721	53	992.126	175077	3.59639	82993	2.17658	82170.4	2200
2014-03-14	24	22	82982	216	1957	24	1025.13	175927	1.62855	82982	2.62262	78912.5	2200
2014-03-21	15	23	83105	167	1477	32	910.126	176456	2.1714	83105	2.93469	82570.9	2200
2014-03-28	13	16	83092	94	1055	19	932.126	176951	1.28927	83092	3.62234	86338	2200
2013-10-11	1716	2136	3276	5824	2472	2419	79819.3	169804	155.85	3276	206.96	0	2250
2013-10-18	2994	2250	5763	6196	4986	2601	75940.3	166918	167.576	5763	102.22	9203.98	2250
2013-10-25	4483	3179	9114	7695	7057	4280	70171.3	163348	275.75	9114	316.689	9956.91	2250
2013-11-01	5753	4327	13809	10181	9392	5804	63058.3	158527	373.938	13809	420.463	16977.3	2250
2013-11-08	6888	5464	19937	13638	12459	7202	54658.3	152003	464.008	19937	492.993	16507.2	2250
2013-11-15	7516	6422	27563	15740	15708	8371	45446.3	146652	539.323	27563	441.76	26860.4	2250
2013-11-22	8003	7145	35919	17495	19352	9233	35880.3	141253	594.86	35919	518.981	35119.9	2250
2013-11-29	7434	7253	45237	18587	21879	9160	27023.3	137634	590.157	45237	832.723	42951	2250
2013-12-06	6511	6732	53718	17904	23840	8275	19986.3	136356	533.138	53718	305.248	57646.6	2250
2013-12-13	5199	5717	61548	16269	24240	6815	14483.3	137591	439.074	61548	495.663	58386.6	2250
2013-12-20	3695	4473	68028	13611	23266	5177	10751.3	141223	333.542	68028	443.588	69192.7	2250
2013-12-27	2634	3303	72954	11080	21052	3756	8056.32	145968	241.99	72954	315.31	73290.6	2250
2014-01-03	1880	2345	76471	8572	18436	2559	6251.32	151092	164.87	76471	97.9937	74129.4	2250
2014-01-10	1343	1705	79017	6477	15772	1816	4882.32	155851	117.001	79017	149.656	78295.8	2250
2014-01-17	845	1187	81087	4766	12928	1218	3828.32	160406	78.4728	81087	100.699	81052	2250
2014-01-24	592	787	82091	3500	10094	823	3477.32	164506	53.0239	82091	8.90255	80946	2250
2014-01-31	382	545	82962	2337	7776	586	3058.32	167987	37.7546	82962	26.1416	80179.5	2250
2014-02-07	265	377	83376	1729	6023	407	2929.32	170348	26.222	83376	24.388	79252.8	2250
2014-02-14	179	235	83917	1144	4204	242	2616.32	172752	15.5915	83917	11.589	88596.3	2250
2014-02-21	120	175	84273	811	3177	164	2379.32	174112	10.5661	84273	8.16393	77055.8	2250
2014-02-28	99	122	84356	605	2371	136	2370.32	175124	8.76215	84356	0	84735	2250
2014-03-07	64	72	84456	352	1677	83	2355.32	176071	5.34749	84456	6.43643	84666.1	2250
2014-03-14	38	68	84464	262	1234	63	2377.32	176604	4.05894	84464	6.34849	79226.8	2250
2014-03-21	37	45	84585	214	922	52	2280.32	176964	3.35024	84585	2.61436	82976.1	2250
2014-03-28	29	29	84630	135	574	34	2259.32	177391	2.19054	84630	6.04133	83948.8	2250
2013-10-11	1018	1304	2226	4686	2404	1787	81086.5	171010	121.826	2226	94.0513	2249.86	2300
2013-10-18	1826	1600	4155	5534	4639	2174	78053.5	167927	148.209	4155	177.87	1648.27	2300
2013-10-25	2751	2513	6964	7840	7028	3674	73406.5	163232	250.47	6964	374.401	3249.61	2300
2013-11-01	3788	3591	11133	10698	10184	5194	67122.5	157218	354.093	11133	212.193	11297.4	2300
2013-11-08	4864	4782	16831	14319	14186	6847	59157.5	149595	466.784	16831	649.518	18082.6	2300
2013-11-15	5847	6211	24688	18304	19639	8877	48888.5	140157	605.176	24688	512.747	29949.5	2300
2013-11-22	6253	6994	33679	20989	24686	9774	38708.5	132425	666.328	33679	713.029	31856	2300
2013-11-29	5945	7075	42789	21772	28160	9829	29825.5	128168	670.078	42789	487.288	42360.4	2300
2013-12-06	5092	6613	52386	21531	31383	9135	21543.5	125186	622.765	52386	625.437	45908.7	2300
2013-12-13	3991	5679	60711	19383	32493	7391	15253.5	126224	503.871	60711	401.888	60520.8	2300
2013-12-20	2892	4366	67431	16500	31739	5647	10945.5	129861	384.976	67431	307.461	69561	2300
2013-12-27	1943	3227	72467	13516	29210	4038	7997.55	135374	275.285	72467	282.986	69065.7	2300
2014-01-03	1360	2144	76202	10047	25813	2652	5928.55	142240	180.796	76202	239.589	78828.5	2300
2014-01-10	831	1448	79011	7298	21431	1752	4344.55	149371	119.44	79011	67.4285	74919.4	2300
2014-01-17	593	932	80359	5134	17500	1164	3750.55	155466	79.354	80359	76.5097	76473.6	2300
2014-01-24	381	592	81580	3459	13487	749	3081.55	161154	51.062	81580	76.4299	84458.3	2300
2014-01-31	244	399	82220	2413	10249	471	2771.55	165438	32.1097	82220	17.2525	88300.2	2300
2014-02-07	170	307	82591	1741	8221	366	2566.55	168138	24.9515	82591	45.6739	84769.1	2300
2014-02-14	89	187	83044	1123	6009	219	2314.55	170968	14.93	83044	12.9407	82235.8	2300
2014-02-21	82	106	83282	716	4280	147	2164.55	173104	10.0215	83282	3.87236	86314.2	2300
2014-02-28	52	87	83388	546	3106	116	2107.55	174448	7.90813	83388	10.6981	86025.4	2300
2014-03-07	36	66	83473	391	2245	83	2059.55	175464	5.6584	83473	9.97649	86180.9	2300
2014-03-14	33	38	83570	245	1663	51	1993.55	176192	3.47685	83570	2.326	86366.7	2300
2014-03-21	25	29	83446	192	1151	40	2134.55	176757	2.72694	83446	1.78262	87002.9	2300
2014-03-28	8	22	83604	131	756	25	2000.55	177213	1.70434	83604	0	89948.8	2300
2013-10-11	939	1065	1859	5206	2987	1601	84928.9	169907	103.534	1859	40.2942	0	2350
2013-10-18	1747	1328	3680	6042	5511	2110	82036.9	166547	136.45	3680	189.628	7912.14	2350
2013-10-25	2748	2339	6635	9690	8881	3851	77069.9	159529	249.038	6635	227.416	7251.56	2350
2013-11-01	3988	3323	10830	13780	13066	5370	70650.9	151254	347.27	10830	495.13	12048.6	2350
2013-11-08	5384	4894	17831	19381	19972	7981	60682.9	138747	516.119	17831	596.729	20755.5	2350
2013-11-15	6298	5867	26160	23516	26230	9688	50466.9	128354	626.508	26160	524.126	24595.9	2350
2013-11-22	6724	6458	35226	26008	32249	10812	40383.9	119843	699.196	35226	514.795	41279.7	2350
2013-11-29	6182	6625	47157	26720	38437	10888	28827.9	112943	704.11	47157	618.036	54410.9	2350
2013-12-06	5172	5931	56306	25357	41014	9643	21382.9	111729	623.598	56306	987.129	51991.4	2350
2013-12-13	3761	4654	66070	21723	41653	7437	14306.9	114724	480.939	66070	704.584	69325.4	2350
2013-12-20	2615	3462	72578	17954	39364	5316	10136.9	120782	343.778	72578	224.39	70035.3	2350
2013-12-27	1810	2512	76907	14233	35492	3850	7562.88	128375	248.974	76907	271.755	75003.4	2350
2014-01-03	1208	1656	80241	10607	30590	2481	5686.88	136903	160.442	80241	174.966	87281.3	2350
2014-01-10	715	1049	82617	7333	24631	1538	4410.88	146136	99.4601	82617	110.233	82608.5	2350
2014-01-17	519	648	84004	5137	19560	986	3620.88	153403	63.7631	84004	50.8989	85493	2350
2014-01-24	312	432	84887	3494	14997	667	3160.88	159609	43.1339	84887	30.4021	80353	2350
2014-01-31	210	294	85476	2488	11600	464	2811.88	164012	30.0062	85476	55.9933	86324.9	2350
2014-02-07	158	209	85845	1599	8542	291	2579.88	167959	18.8185	85845	17.117	85241.7	2350
2014-02-14	86	126	86019	1205	6268	190	2560.88	170627	12.287	86019	16.4012	83322.8	2350
2014-02-21	65	98	86353	804	4540	158	2275.88	172756	10.2176	86353	15.6718	83612.1	2350
2014-02-28	43	62	86523	582	3363	95	2163.88	174155	6.14351	86523	2.83368	83869	2350
2014-03-07	42	45	86439	331	2550	65	2265.88	175219	4.20345	86439	4.6719	88708.2	2350
2014-03-14	24	26	86617	240	1587	39	2124.88	176273	2.52207	86617	3.80179	88027.7	2350
2014-03-21	22	25	86573	205	1287	39	2171.88	176608	2.52207	86573	4.14569	89912.6	2350
2014-03-28	14	14	86554	109	880	23	2209.88	177111	1.48737	86554	2.16493	91663.8	2350
2013-10-11	1476	1281	2497	5414	3106	1871	82768.5	169580	123.457	2497	112.223	0	2400
2013-10-18	2527	1492	4612	6333	5799	2326	79391.5	165968	153.479	4612	130.056	1564.45	2400
2013-10-25	3773	2386	7645	8405	8566	3927	74218.5	161129	259.12	7645	387.162	6358.18	2400
2013-11-01	5214	3423	12175	11985	12432	5567	67210.5	153683	367.334	12175	357.58	9103.92	2400
2013-11-08	6552	4390	18590	15416	17202	7224	58490.5	145482	476.67	18590	699.597	14627.5	2400
2013-11-15	7754	5522	26218	19063	22696	8978	48528.5	136341	592.407	26218	451.667	20337.6	2400
2013-11-22	8390	6221	36002	21847	29239	10087	37409.5	127014	665.583	36002	961.471	41977.1	2400
2013-11-29	8009	6277	46087	22701	34455	10141	27649.5	120944	669.146	46087	781.434	48145.5	2400
2013-12-06	6848	5811	55807	21930	38046	9254	19556.5	118124	610.618	55807	421.274	60498	2400
2013-12-13	5269	4888	64384	19879	39556	7654	13481.5	118665	505.043	64384	480.245	61607.7	2400
2013-12-20	3919	3690	70865	16446	38663	5779	9548.5	122991	381.323	70865	408.096	74938.7	2400
2013-12-27	2628	2677	76062	13285	36468	4064	6655.5	128347	268.16	76062	350.794	72252.1	2400
2014-01-03	1774	1846	79986	10014	33386	2782	4416.5	134700	183.568	79986	118.503	84176.1	2400
2014-01-10	1157	1154	82340	7148	28940	1734	3371.5	142012	114.417	82340	101.048	84216.5	2400
2014-01-17	742	761	83874	5127	24174	1141	2645.5	148799	75.288	83874	86.7095	86128.3	2400
2014-01-24	438	545	84932	3700	19713	783	2107.5	154687	51.6657	84932	18.346	88262.7	2400
2014-01-31	344	355	85511	2492	15621	484	1812.5	159987	31.9364	85511	27.138	86552.9	2400
2014-02-07	233	247	85917	1729	12490	365	1625.5	163881	24.0843	85917	15.4654	85327.4	2400
2014-02-14	154	168	86233	1264	9847	243	1467.5	166989	16.0342	86233	9.93232	83236.2	2400
2014-02-21	107	101	86462	810	7244	134	1352.5	170046	8.84189	86462	11.6625	88654.7	2400
2014-02-28	77	77	86600	572	5881	116	1268.5	171647	7.65417	86600	5.75596	87458.3	2400
2014-03-07	65	55	86698	413	4494	76	1204.5	173193	5.0148	86698	2.0304	90208	2400
2014-03-14	26	44	86784	292	3154	53	1168.5	174654	3.49717	86784	4.15329	85753.9	2400
2014-03-21	26	25	86876	177	2532	49	1095.5	175391	3.23323	86876	2.55113	90288.6	2400
2014-03-28	15	20	86874	159	1756	36	1113.5	176185	2.37543	86874	3.03762	86303.3	2400
2013-10-11	969	1059	1369	4992	3453	1568	85891	169655	89.147	1369	86.9021	957.725	2450
2013-10-18	1654	1524	3250	7425	5701	2308	82860	164974	131.219	3250	68.9558	9059.56	2450
2013-10-25	2383	2332	5936	10754	8723	3599	78637	158623	204.617	5936	256.492	6061.17	2450
2013-11-01	3372	3380	10040	15227	12952	5141	72496	149921	292.286	10040	242.384	4119.9	2450
2013-11-08	4485	4748	15813	20962	19020	7114	64242	138118	404.459	15813	350.849	16359.8	2450
2013-11-15	5339	5915	23243	25921	25337	8913	54791	126842	506.739	23243	801.859	23281.3	2450
2013-11-22	5885	6845	32627	29651	32379	10314	43931	116070	586.392	32627	764.209	32845.3	2450
2013-11-29	5588	7356	43132	32024	38847	10701	33212	107229	608.394	43132	859.796	38229.3	2450
2013-12-06	4930	6753	53237	30543	43495	9815	24368	104062	558.022	53237	806.837	50292.9	2450
2013-12-13	3885	5729	62849	27833	46092	8075	16825	104175	459.096	62849	410.432	60485	2450
2013-12-20	2785	4474	70249	23904	45700	6025	11780	108496	342.545	70249	184.206	70322.1	2450
2013-12-27	1896	3244	75892	19282	43641	4427	8256.02	115177	251.692	75892	285.397	72821.8	2450
2014-01-03	1262	2175	79944	15164	39513	2809	5907.02	123423	159.703	79944	105.262	74256.2	2450
2014-01-10	871	1613	82110	12113	35107	2022	4694.02	130880	114.959	82110	40.8371	83898.1	2450
2014-01-17	486	1005	84175	8248	29000	1296	3622.02	140852	73.6827	84175	93.2369	82809	2450
2014-01-24	351	637	85322	5979	23934	779	2978.02	148187	44.2892	85322	40.7985	86615.6	2450
2014-01-31	218	409	86135	4114	19019	549	2526.02	154967	31.2128	86135	24.8652	87283.5	2450
2014-02-07	156	291	86609	2916	15046	356	2232.02	160138	20.24	86609	33.0773	91287.4	2450
2014-02-14	133	191	87004	1988	11679	246	1960.02	164433	13.9861	87004	11.4431	84109.5	2450
2014-02-21	77	153	87233	1392	8847	189	1825.02	167861	10.7454	87233	11.8175	79719.8	2450
2014-02-28	59	101	87425	1157	7161	108	1703.02	169782	6.14023	87425	2.55557	86171	2450
2014-03-07	40	57	87634	731	5307	79	1557.02	172062	4.49146	87634	3.70043	92514.5	2450
2014-03-14	28	46	87675	584	3984	63	1539.02	173532	3.5818	87675	5.50911	96660.1	2450
2014-03-21	22	39	87793	322	3129	49	1434.02	174649	2.78584	87793	2.54669	84030.7	2450
2014-03-28	14	23	87837	243	2199	38	1414.02	175658	2.16045	87837	0.0513205	86245.1	2450
2013-10-11	2396	1535	1676	5441	5072	2217	84091.8	167587	130.766	1676	179.111	0	2500
2013-10-18	3311	2338	4444	8424	6933	3571	79605.8	162743	210.629	4444	257.756	7069.81	2500
2013-10-25	4459	3240	8307	11537	9907	4765	73692.8	156656	281.055	8307	478.655	4741.64	2500
2013-11-01	5850	4380	13715	15994	13831	6519	65753.8	148275	384.511	13715	218.775	12757.8	2500
2013-11-08	6902	5333	20381	19664	17986	7955	57082.8	140450	469.211	20381	553.462	24971.7	2500
2013-11-15	7874	6163	28746	22779	23135	9147	46915.8	132186	539.519	28746	523.525	31991.3	2500
2013-11-22	7895	6835	38090	24970	27913	10016	36878.8	125217	590.775	38090	0	36308	2500
2013-11-29	7408	6642	47814	25505	31676	9531	27834.8	120919	562.168	47814	574.347	48828.4	2500
2013-12-06	6262	6199	56889	24621	34148	8632	20348.8	119331	509.143	56889	431.628	53779.8	2500
2013-12-13	4999	5056	64935	22233	34949	6903	14708.8	120918	407.161	64935	329.577	65168.9	2500
2013-12-20	3715	3964	71395	19014	34240	5368	10624.8	124846	316.622	71395	213.805	70414	2500
2013-12-27	2634	2938	76370	15224	31555	3801	7756.79	131321	224.195	76370	154.019	73990.4	2500
2014-01-03	1779	2042	80155	11768	28188	2651	5722.79	138144	156.364	80155	159.889	77792.2	2500
2014-01-10	1228	1436	82474	9200	24370	1852	4560.79	144530	109.237	82474	112.37	81066.4	2500
2014-01-17	830	1023	84055	6787	20418	1285	3790.79	150895	75.7934	84055	92.1823	82885.7	2500
2014-01-24	567	661	85356	4710	16762	851	3114.79	156628	50.1947	85356	47.4532	82515.1	2500
2014-01-31	403	445	86307	3309	13248	532	2543.79	161543	31.379	86307	25.8145	84772	2500
2014-02-07	263	291	86845	2439	10848	373	2299.79	164813	22.0007	86845	36.427	87536.9	2500
2014-02-14	203	227	87120	1728	8206	309	2148.79	168166	18.2258	87120	19.1038	82913.5	2500
2014-02-21	135	140	87454	1177	6278	193	1969.79	170645	11.3837	87454	12.5602	91069.4	2500
2014-02-28	94	107	87600	855	4791	144	1897.79	172454	8.49357	87600	12.6962	88731.7	2500
2014-03-07	74	76	87729	636	3565	112	1819.79	173899	6.60611	87729	9.77926	84401.6	2500
2014-03-14	45	60	87811	474	2742	65	1782.79	174884	3.8339	87811	4.75887	84554.4	2500
2014-03-21	38	33	87869	341	1975	51	1758.79	175784	3.00814	87869	5.18117	85441.5	2500
2014-03-28	29	24	87918	268	1438	35	1727.79	176394	2.06441	87918	1.39495	86602.2	2500
2013-10-11	852	1040	1614	3665	2186	1702	90564.9	172249	113.073	1614	130.299	1331.15	2550
2013-10-18	1451	1547	3636	5095	3628	2425	87436.9	169377	161.105	3636	144.778	6541.78	2550
2013-10-25	2113	2452	6581	7888	5661	3906	82924.9	164551	259.496	6581	410.837	3334.76	2550
2013-11-01	3259	3522	11095	11298	8382	5584	76194.9	158420	370.974	11095	255.677	13307.3	2550
2013-11-08	4030	4520	17105	14751	11587	7231	68415.9	151762	480.392	17105	541.672	18611	2550
2013-11-15	4893	5990	26029	19279	16235	9713	57158.9	142586	645.284	26029	810.307	34120	2550
2013-11-22	5204	6670	34985	21976	20235	10661	47211.9	135889	708.265	34985	687.764	32160.9	2550
2013-11-29	5081	7061	46824	23755	24888	10988	35104.9	129457	729.989	46824	351.659	48671.7	2550
2013-12-06	4521	6514	55623	23183	27030	10260	27412.9	127887	681.624	55623	583.892	62239.2	2550
2013-12-13	3378	5288	66954	20842	28440	8195	18450.9	128818	544.436	66954	697.98	63978.7	2550
2013-12-20	2518	4330	73475	18134	27564	6486	13747.9	132402	430.898	73475	327.876	73939.8	2550
2013-12-27	1763	2992	79499	14302	25882	4370	9816.95	137916	290.321	79499	283.501	82817.9	2550
2014-01-03	1118	2055	83505	10828	22095	3010	7392.95	145177	199.97	83505	117.244	87669.9	2550
2014-01-10	751	1397	85935	8073	18525	1981	5987.95	151502	131.608	85935	106.325	85152.6	2550
2014-01-17	481	868	87958	5582	14941	1255	4763.95	157577	83.3761	87958	70.2378	89207.4	2550
2014-01-24	307	656	88959	4200	12021	917	4148.95	161879	60.921	88959	46.9339	87616.4	2550
2014-01-31	231	418	89749	2758	9282	584	3672.95	166060	38.7981	89749	11.1783	89579.3	2550
2014-02-07	151	250	90375	1839	6613	357	3294.95	169648	23.7173	90375	18.4817	88746.1	2550
2014-02-14	116	199	90654	1289	4955	248	3101.95	171856	16.4759	90654	24.0623	83668.9	2550
2014-02-21	77	133	90871	914	3810	195	2989.95	173376	12.9548	90871	16.8545	89594.7	2550
2014-02-28	55	86	91062	630	2766	131	2867.95	174704	8.703	91062	8.28936	94049.9	2550
2014-03-07	42	76	91167	506	2059	92	2785.95	175535	6.11203	91167	6.31439	93172.5	2550
2014-03-14	33	38	91392	265	1350	63	2607.95	176485	4.18541	91392	5.68296	88632.7	2550
2014-03-21	8	23	91513	192	995	38	2526.95	176913	2.52453	91513	1.33878	88131.6	2550
2014-03-28	9	26	91300	189	760	38	2735.95	177151	2.52453	91300	1.87972	95274.3	2550
2013-10-11	1115	908	1039	14252	5930	1241	98674.6	157918	74.6823	1039	71.4857	11613.4	2600
2013-10-18	2326	1635	2512	23444	12033	2294	95263.6	142623	138.051	2512	156.067	82.3259	2600
2013-10-25	4142	2906	5586	37807	21349	4271	89102.6	118944	257.025	5586	311.889	7295.03	2600
2013-11-01	6482	5088	11246	55490	35838	7524	78920.6	86772	452.788	11246	503.537	15603.2	2600
2013-11-08	8856	7552	19356	66226	50785	10899	65972.6	61089	655.892	19356	490.796	20279.9	2600
2013-11-15	9669	9281	31752	68479	64464	13229	51034.6	45157	796.109	31752	870.807	37829	2600
2013-11-22	9108	9621	44002	65976	71566	13371	39005.6	40558	804.655	44002	467.746	42514.9	2600
2013-11-29	7454	8704	57505	61417	75463	11561	28073.6	41220	695.731	57505	999.139	57295.4	2600
2013-12-06	5853	7340	67682	57386	76127	9638	20861.6	44587	580.006	67682	390.596	67234.1	2600
2013-12-13	4333	5662	76782	52277	73779	7278	14959.6	52044	437.984	76782	276.62	74402.4	2600
2013-12-20	3118	4165	83395	46497	70179	5116	11058.6	61424	307.876	83395	352.017	85068.9	2600
2013-12-27	2089	2923	88416	40286	64499	3597	8308.58	73315	216.464	88416	241.322	82228.8	2600
2014-01-03	1527	2134	91436	34578	59473	2671	6639.58	84049	160.738	91436	225.005	94378.3	2600
2014-01-10	1101	1446	94026	28417	52250	1793	5163.58	97433	107.901	94026	111.273	94636.2	2600
2014-01-17	691	1021	95927	23441	45136	1234	4097.58	109523	74.261	95927	63.8803	100687	2600
2014-01-24	492	726	96980	18419	38812	915	3538.58	120869	55.0639	96980	78.0925	94917.8	2600
2014-01-31	389	567	97925	15234	32634	649	2855.58	130232	39.0562	97925	56.6278	102926	2600
2014-02-07	272	349	98464	11143	27265	433	2651.58	139692	26.0576	98464	30.5463	97885.3	2600
2014-02-14	200	270	98889	8413	21075	326	2377.58	148612	19.6184	98889	18.6636	101576	2600
2014-02-21	136	214	99162	6449	17189	214	2224.58	154462	12.8783	99162	14.9423	99343.6	2600
2014-02-28	93	117	99431	4610	13381	150	2095.58	160109	9.02687	99431	11.686	101357	2600
2014-03-07	64	97	99639	3465	10753	125	1936.58	163882	7.52239	99639	2.83563	95019.4	2600
2014-03-14	72	83	99621	3102	8506	92	1960.58	166492	5.53648	99621	5.99904	104359	2600
2014-03-21	51	74	99744	2474	6760	88	1867.58	168866	5.29576	99744	4.61917	99686.4	2600
2014-03-28	34	36	99897	1557	4855	54	1769.58	171688	3.24967	99897	0	94352.2	2600
2013-10-11	2340	1423	956	3407	3818	2009	89310.9	170875	111.935	956	146.381	0	2650
2013-10-18	3197	2558	3544	6555	4939	3703	84730.9	166606	206.32	3544	257.566	2228.58	2650
2013-10-25	4237	3516	7334	9700	7165	4748	78942.9	161235	264.544	7334	196.269	5550.76	2650
2013-11-01	5592	4676	11905	12983	10139	6217	71856.9	154978	346.392	11905	281.2	11177.4	2650
2013-11-08	7153	6156	19228	16718	14155	8243	61492.9	147227	459.274	19228	241.378	27323.1	2650
2013-11-15	8091	7326	26813	20405	17857	9591	51799.9	139838	534.381	26813	323.884	25662.6	2650
2013-11-22	8268	8134	37225	23170	22057	10524	40402.9	132873	586.364	37225	390.317	42688.3	2650
2013-11-29	7803	8339	47563	24022	25844	10543	30324.9	128234	587.423	47563	504.494	44780.7	2650
2013-12-06	6794	7541	57717	23260	28220	9356	21977.9	126620	521.287	57717	469.12	59095.3	2650
2013-12-13	5305	6514	66658	21636	28732	7657	15552.9	127732	426.624	66658	724.224	72430.5	2650
2013-12-20	4030	5183	73344	18306	27932	6160	11472.9	131862	343.216	73344	310.859	75788.1	2650
2013-12-27	2769	3883	79186	15153	25861	4338	8191.89	137086	241.7	79186	364.865	78663.2	2650
2014-01-03	1931	2813	82972	11977	22965	3065	6313.89	143158	170.772	82972	183.213	84078.8	2650
2014-01-10	1301	1840	86132	8814	19418	2087	4756.89	149868	116.281	86132	96.2238	88414.8	2650
2014-01-17	839	1270	87964	6472	15923	1318	3956.89	155705	73.4348	87964	42.0927	86251.6	2650
2014-01-24	546	833	89408	4491	12569	923	3242.89	161040	51.4267	89408	45.4748	94114.7	2650
2014-01-31	323	513	90412	3099	9746	560	2781.89	165255	31.2014	90412	24.5235	93961.5	2650
2014-02-07	249	364	90820	2130	7403	374	2596.89	168567	20.8381	90820	21.3584	93537.2	2650
2014-02-14	171	265	91283	1591	5627	267	2310.89	170882	14.8764	91283	13.1561	87103.8	2650
2014-02-21	103	172	91562	1018	4023	190	2192.89	173059	10.5862	91562	9.67586	90439.5	2650
2014-02-28	78	116	91747	705	2901	131	2088.89	174494	7.29891	91747	12.7654	90615.4	2650
2014-03-07	43	79	91855	512	2196	78	2052.89	175392	4.34592	91855	2.88419	90520.1	2650
2014-03-14	32	41	91861	314	1525	58	2095.89	176261	3.23158	91861	1.79581	90149.1	2650
2014-03-21	27	43	91936	244	1190	47	2023.89	176666	2.61869	91936	0	89629.5	2650
2014-03-28	18	31	92000	161	810	32	1980.89	177129	1.78294	92000	0	90101.5	2650
2013-10-11	1252	1049	1214	8377	4877	1484	95337.4	164846	85.9071	1214	100.207	7116.01	2700
2013-10-18	2224	1666	3118	13587	8670	2521	91844.4	155843	145.938	3118	75.2294	3916.72	2700
2013-10-25	3851	2817	6334	21464	15165	4322	85850.4	141471	250.196	6334	224.979	8529.48	2700
2013-11-01	5454	4424	11332	31531	23094	6597	77642.4	123475	381.893	11332	537.452	4649.1	2700
2013-11-08	7547	6294	19561	41291	34674	9702	65450.4	102135	561.638	19561	757.673	23824.1	2700
2013-11-15	8778	7964	29089	47318	44266	11852	53021.4	86516	686.099	29089	623.956	32956.9	2700
2013-11-22	8714	8613	41355	49188	53161	12746	40170.4	75751	737.851	41355	569.786	38128.2	2700
2013-11-29	7574	8198	54596	47139	58639	11930	28484.4	72322	690.614	54596	526.56	50483.9	2700
2013-12-06	5941	6915	65707	43090	59791	9828	20289.4	75219	568.932	65707	563.921	70651.5	2700
2013-12-13	4327	5505	74215	37827	58266	7662	14805.4	82007	443.544	74215	299.553	75029.3	2700
2013-12-20	2843	3893	81610	31617	53935	5297	10506.4	92548	306.637	81610	242.189	81758.6	2700
2013-12-27	1991	2754	86196	26193	48862	3707	7911.42	103045	214.594	86196	166.77	85983.2	2700
2014-01-03	1409	1920	89428	20939	42478	2490	6095.42	114683	144.143	89428	105.992	94016.9	2700
2014-01-10	939	1214	91858	15502	35194	1652	4841.42	127404	95.6324	91858	91.0968	93577.3	2700
2014-01-17	631	855	93304	11534	28790	1099	4062.42	137776	63.6198	93304	67.0658	91656.2	2700
2014-01-24	423	559	94375	8549	23357	726	3495.42	146194	42.0273	94375	41.4807	92507.4	2700
2014-01-31	287	381	95173	6344	18461	561	3011.42	153295	32.4756	95173	34.964	91522.8	2700
2014-02-07	212	260	95526	4639	14007	365	2854.42	159454	21.1294	95526	11.5586	101736	2700
2014-02-14	163	191	95862	3201	10758	246	2636.42	164141	14.2407	95862	19.5749	99449.7	2700
2014-02-21	89	155	96066	2410	8020	187	2542.42	167670	10.8252	96066	9.19289	95379.2	2700
2014-02-28	56	97	96346	1669	6016	119	2353.42	170415	6.88877	96346	4.94418	88829.3	2700
2014-03-07	53	79	96461	1201	4353	96	2259.42	172546	5.55733	96461	5.82182	94454.7	2700
2014-03-14	40	46	96497	904	3219	75	2269.42	173977	4.34166	96497	4.60948	92258.6	2700
2014-03-21	32	33	96608	656	2407	41	2179.42	175037	2.37344	96608	0.323622	100905	2700
2014-03-28	17	29	96643	526	1808	25	2163.42	175766	1.44722	96643	2.0571	98274.3	2700
2013-10-11	1071	1269	1512	4294	2775	1896	92119.3	171031	109.676	1512	98.3321	5776.84	2750
2013-10-18	1718	1815	3552	6506	4478	2626	88886.3	167116	151.904	3552	160.706	2621.28	2750
2013-10-25	2341	2641	6558	9006	6416	3838	84431.3	162678	222.013	6558	366.425	9026.21	2750
2013-11-01	3306	3977	11139	13273	9984	5768	77549.3	154843	333.656	11139	337.55	13445	2750
2013-11-08	4508	5268	17687	17915	14276	7729	68508.3	145909	447.092	17687	409.928	18869.3	2750
2013-11-15	5309	6748	25729	22634	18803	9679	58185.3	136663	559.892	25729	581.209	31172.3	2750
2013-11-22	5828	7792	36706	25994	24753	11143	45645.3	127353	644.579	36706	432.534	40958.2	2750
2013-11-29	5486	7923	46172	27156	28254	11043	36390.3	122690	638.794	46172	755.508	43855.3	2750
2013-12-06	4588	7224	57645	26358	31013	9977	26514.3	120729	577.13	57645	662.909	53813.6	2750
2013-12-13	3682	5992	67795	24184	32414	8117	18502.3	121502	469.537	67795	401.417	68929	2750
2013-12-20	2590	4769	75209	20963	31401	6211	13403.3	125736	359.282	75209	233.907	77649.5	2750
2013-12-27	1922	3624	80242	16937	28952	4609	10183.3	132211	266.613	80242	248.749	80337.6	2750
2014-01-03	1238	2323	85061	12810	24956	2931	7349.33	140334	169.547	85061	154.251	83963.2	2750
2014-01-10	852	1706	87332	10137	21498	2064	6081.33	146465	119.394	87332	148.119	83893.1	2750
2014-01-17	586	1103	89336	7018	17433	1343	4946.33	153649	77.6873	89336	78.6972	85424.2	2750
2014-01-24	416	748	90350	5042	14112	906	4457.33	158946	52.4086	90350	44.8011	89524.2	2750
2014-01-31	269	557	91322	3709	10885	725	3823.33	163506	41.9384	91322	55.3517	95379.1	2750
2014-02-07	196	301	92109	2261	7762	382	3365.33	168077	22.0972	92109	17.7087	88874.4	2750
2014-02-14	113	208	92505	1527	5615	291	3145.33	170958	16.8332	92505	20.2231	91558.3	2750
2014-02-21	92	146	92547	1103	4238	184	3186.33	172759	10.6437	92547	4.50724	91378.6	2750
2014-02-28	44	115	92919	763	3025	133	2893.33	174312	7.69353	92919	16.7394	93043.4	2750
2014-03-07	41	71	92966	528	2100	91	2893.33	175472	5.26399	92966	9.37366	101110	2750
2014-03-14	31	63	93078	442	1694	67	2799.33	175964	3.87569	93078	2.87673	93396.5	2750
2014-03-21	19	43	93113	276	1137	48	2796.33	176687	2.77661	93113	0	87752.1	2750
2014-03-28	8	22	93229	180	844	38	2712.33	177076	2.19815	93229	0	93240.8	2750
2013-10-11	1041	1118	1107	3456	2453	1511	86837.8	172191	92.1881	1107	76.3921	4050.54	2800
2013-10-18	1433	1725	2734	5742	3762	2239	84211.8	168596	136.604	2734	170.252	0	2800
2013-10-25	2236	2573	5386	8488	5839	3401	79908.8	163773	207.499	5386	154.953	6448.97	2800
2013-11-01	3262	3771	9182	12446	9065	4941	73888.8	156589	301.457	9182	134.461	6377.04	2800
2013-11-08	4330	5546	14675	17369	13335	7090	65552.8	147396	432.57	14675	366.873	13113.5	2800
2013-11-15	5313	6979	21874	21877	17941	8775	55937.8	138282	535.374	21874	667.035	21716.3	2800
2013-11-22	5852	8258	30897	25940	23086	10340	45096.8	129074	630.857	30897	605.582	31445.2	2800
2013-11-29	5821	8917	40627	27883	27727	10943	34738.8	122490	667.647	40627	1017.42	42783.7	2800
2013-12-06	5030	8633	51219	28263	31894	10308	25221.8	117943	628.904	51219	514.568	45687.6	2800
2013-12-13	3940	7342	60885	26166	33875	8375	17936.8	118059	510.97	60885	253.458	64647.3	2800
2013-12-20	2812	5846	68892	23324	33494	6372	12553.8	121282	388.764	68892	36.3093	73594.7	2800
2013-12-27	1856	4316	75372	19068	31891	4415	8559.84	127141	269.365	75372	194.744	73713.8	2800
2014-01-03	1290	3048	79641	14824	28739	3028	6124.84	134537	184.742	79641	227.709	78249	2800
2014-01-10	840	1955	82773	10823	24038	1869	4535.84	143239	114.03	82773	98.5135	79420.2	2800
2014-01-17	562	1324	84376	7962	19904	1296	3841.84	150234	79.0706	84376	99.1344	86352.1	2800
2014-01-24	365	872	85725	5706	16245	845	3141.84	156149	51.5545	85725	73.1494	92119.4	2800
2014-01-31	243	550	86636	3851	12315	547	2674.84	161934	33.3732	86636	26.5117	88125	2800
2014-02-07	152	344	87303	2399	9158	330	2304.84	166543	20.1337	87303	23.6574	83832.2	2800
2014-02-14	114	241	87551	1824	7209	240	2197.84	169067	14.6427	87551	18.7274	86018.1	2800
2014-02-21	66	172	87808	1295	5399	183	2057.84	171406	11.1651	87808	16.3894	81219.2	2800
2014-02-28	50	103	87987	815	3788	107	1963.84	173497	6.52821	87987	7.75829	81957.8	2800
2014-03-07	33	71	88098	607	2832	78	1901.84	174661	4.75888	88098	5.81705	93036.4	2800
2014-03-14	24	55	88360	443	1978	51	1664.84	175679	3.11158	88360	3.7893	83577.2	2800
2014-03-21	17	41	88226	272	1474	41	1819.84	176354	2.50146	88226	0	87857.8	2800
2014-03-28	12	30	88310	186	1000	25	1751.84	176914	1.52528	88310	1.93428	92497.7	2800
2013-10-11	948	1033	1458	3481	2000	1663	85888.2	172619	108.263	1458	135.234	1088.64	2850
2013-10-18	1516	1521	3297	5061	3396	2353	82993.2	169643	153.183	3297	232.134	4134.13	2850
2013-10-25	2262	2343	6125	7662	5235	3665	78597.2	165203	238.596	6125	245.838	2754.6	2850
2013-11-01	3391	3436	10596	11437	8052	5412	71904.2	158611	352.328	10596	143.653	7216.1	2850
2013-11-08	4249	4779	16226	15554	11371	7338	64073.2	151175	477.712	16226	202.641	20426.5	2850
2013-11-15	5120	5916	23979	19558	15658	9186	54312.2	142884	598.019	23979	340.991	22622.7	2850
2013-11-22	5613	7003	33634	23340	20357	10742	43077.2	134403	699.317	33634	552.315	33037.8	2850
2013-11-29	5326	6892	44635	24187	23838	10700	32474.2	130075	696.583	44635	480.656	37589.6	2850
2013-12-06	4608	6746	55572	24835	27794	10060	22401.2	125471	654.918	55572	537.201	59280.1	2850
2013-12-13	3521	5400	64917	22092	28885	7999	15489.2	127123	520.744	64917	470.93	67680.5	2850
2013-12-20	2574	4104	71026	18439	26945	5957	11623.2	132716	387.808	71026	641.538	73156.4	2850
2013-12-27	1705	2793	77122	14474	25321	3928	7707.18	138305	255.717	77122	414.299	69875.1	2850
2014-01-03	1071	1894	80558	11073	21948	2640	5804.18	145079	171.867	80558	225.142	78859.3	2850
2014-01-10	687	1286	82890	7818	18260	1724	4464.18	152022	112.234	82890	162.152	82764.8	2850
2014-01-17	403	779	84644	5133	14203	1043	3501.18	158764	67.9005	84644	105.646	83193	2850
2014-01-24	285	513	85342	3678	11228	727	3187.18	163194	47.3286	85342	77.683	81808.1	2850
2014-01-31	182	274	86248	2238	8191	415	2623.18	167671	27.017	86248	17.2208	85778.9	2850
2014-02-07	109	216	86578	1624	5944	294	2424.18	170532	19.1397	86578	7.98477	86501.3	2850
2014-02-14	80	146	86895	1142	4396	194	2206.18	172562	12.6296	86895	10.0087	90380.8	2850
2014-02-21	66	107	87065	773	3326	147	2089.18	174001	9.56987	87065	8.97443	84042.2	2850
2014-02-28	38	67	87208	526	2370	103	2014.18	175204	6.70542	87208	4.06763	87549.7	2850
2014-03-07	28	44	87201	317	1655	66	2054.18	176128	4.29668	87201	9.71746	90298.1	2850
2014-03-14	15	20	87360	208	1136	36	1932.18	176756	2.34364	87360	5.23445	81048.7	2850
2014-03-21	13	18	87361	198	827	24	1935.18	177075	1.56243	87361	2.71767	89821.6	2850
2014-03-28	10	22	87201	138	605	27	2094.18	177357	1.75773	87201	2.88198	81896.8	2850
2013-10-11	2400	1353	1471	5177	4531	1988	84439.2	168392	118.216	1471	197.714	245.344	2900
2013-10-18	3327	2156	4111	8717	6113	3348	80069.2	163270	199.088	4111	190.884	4667.39	2900
2013-10-25	4526	2909	7736	11855	8305	4461	74492.2	157940	265.273	7736	354.832	4170.19	2900
2013-11-01	5751	3856	12502	15942	11545	5747	67554.2	150613	341.745	12502	296.868	13774.8	2900
2013-11-08	6919	4870	19106	19762	15387	7380	58768.2	142951	438.851	19106	449.574	15475.6	2900
2013-11-15	7764	5845	26862	23370	19506	8731	49192.2	135224	519.188	26862	404.407	25584.1	2900
2013-11-22	8322	6227	35580	25590	23739	9362	39534.2	128771	556.71	35580	608.07	35755.7	2900
2013-11-29	7778	6379	44870	26731	26785	9442	30636.2	124584	561.467	44870	317.235	44020.5	2900
2013-12-06	6946	6086	54087	26277	29631	8688	22544.2	122192	516.631	54087	767.269	60025	2900
2013-12-13	5426	5039	62328	24149	29939	7160	16870.2	124012	425.769	62328	339.795	59521.5	2900
2013-12-20	4262	4018	69023	20994	29348	5806	12360.2	127758	345.253	69023	362.998	69086.2	2900
2013-12-27	3017	3043	74393	17110	27287	4159	9210.23	133703	247.314	74393	346.611	79672.2	2900
2014-01-03	2262	2284	77946	14111	24489	3087	7171.23	139500	183.568	77946	168.462	76781.2	2900
2014-01-10	1497	1599	80996	10554	21050	2170	5571.23	146496	129.039	80996	184.571	72163.7	2900
2014-01-17	1036	1144	82853	8313	17826	1529	4630.23	151961	90.9218	82853	82.9815	83495.8	2900
2014-01-24	760	796	84126	5946	14419	1022	3981.23	157735	60.7731	84126	54.6101	81231.3	2900
2014-01-31	499	525	85233	4296	11568	712	3406.23	162236	42.339	85233	14.4333	80946	2900
2014-02-07	345	371	85852	3005	8980	470	3095.23	166115	27.9485	85852	31.5448	85272.5	2900
2014-02-14	226	230	86404	1961	6811	331	2803.23	169328	19.6829	86404	24.4223	86456.4	2900
2014-02-21	162	200	86703	1604	5497	240	2598.23	170999	14.2716	86703	3.91172	84521.3	2900
2014-02-28	117	127	87019	1192	3926	160	2400.23	172982	9.51438	87019	10.3307	90347.1	2900
2014-03-07	78	95	87030	745	3035	132	2460.23	174320	7.84937	87030	0	84189.9	2900
2014-03-14	63	52	87176	526	2145	79	2372.23	175429	4.69773	87176	1.22723	86260.7	2900
2014-03-21	53	60	87283	429	1682	76	2267.23	175989	4.51933	87283	0.0540544	88025.8	2900
2014-03-28	39	44	87277	331	1234	62	2303.23	176535	3.68682	87277	5.82519	85062.3	2900
2013-10-11	1592	1059	893	8572	5851	1378	83055.7	163677	88.8619	893	153.358	0	2950
2013-10-18	2590	1884	2635	15615	9559	2592	79490.7	152926	167.148	2635	170.853	872.75	2950
2013-10-25	4034	2898	5360	24113	15833	3849	74307.7	138154	248.207	5360	236.061	6676.3	2950
2013-11-01	5888	4740	10055	35390	24761	6257	65916.7	117949	403.49	10055	390.958	8893.5	2950
2013-11-08	7703	6412	16387	43912	34519	8375	56097.7	99669	540.071	16387	761.036	11810.4	2950
2013-11-15	8886	7970	24508	49526	43797	10171	45235.7	84777	655.888	24508	719.359	21979.9	2950
2013-11-22	8795	8638	34675	51719	51386	10864	34491.7	74995	700.577	34675	418.822	25448.2	2950
2013-11-29	7696	8786	44976	50757	57186	10372	25141.7	70157	668.85	44976	837.017	49056.8	2950
2013-12-06	6133	7549	54800	47519	58620	8592	18117.7	71961	554.065	54800	507.185	54967.6	2950
2013-12-13	4531	6055	63775	42409	57919	6546	12238.7	77772	422.126	63775	661.265	62312.6	2950
2013-12-20	3258	4611	69369	36886	54388	4900	9361.68	86826	315.982	69369	254.936	65618.4	2950
2013-12-27	2254	3340	74082	31278	49959	3423	6923.68	96863	220.736	74082	182.78	80642.3	2950
2014-01-03	1555	2405	77563	25198	43861	2360	5076.68	109041	152.187	77563	117.054	82127.3	2950
2014-01-10	1033	1625	79705	19940	37377	1547	4236.68	120783	99.76	79705	88.4168	78981.7	2950
2014-01-17	722	1106	81294	15534	31147	1122	3477.68	131419	72.3534	81294	63.7859	83886.1	2950
2014-01-24	501	799	82341	11804	25380	740	2958.68	140916	47.7197	82341	72.2502	84583.4	2950
2014-01-31	325	513	83158	8479	20109	518	2603.68	149512	33.4038	83158	48.7537	81853.5	2950
2014-02-07	233	386	83690	6156	15362	412	2290.68	156582	26.5683	83690	38.4544	80951.1	2950
2014-02-14	169	266	84047	4558	11989	222	2117.68	161553	14.3159	84047	8.45926	81540.2	2950
2014-02-21	122	171	84264	3297	9035	159	2042.68	165768	10.2533	84264	14.5529	84283.1	2950
2014-02-28	76	150	84393	2390	6849	140	1980.68	168861	9.02805	84393	3.51862	81426.1	2950
2014-03-07	59	83	84535	1698	4949	94	1922.68	171453	6.06169	84535	5.84667	84023	2950
2014-03-14	44	55	84620	1159	3673	57	1880.68	173268	3.67571	84620	1.27818	92610.1	2950
2014-03-21	32	43	84804	810	2742	52	1720.68	174548	3.35328	84804	1.45235	82409	2950
2014-03-28	19	33	84754	582	1959	31	1793.68	175559	1.99907	84754	2.8063	79171.6	2950
2013-10-11	1000	791	506	6508	5491	1141	85713	166101	70.9767	506	46.0322	4588.91	3000
2013-10-18	1639	1518	1787	14658	9253	2082	83066	154189	129.512	1787	158.744	2534.18	3000
2013-10-25	2677	2689	4221	24749	16466	3605	78423	136885	224.252	4221	278.644	1993.26	3000
2013-11-01	4092	4154	8104	35676	25991	5520	71660	116433	343.375	8104	239.007	5687.6	3000
2013-11-08	5847	6535	14695	48578	40221	8486	60933	89301	527.878	14695	381.1	13891.6	3000
2013-11-15	6850	8451	22922	54899	53016	10766	49787	70185	669.707	22922	1043.1	19962.3	3000
2013-11-22	6950	9311	33142	55532	63469	11521	38607	59099	716.672	33142	767.147	35307.4	3000
2013-11-29	6093	9362	44981	53304	70942	11304	27574	53854	703.173	44981	543.239	51870.2	3000
2013-12-06	4742	8171	55392	48763	74088	9220	19705	55249	573.537	55392	711.566	60760	3000
2013-12-13	3527	6389	64087	43328	73215	6836	14007	61557	425.238	64087	670.255	70559.3	3000
2013-12-20	2482	4974	70239	38738	70967	5181	10315	68395	322.288	70239	469.128	67812.8	3000
2013-12-27	1807	3375	75333	32508	65504	3589	7495.03	80088	223.256	75333	274.169	70161.1	3000
2014-01-03	1147	2430	79087	27414	59823	2348	5346.03	90863	146.059	79087	264.294	79161.4	3000
2014-01-10	795	1671	81140	21804	52705	1641	4404.03	103591	102.08	81140	81.4504	76420.4	3000
2014-01-17	521	1096	83147	17206	45459	1085	3246.03	115435	67.4932	83147	61.0891	85032.7	3000
2014-01-24	404	762	83949	13230	37926	766	2895.03	126944	47.6496	83949	52.6082	80946.2	3000
2014-01-31	269	508	84831	10108	31417	505	2402.03	136575	31.4139	84831	19.8491	81874.3	3000
2014-02-07	177	380	85413	7664	25751	369	2040.03	144685	22.9539	85413	25.8937	83464.1	3000
2014-02-14	156	241	85704	5683	20696	272	1909.03	151721	16.92	85704	9.66828	85510.3	3000
2014-02-21	77	191	85932	4390	16323	201	1810.03	157387	12.5033	85932	21.0962	79046.6	3000
2014-02-28	64	123	86115	2927	12874	134	1708.03	162299	8.33556	86115	10.8582	83564.3	3000
2014-03-07	48	76	86264	2340	9880	82	1622.03	165880	5.10087	86264	3.88733	83259.3	3000
2014-03-14	39	76	86342	1776	7749	70	1553.03	168575	4.3544	86342	4.20625	84778.4	3000
2014-03-21	22	50	86407	1352	6261	48	1531.03	170487	2.98587	86407	5.39823	83292.2	3000
2014-03-28	26	30	86616	714	4265	30	1338.03	173121	1.86617	86616	3.0535	86529.4	3000
2013-10-11	1029	726	524	7075	5736	1176	87094.3	165289	68.9256	524	52.4928	0	3050
2013-10-18	1653	1432	2016	16957	9728	2204	84272.3	151415	129.177	2016	122.555	2263.66	3050
2013-10-25	2687	2534	4519	28571	17069	3692	79633.3	132460	216.389	4519	260.707	495.965	3050
2013-11-01	4332	4266	9107	43029	28768	6199	71668.3	106303	363.325	9107	467.091	8401.54	3050
2013-11-08	5887	6205	16350	54853	43002	9182	60931.3	80245	538.159	16350	473.319	21726.9	3050
2013-11-15	7022	7770	25615	60067	56517	11273	48966.3	61516	660.713	25615	558.52	23652.4	3050
2013-11-22	6573	8595	37201	60042	66807	12411	37004.3	51251	727.411	37201	414.891	37629.9	3050
2013-11-29	5754	8015	48794	56505	72949	11013	26810.3	48646	645.474	48794	708.524	46580.9	3050
2013-12-06	4370	6515	59648	51134	74245	8908	18840.3	52721	522.1	59648	476.266	64309.3	3050
2013-12-13	3052	5075	67735	45390	73040	6647	13511.3	59670	389.582	67735	405.868	66838.6	3050
2013-12-20	2173	3734	73755	39384	69975	4747	9711.29	68741	278.223	73755	186.583	73108.1	3050
2013-12-27	1542	2634	78005	33296	65295	3286	7192.29	79509	192.593	78005	80.8501	76095.6	3050
2014-01-03	1118	1882	80874	28312	58611	2265	5499.29	91177	132.752	80874	161.765	78728.4	3050
2014-01-10	722	1254	83290	22766	52011	1547	4107.29	103323	90.67	83290	57.3006	76921.8	3050
2014-01-17	522	848	84701	17512	44543	1069	3302.29	116045	62.6543	84701	71.0998	89306.5	3050
2014-01-24	347	581	85766	13576	37436	700	2679.29	127088	41.0271	85766	36.7235	87291.6	3050
2014-01-31	250	444	86292	10697	31949	552	2387.29	135454	32.3528	86292	58.3181	82978.5	3050
2014-02-07	186	283	86907	7752	25626	358	1997.29	144722	20.9825	86907	15.8469	82985.9	3050
2014-02-14	124	215	87210	5915	20399	264	1824.29	151786	15.4731	87210	13.5319	88231.1	3050
2014-02-21	95	137	87372	4525	16731	178	1769.29	156844	10.4326	87372	1.05471	96302.8	3050
2014-02-28	72	100	87668	3536	13021	129	1533.29	161543	7.56072	87668	8.18887	92593.9	3050
2014-03-07	51	82	87782	2487	10248	93	1458.29	165365	5.45075	87782	4.62913	90431.5	3050
2014-03-14	29	64	87837	1966	8029	73	1443.29	168105	4.27854	87837	9.05427	92633.5	3050
2014-03-21	20	55	87948	1636	6494	56	1350.29	169970	3.28217	87948	0.386173	85700.7	3050
2014-03-28	20	31	87875	1032	4837	38	1447.29	172231	2.22719	87875	2.06839	90059.1	3050
2013-10-11	867	679	433	5436	3896	1037	84240.4	168768	65.5113	433	82.3802	0	3100
2013-10-18	1373	1233	1743	11664	6212	1898	81870.4	160224	119.904	1743	167.452	263.569	3100
2013-10-25	2344	2104	3980	20198	11419	3121	77791.4	146483	197.165	3980	46.8516	3185.21	3100
2013-11-01	3824	3659	7983	32193	19561	5390	70753.4	126346	340.507	7983	374.563	5615.85	3100
2013-11-08	5117	5329	13594	42645	29633	7874	62179.4	105822	497.431	13594	644.726	14604.2	3100
2013-11-15	6520	7183	22875	51870	41692	10476	49641.4	84538	661.809	22875	855.516	21191.2	3100
2013-11-22	6727	8211	33283	55180	51202	11789	37998.4	71718	744.756	33283	922.923	36946.3	3100
2013-11-29	5943	8170	44109	54571	57987	11304	27997.4	65542	714.117	44109	639.609	41872	3100
2013-12-06	4679	7090	55258	50287	61687	9654	19192.4	66126	609.88	55258	507.544	60301.3	3100
2013-12-13	3319	5632	63864	44321	61569	7344	13404.4	72210	463.949	63864	616.831	63727.2	3100
2013-12-20	2268	4131	70447	38414	58307	5038	9373.42	81379	318.27	70447	227.225	73863.3	3100
2013-12-27	1615	2831	74811	31806	53676	3464	6962.42	92618	218.834	74811	227.933	82866.5	3100
2014-01-03	1022	1743	78523	24342	46809	2163	4931.42	106949	136.645	78523	136.89	81085.2	3100
2014-01-10	664	1235	80490	18811	40244	1494	3830.42	119045	94.3817	80490	19.8834	83256.6	3100
2014-01-17	433	824	81860	14354	33456	959	3102.42	130290	60.5837	81860	60.6894	81297.5	3100
2014-01-24	288	582	82793	11040	27554	678	2556.42	139506	42.8318	82793	31.8183	78379.4	3100
2014-01-31	235	407	83300	8145	21895	512	2277.42	148060	32.345	83300	36.4017	85451.1	3100
2014-02-07	139	227	83924	5543	16592	301	1929.42	155965	19.0153	83924	12.9435	85062.4	3100
2014-02-14	100	181	84073	4074	13251	226	1865.42	160775	14.2773	84073	12.6268	87952.9	3100
2014-02-21	65	141	84395	2900	10403	164	1618.42	164797	10.3605	84395	8.75392	84800.8	3100
2014-02-28	59	81	84491	2008	7327	103	1588.42	168765	6.5069	84491	6.50599	87403.9	3100
2014-03-07	37	60	84571	1451	5792	78	1551.42	170857	4.92756	84571	4.94092	81248.5	3100
2014-03-14	25	40	84605	963	4130	57	1549.42	173007	3.60091	84605	2.64693	87515.8	3100
2014-03-21	18	26	84752	752	3321	44	1423.42	174027	2.77965	84752	2.05988	85023.2	3100
2014-03-28	14	18	84706	538	2152	30	1481.42	175410	1.89521	84706	3.68174	83534	3100
2013-10-11	1003	1343	2075	6534	3082	2015	82856.1	168484	109.928	2075	94.3434	1512.31	3150
2013-10-18	1695	1833	4191	8554	5250	2600	79558.1	164296	141.843	4191	114.103	3791.35	3150
2013-10-25	2509	2643	7487	11755	7900	3984	74638.1	158445	217.347	7487	179.994	7457.93	3150
2013-11-01	3362	3640	11974	16001	11270	5637	68301.1	150829	307.526	11974	325.035	12546.1	3150
2013-11-08	4192	4853	18291	20940	15454	7355	59941.1	141706	401.251	18291	531.482	19167.8	3150
2013-11-15	4794	5884	25816	25001	20035	8822	50783.1	133064	481.284	25816	362.706	26316.5	3150
2013-11-22	5046	6601	35264	28495	24635	9780	40366.1	124970	533.547	35264	710.951	35927.7	3150
2013-11-29	4869	6428	44046	28930	28012	9501	31934.1	121158	518.326	44046	473.716	47130	3150
2013-12-06	3975	6034	53587	28644	30616	8677	23681.1	118840	473.373	53587	680.135	48917.5	3150
2013-12-13	3112	5008	62000	25618	31380	6996	17157.1	121102	381.666	62000	419.52	62501	3150
2013-12-20	2286	4014	68085	22108	30190	5480	12892.1	125802	298.961	68085	309.344	70488	3150
2013-12-27	1639	2872	72978	17510	26867	3872	9788.1	133723	211.237	72978	164.977	75597.1	3150
2014-01-03	1046	2017	76823	13739	23469	2734	7391.1	140892	149.153	76823	140.235	69222.3	3150
2014-01-10	738	1345	79223	10126	19790	1728	5971.1	148184	94.2709	79223	106.969	79791.6	3150
2014-01-17	550	915	80736	7495	16315	1194	5076.1	154290	65.1386	80736	79.1367	85773.8	3150
2014-01-24	351	685	81898	5598	12916	870	4343.1	159586	47.4628	81898	54.0197	86514.4	3150
2014-01-31	238	440	82561	3772	9920	570	4038.1	164408	31.0963	82561	29.5782	88931.4	3150
2014-02-07	181	296	83158	2733	7245	372	3642.1	168122	20.2944	83158	12.0794	83378.1	3150
2014-02-14	115	198	83590	1852	5692	264	3374.1	170556	14.4025	83590	6.69112	85133.1	3150
2014-02-21	89	149	83716	1456	4112	202	3323.1	172532	11.0201	83716	14.7609	85254.7	3150
2014-02-28	64	105	83878	1021	2888	136	3230.1	174191	7.41947	83878	6.46409	84050.6	3150
2014-03-07	39	80	84114	727	2216	104	3044.1	175157	5.67371	84114	7.5925	86908.3	3150
2014-03-14	21	45	84138	456	1592	61	3073.1	176052	3.32785	84138	0.63238	75547.7	3150
2014-03-21	22	22	84356	277	1071	30	2877.1	176752	1.63665	84356	3.20675	88722.8	3150
2014-03-28	14	27	84212	217	797	44	3024.1	177086	2.40042	84212	3.07627	83512.8	3150
2013-10-11	1260	1292	1708	6696	3959	1723	78621.7	167445	113.103	1708	155.003	1077.75	3200
2013-10-18	2210	1808	3482	9358	6872	2393	75381.7	161870	157.084	3482	139.34	3897.12	3200
2013-10-25	3237	2795	6624	13771	10807	3970	70225.7	153522	260.603	6624	314.413	6148.8	3200
2013-11-01	4551	4100	10977	19566	15956	5658	63253.7	142578	371.408	10977	313.678	11284.8	3200
2013-11-08	5732	5352	16950	24340	22017	7520	54847.7	131743	493.635	16950	714.758	11471.4	3200
2013-11-15	6672	6822	25133	30092	29824	9353	44254.7	118184	613.959	25133	872.099	29519.2	3200
2013-11-22	6908	7626	34457	32968	36533	10128	33890.7	108599	664.832	34457	760.936	34066.4	3200
2013-11-29	6318	7214	43683	32576	40467	9470	25666.7	105057	621.639	43683	896.567	39950.1	3200
2013-12-06	5292	6657	52818	30919	43169	8535	18114.7	104012	560.263	52818	399.325	51375.3	3200
2013-12-13	3876	5406	61210	27057	44042	6677	12389.7	107001	438.298	61210	474.871	64083.7	3200
2013-12-20	2621	4011	67409	22952	41807	4804	8840.67	113341	315.349	67409	444.036	64896.8	3200
2013-12-27	1887	2880	71373	18556	37687	3327	6741.67	121857	218.394	71373	262.248	71742.2	3200
2014-01-03	1311	2113	74171	14682	32857	2379	5286.67	130561	156.165	74171	110.955	69848.9	3200
2014-01-10	793	1243	76994	10273	27322	1435	3851.67	140505	94.1977	76994	88.5933	70645.7	3200
2014-01-17	548	926	77963	8124	22852	1068	3444.67	147124	70.1067	77963	99.8014	82519.4	3200
2014-01-24	368	538	79124	5315	17683	624	2851.67	155102	40.9612	79124	50.1031	77214.6	3200
2014-01-31	285	397	79742	4065	13932	477	2457.67	160103	31.3117	79742	38.3802	78374.3	3200
2014-02-07	155	238	80227	2469	10377	286	2261.67	165254	18.7739	80227	7.82914	85623.1	3200
2014-02-14	123	174	80491	1800	7905	202	2093.67	168395	13.2599	80491	11.2397	79395.8	3200
2014-02-21	92	137	80642	1324	6023	151	2010.67	170753	9.91209	80642	12.9853	81619.7	3200
2014-02-28	52	84	80826	940	4489	124	1919.67	172671	8.13973	80826	11.0482	92767.3	3200
2014-03-07	45	56	80927	574	3011	79	1853.67	174515	5.1858	80927	5.0463	84277.7	3200
2014-03-14	27	42	80967	449	2308	52	1845.67	175343	3.41344	80967	3.82883	82972.7	3200
2014-03-21	19	30	81037	336	1692	37	1795.67	176072	2.42879	81037	1.26798	84603.5	3200
2014-03-28	8	19	81122	221	1151	16	1732.67	176728	1.05029	81122	2.75057	77591.3	3200
2013-10-11	1187	1430	1518	8422	4060	1690	82990.9	165618	89.4563	1518	61.4301	0	3250
2013-10-18	1943	1895	3262	11981	7246	2281	80025.9	158873	120.74	3262	85.8266	1491.41	3250
2013-10-25	3108	3102	6075	17622	11874	3853	74840.9	148604	203.95	6075	233.37	7599.43	3250
2013-11-01	4298	4499	10087	24869	17119	5560	68241.9	136112	294.306	10087	446.934	10727.7	3250
2013-11-08	5624	6167	16133	32755	24507	7539	59201.9	120838	399.06	16133	470.217	16979.7	3250
2013-11-15	6622	7831	23711	39286	32584	9439	48961.9	106230	499.632	23711	606.778	22737.8	3250
2013-11-22	6795	8786	33138	43158	40048	10382	38406.9	94894	549.548	33138	453.024	33971.6	3250
2013-11-29	6423	9080	43331	43187	46401	10395	28291.9	88512	550.236	43331	467.474	41249.6	3250
2013-12-06	5202	8231	53399	41318	49308	8883	20293.9	87474	470.202	53399	364.024	51774.6	3250
2013-12-13	4031	6754	61731	37175	50129	7122	14609.9	90796	376.987	61731	577.89	60963.3	3250
2013-12-20	2914	5269	68334	32760	48274	5273	10608.9	97066	279.114	68334	235.107	71339.5	3250
2013-12-27	2074	3887	73696	27503	44754	3750	7468.91	105843	198.498	73696	150.956	75423.3	3250
2014-01-03	1371	2682	77296	22049	40217	2537	5776.91	115834	134.29	77296	149.137	74655.6	3250
2014-01-10	914	1827	79917	16988	34723	1661	4467.91	126389	87.9213	79917	50.8042	76837	3250
2014-01-17	675	1291	81494	12988	29780	1175	3665.91	135332	62.196	81494	74.7502	73979.8	3250
2014-01-24	449	918	82857	10070	24735	830	2901.91	143295	43.9342	82857	10.1236	82115.4	3250
2014-01-31	317	543	83705	6724	19297	507	2560.91	152079	26.8369	83705	22.1801	84985.1	3250
2014-02-07	194	435	84289	5103	15520	394	2207.91	157477	20.8555	84289	1.59649	87925.2	3250
2014-02-14	113	279	84606	3671	11606	252	2127.91	162823	13.3391	84606	23.6939	89478.8	3250
2014-02-21	86	188	84953	2557	9074	180	1898.91	166469	9.52789	84953	7.16682	80872.1	3250
2014-02-28	73	126	85102	1816	6773	123	1824.91	169511	6.51073	85102	6.1065	82701.8	3250
2014-03-07	60	108	85216	1371	5122	95	1741.91	171607	5.02861	85216	4.36388	80129.8	3250
2014-03-14	50	73	85323	1038	3828	72	1679.91	173234	3.81116	85323	3.94429	83506.7	3250
2014-03-21	27	45	85405	622	2691	42	1648.91	174787	2.22318	85405	3.67007	84424.5	3250
2014-03-28	27	38	85401	522	2106	32	1659.91	175472	1.69385	85401	1.99342	87215.1	3250
2013-10-11	1180	1112	1184	10314	4801	1342	79286.4	162985	86.6587	1184	53.7302	1767.98	3300
2013-10-18	2056	1653	2788	16026	8846	2149	76265.4	153228	138.77	2788	137.084	10015.7	3300
2013-10-25	3458	2858	5298	24570	14741	3675	71148.4	138789	237.311	5298	177.736	7661.88	3300
2013-11-01	4866	4237	9308	34099	22099	5558	64351.4	121902	358.904	9308	493.553	7560.4	3300
2013-11-08	6466	6164	15353	44789	32337	7843	54779.4	100974	506.456	15353	738.392	15604.9	3300
2013-11-15	7514	7597	23384	51486	41834	9555	44267.4	84780	617.008	23384	412.143	28217.3	3300
2013-11-22	7544	8588	32825	53942	50047	10432	33805.4	74111	673.639	32825	653.264	30738.6	3300
2013-11-29	6843	8340	42946	52913	56050	9873	24633.4	69137	637.542	42946	378.434	40976.3	3300
2013-12-06	5364	7428	52186	49478	58142	8325	17784.4	70480	537.581	52186	555.121	47585	3300
2013-12-13	3962	6167	60090	45142	57683	6622	12543.4	75275	427.611	60090	494.321	64556.1	3300
2013-12-20	2849	4634	66190	39337	55364	4755	9089.42	83399	307.051	66190	285.74	69025.1	3300
2013-12-27	2001	3261	71086	32834	50650	3234	6414.42	94616	208.833	71086	165.988	70717.6	3300
2014-01-03	1330	2284	74079	26836	45578	2230	5069.42	105686	144.001	74079	176.123	73516.8	3300
2014-01-10	924	1605	76309	21279	39499	1551	3924.42	117322	100.155	76309	90.3871	73049.6	3300
2014-01-17	644	1101	77873	16436	33582	1051	3144.42	128082	67.8676	77873	54.8847	82239.6	3300
2014-01-24	428	764	78979	12353	27612	753	2591.42	138135	48.6245	78979	37.9477	74656.6	3300
2014-01-31	302	587	79565	9874	22972	525	2308.42	145254	33.9015	79565	51.9577	81033.4	3300
2014-02-07	171	331	80212	6888	17638	325	2048.42	153574	20.9867	80212	31.3485	79122.3	3300
2014-02-14	149	244	80577	4699	13456	224	1792.42	159945	14.4646	80577	15.1851	84866	3300
2014-02-21	107	173	80762	3778	10363	165	1720.42	163959	10.6548	80762	11.7105	77707.2	3300
2014-02-28	82	129	80929	2579	8157	130	1622.42	167364	8.39466	80929	12.4728	77617.6	3300
2014-03-07	49	94	81097	1881	5959	83	1522.42	170260	5.35967	81097	3.17398	74647.7	3300
2014-03-14	33	52	81188	1351	4509	49	1489.42	172240	3.16414	81188	1.36987	82498.6	3300
2014-03-21	29	44	81188	942	3151	45	1501.42	174007	2.90584	81188	0	79501.1	3300
2014-03-28	12	27	81230	699	2591	36	1493.42	174810	2.32468	81230	3.85961	84615.9	3300
2013-10-11	1766	884	737	6986	5559	1205	89666.4	165555	71.65	737	113.954	6068.37	3350
2013-10-18	2844	1615	2399	13755	8699	2377	86195.4	155646	141.338	2399	142.141	0	3350
2013-10-25	4649	2626	5260	22547	14503	3779	80518.4	141050	224.702	5260	185.347	5286.26	3350
2013-11-01	6703	4159	9526	32700	22394	5835	72665.4	123006	346.953	9526	541.57	9143.5	3350
2013-11-08	9163	6103	16468	43007	33512	8637	61319.4	101581	513.561	16468	767.534	19219.8	3350
2013-11-15	10788	7667	25250	48937	43560	10770	49348.4	85603	640.391	25250	645.664	28370.8	3350
2013-11-22	11332	8527	36033	51666	53159	11768	37161.4	73275	699.732	36033	820.718	33021.6	3350
2013-11-29	10207	8657	48019	51222	59533	11686	26170.4	67345	694.857	48019	510.917	50561.8	3350
2013-12-06	8160	7736	58822	47881	62475	9882	18335.4	67744	587.59	58822	688.623	56100	3350
2013-12-13	6167	6073	68072	43191	62507	7587	12741.4	72402	451.128	68072	460.315	59296.6	3350
2013-12-20	4362	4605	75428	37273	60480	5667	8658.38	80347	336.963	75428	358.147	70885.7	3350
2013-12-27	2979	3224	80733	31052	55698	3924	6117.38	91350	233.323	80733	296.362	83241.6	3350
2014-01-03	2028	2325	84083	25619	50235	2754	4617.38	102246	163.755	84083	202.299	87490.9	3350
2014-01-10	1369	1588	86657	19942	43551	1810	3439.38	114607	107.624	86657	118.58	79055.5	3350
2014-01-17	897	1043	88291	15563	37488	1247	2822.38	125049	74.1474	88291	97.3575	88698.3	3350
2014-01-24	665	670	89574	11167	30337	789	2144.38	136596	46.9144	89574	28.1067	98228.9	3350
2014-01-31	378	483	90199	8240	24932	549	1993.38	144928	32.6439	90199	43.097	84168.6	3350
2014-02-07	306	328	90859	6192	19190	386	1560.38	152718	22.9518	90859	33.2415	90766.2	3350
2014-02-14	197	247	91064	4765	16067	277	1545.38	157268	16.4706	91064	23.4068	99938.9	3350
2014-02-21	132	138	91279	2869	11304	161	1504.38	163927	9.57316	91279	3.32387	91202.7	3350
2014-02-28	96	116	91520	2371	9539	138	1321.38	166190	8.20556	91520	14.4238	93817.9	3350
2014-03-07	58	75	91771	1649	6874	80	1149.38	169577	4.75685	91771	3.62526	91067.9	3350
2014-03-14	52	63	91668	1005	4891	69	1270.38	172204	4.10278	91668	2.88389	94017.4	3350
2014-03-21	23	40	91801	769	3734	46	1189.38	173597	2.73519	91801	0	89401.4	3350
2014-03-28	27	23	91851	502	2653	30	1152.38	174945	1.78382	91851	2.40182	89977.6	3350
2013-10-11	2264	1089	803	10444	9924	1558	93627.5	157732	78.1968	803	76.5146	5861.35	3400
2013-10-18	3361	2073	2931	21098	14589	3112	89418.5	142413	156.193	2931	214.517	2333.18	3400
2013-10-25	5070	3246	6389	32278	23042	4674	83078.5	122780	234.59	6389	307.45	10744.9	3400
2013-11-01	7166	4631	11493	42132	34192	6714	74493.5	101776	336.979	11493	314.528	18155.4	3400
2013-11-08	8984	6249	18906	50037	45882	8942	63644.5	82181	448.804	18906	537.933	22923	3400
2013-11-15	10201	7560	28830	54201	56958	10775	51192.5	66941	540.803	28830	529.891	28201.2	3400
2013-11-22	9903	8142	39228	54149	64995	11273	40510.5	58956	565.798	39228	563.925	43325.7	3400
2013-11-29	8847	7992	49776	52039	69884	10691	31168.5	56177	536.587	49776	191.245	54685.5	3400
2013-12-06	7394	6836	59966	48205	70902	9007	23587.5	58993	452.066	59966	196.141	61154.9	3400
2013-12-13	5737	5809	68417	44432	70402	7401	17820.5	63266	371.46	68417	362.72	66231.3	3400
2013-12-20	4496	4592	75145	39977	67771	5751	13550.5	70352	288.646	75145	371.232	68509.9	3400
2013-12-27	3248	3365	80794	34951	62895	4135	10376.5	80254	207.538	80794	198.071	79085.2	3400
2014-01-03	2384	2522	84678	30078	58385	3116	8199.52	89637	156.394	84678	232.336	84353.9	3400
2014-01-10	1648	1850	87920	25130	52080	2247	6365.52	100890	112.778	87920	126.414	91083.6	3400
2014-01-17	1148	1274	90175	20326	46036	1567	5186.52	111738	78.6485	90175	59.3353	84992.2	3400
2014-01-24	821	917	91486	16487	39082	1106	4559.52	122531	55.5107	91486	35.0782	91604.3	3400
2014-01-31	628	740	92469	13505	33594	908	3946.52	131001	45.573	92469	34.3942	91155.7	3400
2014-02-07	497	507	93414	10246	28152	591	3365.52	139702	29.6626	93414	39.5155	87655.4	3400
2014-02-14	371	374	94125	8219	23172	418	2913.52	146709	20.9796	94125	24.7532	96596.3	3400
2014-02-21	267	267	94374	6199	18985	317	2875.52	152916	15.9104	94374	17.245	95638.7	3400
2014-02-28	188	219	94766	4854	15295	273	2610.52	157951	13.702	94766	9.28675	97010.2	3400
2014-03-07	162	156	94928	3661	12377	192	2537.52	162062	9.63658	94928	5.09794	93493.3	3400
2014-03-14	117	116	95123	2865	10122	143	2427.52	165113	7.17724	95123	11.3235	91580.3	3400
2014-03-21	86	75	95312	1923	7453	99	2310.52	168724	4.96886	95312	7.61896	96395.4	3400
2014-03-28	62	71	95417	1609	5885	73	2233.52	170606	3.66391	95417	4.18092	92793.4	3400
2013-10-11	1699	840	1088	7219	6077	1296	91763.2	164804	73.6247	1088	93.6987	0	3450
2013-10-18	2863	1439	2993	12624	9947	2504	88095.2	155529	142.25	2993	190.275	6733.71	3450
2013-10-25	4664	2281	6147	19398	16159	4043	82298.2	142543	229.68	6147	293.6	3537.09	3450
2013-11-01	7001	3615	11181	28731	25553	6251	73593.2	123816	355.114	11181	230.478	18668.2	3450
2013-11-08	9074	5152	18358	36310	35733	8741	62806.2	106057	496.569	18358	632.626	21142.5	3450
2013-11-15	10542	6498	28811	41989	48071	11249	49539.2	88040	639.047	28811	673.417	31437.3	3450
2013-11-22	10782	7033	40136	43013	56465	11985	37439.2	78622	680.858	40136	771.386	40540	3450
2013-11-29	9729	6743	51851	41284	61672	11425	27067.2	75144	649.045	51851	678.478	52321.6	3450
2013-12-06	7901	6022	61837	39022	63646	10017	19630.2	75432	569.058	61837	643.842	64989.3	3450
2013-12-13	5836	4486	71107	33425	62631	7520	13961.2	82044	427.205	71107	582.936	76906.4	3450
2013-12-20	4175	3344	77789	28031	57947	5456	10082.2	92122	309.951	77789	305.95	73988.5	3450
2013-12-27	2917	2370	82600	23060	52300	3837	7503.18	102740	217.977	82600	271.18	83386.3	3450
2014-01-03	1943	1561	86332	18124	46262	2597	5554.18	113714	147.533	86332	130.426	82811	3450
2014-01-10	1287	1068	88549	13752	38507	1780	4486.18	125841	101.12	88549	103.417	88201.7	3450
2014-01-17	875	713	90059	10345	31652	1155	3743.18	136103	65.6146	90059	73.2912	90984.3	3450
2014-01-24	603	527	91167	7914	25865	775	3093.18	144321	44.0271	91167	53.847	86121.4	3450
2014-01-31	441	332	91806	5762	20517	549	2811.18	151821	31.1882	91806	47.3637	98893	3450
2014-02-07	307	245	92321	4375	15842	391	2517.18	157883	22.2124	92321	26.8396	93057.1	3450
2014-02-14	207	166	92678	2866	11784	256	2339.18	163450	14.5432	92678	22.0523	95533.4	3450
2014-02-21	141	127	92867	2001	9361	211	2255.18	166738	11.9867	92867	17.2278	96775.6	3450
2014-02-28	116	81	93070	1355	6668	123	2123.18	170077	6.98753	93070	6.93733	91771.3	3450
2014-03-07	65	53	93215	1103	5288	91	2057.18	171709	5.16964	93215	3.08375	91802.5	3450
2014-03-14	46	55	93310	858	3982	98	1979.18	173260	5.5673	93310	6.40741	96279.2	3450
2014-03-21	41	32	93414	530	2855	55	1903.18	174715	3.12451	93414	6.18444	93416.7	3450
2014-03-28	28	23	93403	395	2121	43	1936.18	175584	2.4428	93403	3.67148	91562	3450
2013-10-11	1425	1026	811	2962	2877	1523	84722.3	172261	80.7771	811	82.8677	0	3500
2013-10-18	1757	1824	2550	5482	4014	2578	81853.3	168604	136.732	2550	137.43	5821.22	3500
2013-10-25	2766	2685	5581	8348	6554	3695	76952.3	163198	195.976	5581	279.12	5211.35	3500
2013-11-01	3807	3739	9477	11701	9224	5164	70961.3	157175	273.889	9477	465.676	9553.57	3500
2013-11-08	5078	5121	15615	16108	13698	7170	62170.3	148294	380.283	15615	472.527	10201.8	3500
2013-11-15	5908	6401	23146	20088	18080	8811	52529.3	139932	467.319	23146	534.146	16400.3	3500
2013-11-22	6375	7418	31499	23212	22606	10033	42692.3	132282	532.132	31499	177.745	33293.4	3500
2013-11-29	6195	7824	41290	24664	26704	10197	32675.3	126732	540.83	41290	399.387	41052	3500
2013-12-06	5367	7196	51184	24340	29647	9266	24237.3	124113	491.451	51184	783.221	55833.2	3500
2013-12-13	4238	6148	60023	22087	30688	7791	17575.3	125325	413.22	60023	253.249	55964.3	3500
2013-12-20	3120	4739	68047	18868	29945	5774	12078.3	129287	306.242	68047	401.17	63261.4	3500
2013-12-27	2135	3582	73442	15327	27586	4238	8825.28	135187	224.776	73442	275.445	73758.2	3500
2014-01-03	1581	2628	76684	12241	24116	3074	7091.28	141743	163.039	76684	174.841	76638.8	3500
2014-01-10	956	1670	80048	8712	20223	1859	5310.28	149165	98.5979	80048	102.132	79031.1	3500
2014-01-17	727	1166	81446	6594	16983	1360	4645.28	154523	72.1319	81446	47.2097	79840.6	3500
2014-01-24	456	776	82937	4663	13232	925	3815.28	160205	49.0603	82937	53.9813	81662.8	3500
2014-01-31	291	535	83900	3444	10361	625	3258.28	164295	33.1488	83900	16.73	86148	3500
2014-02-07	197	333	84509	2134	7476	361	2945.28	168490	19.1468	84509	18.624	85553.2	3500
2014-02-14	144	269	84838	1554	5577	289	2733.28	170969	15.328	84838	12.1585	88370.8	3500
2014-02-21	114	165	85107	1081	4260	213	2598.28	172759	11.2971	85107	15.6447	84989.7	3500
2014-02-28	72	128	85125	792	3075	165	2659.28	174233	8.75129	85125	10.5152	84057	3500
2014-03-07	48	70	85436	461	2206	95	2430.28	175433	5.03862	85436	1.00575	90305	3500
2014-03-14	31	54	85460	345	1447	68	2439.28	176308	3.60659	85460	0	84701.4	3500
2014-03-21	23	47	85370	268	1112	50	2544.28	176720	2.65191	85370	2.10173	90577.2	3500
2014-03-28	16	37	85657	195	808	32	2274.28	177097	1.69722	85657	2.49227	88508.7	3500
2013-10-11	1442	1388	1171	6459	5045	1892	85849.3	166596	94.3037	1171	113.911	8492.59	3550
2013-10-18	2032	2157	3303	11103	7537	2915	82358.3	159460	145.293	3303	212.24	1773.9	3550
2013-10-25	2849	3198	6466	15952	11495	4182	77337.3	150653	208.445	6466	256.666	2167.16	3550
2013-11-01	3856	4424	11057	22133	16427	5817	70513.3	139540	289.939	11057	279.783	8057.81	3550
2013-11-08	5036	5861	17367	28166	23002	7648	61586.3	126932	381.202	17367	201.422	13577.2	3550
2013-11-15	5710	7223	25201	33094	29444	9324	51716.3	115562	464.74	25201	456.553	18791.1	3550
2013-11-22	5800	8004	34517	36189	35719	10097	41529.3	106192	503.269	34517	449.13	33602.3	3550
2013-11-29	5370	8131	44144	36564	40516	9886	32205.3	101020	492.752	44144	146.633	46319.6	3550
2013-12-06	4499	7385	54689	35229	43657	8740	23277.3	99214	435.631	54689	669.641	56166.8	3550
2013-12-13	3566	6205	62239	31928	43824	7278	17840.3	102348	362.76	62239	507.946	61380.3	3550
2013-12-20	2608	4974	69039	27705	42181	5527	13229.3	108214	275.484	69039	334.341	61481.1	3550
2013-12-27	1949	3562	74551	23222	39252	3957	9788.3	115626	197.23	74551	149.413	80992.9	3550
2014-01-03	1299	2655	78058	18802	34825	2803	7838.3	124473	139.711	78058	215.343	80989.6	3550
2014-01-10	873	1807	81057	14417	30004	1930	6113.3	133679	96.1978	81057	82.9888	77182.4	3550
2014-01-17	637	1335	82734	11169	25327	1359	5144.3	141604	67.7372	82734	56.6764	82319.6	3550
2014-01-24	435	921	84114	8353	20380	919	4380.3	149367	45.8061	84114	28.7582	80831.2	3550
2014-01-31	324	613	84871	5975	16476	672	4042.3	155649	33.4948	84871	15.9391	89430.1	3550
2014-02-07	216	422	85654	4615	13317	450	3558.3	160168	22.4295	85654	30.1588	90506	3550
2014-02-14	178	292	86077	3222	10181	293	3303.3	164697	14.6041	86077	21.025	83335.1	3550
2014-02-21	107	240	86502	2557	8132	239	3001.3	167411	11.9126	86502	19.821	93074.2	3550
2014-02-28	79	157	86698	1580	5751	165	2916.3	170769	8.22416	86698	9.71352	80605.9	3550
2014-03-07	64	121	86888	1358	4367	114	2777.3	172375	5.68215	86888	7.43894	82283.8	3550
2014-03-14	33	82	86938	885	3375	88	2797.3	173840	4.38622	86938	2.27685	87829.6	3550
2014-03-21	36	51	87071	630	2429	56	2692.3	175041	2.79123	87071	0.11703	86909.8	3550
2014-03-28	28	55	87144	499	1856	53	2623.3	175745	2.6417	87144	0.515766	85890	3550
2013-10-11	1060	843	803	5537	4315	1305	84227.9	168248	73.7361	803	72.7307	1371.88	3600
2013-10-18	1594	1538	2619	10734	6936	2402	81182.9	160430	135.72	2619	154.622	10318.2	3600
2013-10-25	2412	2362	5493	16573	11269	3698	76666.9	150258	208.947	5493	287.059	4352	3600
2013-11-01	3632	3480	9631	24046	17297	5494	70190.9	136757	310.426	9631	257.805	9503.72	3600
2013-11-08	4925	5077	16147	32911	25456	7907	60784.9	119733	446.767	16147	563.771	16021.2	3600
2013-11-15	5959	6323	24691	39166	34682	9790	49960.9	104252	553.162	24691	387.459	27857.8	3600
2013-11-22	6116	7078	34502	42552	42409	10917	39237.9	93139	616.84	34502	594.551	41592.5	3600
2013-11-29	5577	7215	45082	42690	49063	10717	29059.9	86347	605.54	45082	829.533	48089	3600
2013-12-06	4476	6352	55501	39865	53019	9252	20604.9	85216	522.763	55501	565.453	58981.4	3600
2013-12-13	3388	5000	64084	34962	53305	7131	14461.9	89833	402.921	64084	290.701	63229.8	3600
2013-12-20	2478	3767	70098	30155	51035	5307	10590.9	96910	299.86	70098	264.519	68440.9	3600
2013-12-27	1609	2664	75128	24374	47263	3623	7532.91	106463	204.709	75128	214.794	79890.6	3600
2014-01-03	1116	1856	78387	19062	41891	2451	5574.91	117147	138.488	78387	140.055	82338.3	3600
2014-01-10	736	1280	80573	14879	35936	1746	4344.91	127285	98.6538	80573	97.3598	78400.6	3600
2014-01-17	450	807	82156	10998	30417	1092	3520.91	136685	61.701	82156	36.8184	83397.8	3600
2014-01-24	304	550	83126	7899	24219	737	2953.91	145982	41.6425	83126	33.2278	82550.5	3600
2014-01-31	222	367	83783	5518	19400	474	2561.91	153182	26.7823	83783	33.2342	91051.4	3600
2014-02-07	175	229	84285	3935	15340	320	2244.91	158825	18.0809	84285	19.6434	87181.8	3600
2014-02-14	114	182	84594	2870	11929	262	2043.91	163301	14.8037	84594	17.5973	82016.6	3600
2014-02-21	89	103	84757	1903	8783	152	1984.91	167414	8.58841	84757	3.71025	84698.7	3600
2014-02-28	58	98	84882	1528	6706	122	1895.91	169866	6.89333	84882	15.7888	85040.6	3600
2014-03-07	35	51	85144	918	4927	85	1703.91	172255	4.80273	85144	0.250535	82605.5	3600
2014-03-14	26	36	85129	785	3815	56	1742.91	173500	3.16415	85129	7.20975	84837.4	3600
2014-03-21	23	31	85164	454	2837	38	1715.91	174809	2.1471	85164	0.842759	87244.1	3600
2014-03-28	17	22	85210	375	2037	27	1684.91	175688	1.52557	85210	2.19428	84244	3600
2013-10-11	1463	1174	741	6447	6255	1623	81936.7	165398	93.6922	741	67.6496	5933.29	3650
2013-10-18	1980	2046	2670	12481	8489	2706	78618.7	157130	156.211	2670	184.616	2180.93	3650
2013-10-25	2894	3136	5556	19325	13469	3919	73728.7	145306	226.235	5556	290.872	9456.16	3650
2013-11-01	3944	4431	9869	25983	19601	5578	67070.7	132516	322.006	9869	268.456	14778.6	3650
2013-11-08	5124	5852	15744	32888	26836	7296	58594.7	118376	421.182	15744	83.6754	14492.1	3650
2013-11-15	5770	7419	23277	38566	34967	9186	48848.7	104567	530.287	23277	519.913	22610.2	3650
2013-11-22	5902	8173	32137	42020	41982	9614	39102.7	94098	554.995	32137	511.387	27696.3	3650
2013-11-29	5488	8231	41390	42078	47369	9493	30205.7	88653	548.01	41390	485.58	33118.5	3650
2013-12-06	4504	7584	50961	39671	50430	8385	22265.7	87999	484.048	50961	390.45	46959.7	3650
2013-12-13	3646	6342	58416	36077	50492	6772	16910.7	91531	390.933	58416	412.482	63362.4	3650
2013-12-20	2728	5086	65019	32010	48943	5219	12481.7	97147	301.281	65019	441.754	65354.1	3650
2013-12-27	1849	3767	70474	27141	45224	3698	9224.72	105735	213.477	70474	346.833	74960.6	3650
2014-01-03	1386	2913	73374	22929	41229	2838	7641.72	113942	163.831	73374	228.946	70294.2	3650
2014-01-10	941	1890	76852	17311	35398	1861	5631.72	125391	107.431	76852	110.996	74838.1	3650
2014-01-17	710	1506	78072	14192	30924	1361	5026.72	132984	78.5675	78072	90.069	78003.6	3650
2014-01-24	477	998	79725	10766	25210	953	4114.72	142124	55.0146	79725	67.4404	82310.1	3650
2014-01-31	347	673	80750	7800	20400	652	3544.72	149900	37.6385	80750	35.1031	89517.9	3650
2014-02-07	235	493	81229	6118	16260	434	3357.72	155722	25.0539	81229	29.6187	81040.4	3650
2014-02-14	137	329	81752	4337	12639	313	3096.72	161124	18.0688	81752	10.9322	86047.1	3650
2014-02-21	109	241	82221	3155	9898	227	2743.72	165047	13.1042	82221	14.3614	80427.8	3650
2014-02-28	102	175	82418	2288	7615	158	2619.72	168197	9.12099	82418	10.5802	82015.5	3650
2014-03-07	48	114	82634	1704	5703	116	2518.72	170693	6.69642	82634	6.01868	87600.7	3650
2014-03-14	44	86	82740	1269	4389	86	2444.72	172442	4.96459	82740	3.9967	78742.2	3650
2014-03-21	36	55	82922	908	3504	62	2301.72	173688	3.57912	82922	6.63564	87366.3	3650
2014-03-28	16	42	82855	665	2375	44	2401.72	175060	2.54002	82855	4.27354	88836.4	3650
2013-10-11	1624	1190	662	6567	5849	1589	89429.4	165684	98.5587	662	111.157	0	3700
2013-10-18	2432	2366	2416	13985	8887	2899	85691.4	155228	179.812	2416	255.163	2006.64	3700
2013-10-25	3728	3736	5426	22427	14492	4277	80015.4	141181	265.283	5426	334.495	2673.63	3700
2013-11-01	5335	5561	10235	31473	22535	6559	71774.4	124092	406.826	10235	491.709	15498.3	3700
2013-11-08	6920	7623	16880	39799	31453	8926	61482.4	106848	553.64	16880	818.949	14858	3700
2013-11-15	7825	10013	26153	47385	42209	11320	48914.4	88506	702.13	26153	851.325	24927.7	3700
2013-11-22	8205	10962	36809	49606	50606	11999	36929.4	77888	744.245	36809	340.884	36601.4	3700
2013-11-29	7106	10961	48288	48876	56561	11449	26550.4	72663	710.131	48288	731.921	49130.3	3700
2013-12-06	5596	9363	59001	44995	58737	9106	18945.4	74368	564.805	59001	442.554	65494.7	3700
2013-12-13	4223	7708	67847	40386	58627	7191	13127.4	79087	446.026	67847	420.887	71018.1	3700
2013-12-20	2963	5787	74970	35161	55785	5105	9185.4	87154	316.641	74970	192.911	73337.3	3700
2013-12-27	2020	4242	79723	29978	51846	3550	6920.4	96276	220.191	79723	102.273	79139.7	3700
2014-01-03	1376	2865	83758	23530	45726	2401	4906.4	108844	148.923	83758	77.2925	85796.6	3700
2014-01-10	859	1907	86347	18465	39353	1523	3792.4	120282	94.465	86347	74.1903	85057	3700
2014-01-17	544	1313	87947	14035	32934	1101	3101.4	131131	68.2902	87947	57.703	93064.4	3700
2014-01-24	441	940	88887	10835	27479	713	2637.4	139786	44.2242	88887	36.5536	86809.7	3700
2014-01-31	279	594	89794	7425	21366	461	2238.4	149309	28.5938	89794	29.027	95912.1	3700
2014-02-07	169	415	90379	5466	16894	325	1942.4	155740	20.1583	90379	23.5569	93452.1	3700
2014-02-14	128	287	90560	3782	13023	212	1930.4	161295	13.1494	90560	10.9569	94558.5	3700
2014-02-21	84	209	90914	2934	10330	179	1698.4	164836	11.1026	90914	14.6288	92806.3	3700
2014-02-28	69	164	91106	2303	8054	130	1566.4	167743	8.06333	91106	10.3836	87177.4	3700
2014-03-07	49	99	91287	1268	5542	86	1470.4	171290	5.3342	91287	7.55754	96029.8	3700
2014-03-14	28	78	91326	1149	4382	53	1473.4	172569	3.28736	91326	2.74961	88884.3	3700
2014-03-21	20	50	91399	745	2998	36	1436.4	174357	2.23292	91399	2.98818	92362	3700
2014-03-28	19	34	91437	491	2494	29	1415.4	175115	1.79874	91437	2.11473	90143.4	3700
2013-10-11	1413	1008	680	6966	6076	1523	85503.4	165058	98.6481	680	113.458	4184.15	3750
2013-10-18	2043	1715	2684	14738	9026	2694	82162.4	154336	174.496	2684	185.915	655.722	3750
2013-10-25	3075	2700	5662	23000	14739	3944	77167.4	140361	255.462	5662	324.074	531.585	3750
2013-11-01	4496	4125	10325	32659	22388	6088	69658.4	123053	394.333	10325	389.219	6597.7	3750
2013-11-08	5739	5737	17194	41938	31719	8313	59934.4	104443	538.452	17194	446.658	19545	3750
2013-11-15	6477	6988	25832	47579	40797	10018	49307.4	89724	648.888	25832	442.876	30704.8	3750
2013-11-22	6497	7473	36226	49516	48624	10708	38408.4	79960	693.581	36226	740.782	35302.7	3750
2013-11-29	5975	7138	46515	48300	53253	10032	28976.4	76547	649.795	46515	689.782	47139.8	3750
2013-12-06	4693	6376	56012	45003	55761	8620	21523.4	77336	558.337	56012	585.8	59143.4	3750
2013-12-13	3495	5033	64350	40066	54647	6789	15726.4	83387	439.739	64350	644.476	61802.1	3750
2013-12-20	2581	3920	70527	34807	52375	5058	11576.4	90918	327.618	70527	392.336	73749.7	3750
2013-12-27	1831	2938	74993	29732	47741	3703	8842.38	100627	239.852	74993	234.896	71096.8	3750
2014-01-03	1289	1954	78533	23290	41803	2473	6828.38	113007	160.182	78533	244.659	76952.6	3750
2014-01-10	886	1400	80706	18880	36321	1750	5612.38	122899	113.351	80706	92.9065	82522.8	3750
2014-01-17	591	984	82447	14346	30132	1162	4582.38	133622	75.2654	82447	124.094	80702.4	3750
2014-01-24	451	671	83598	10946	24669	838	3884.38	142485	54.2791	83598	34.5322	88995.4	3750
2014-01-31	300	454	84411	7894	19863	582	3439.38	150343	37.6974	84411	24.9824	81155.8	3750
2014-02-07	178	319	85009	6218	15769	442	3098.38	156113	28.6293	85009	37.528	85365.7	3750
2014-02-14	140	219	85319	4450	12714	283	2926.38	160936	18.3305	85319	17.8205	86434.5	3750
2014-02-21	98	158	85638	2999	9590	207	2710.38	165511	13.4079	85638	7.18545	85773.7	3750
2014-02-28	72	131	85804	2426	7251	151	2597.38	168423	9.78061	85804	12.3201	82866.6	3750
2014-03-07	70	71	85964	1490	5386	103	2499.38	171224	6.67154	85964	7.57685	87394.3	3750
2014-03-14	36	52	85991	1272	4103	65	2525.38	172725	4.2102	85991	4.22046	87726.7	3750
2014-03-21	28	43	86101	916	3196	63	2432.38	173988	4.08065	86101	4.84489	84904.3	3750
2014-03-28	23	19	86162	505	2138	28	2400.38	175457	1.81362	86162	0.811827	87077.9	3750
2013-10-11	1338	814	934	4488	2888	1335	87235.4	170724	86.9282	934	97.087	3292.14	3800
2013-10-18	2072	1399	2696	8206	4484	2318	84154.4	165410	150.936	2696	92.5731	1572.81	3800
2013-10-25	2994	2137	5373	12238	7099	3445	79817.4	158763	224.32	5373	244.677	5871.19	3800
2013-11-01	4555	3300	9619	18452	11022	5260	72847.4	148626	342.504	9619	412	12354.9	3800
2013-11-08	5839	4494	15841	25555	15941	7416	64147.4	136604	482.891	15841	358.086	21243.5	3800
2013-11-15	7338	5573	23219	30586	20942	9206	54191.4	126572	599.446	23219	585.66	25948.5	3800
2013-11-22	7993	6438	33590	35043	26791	10598	42300.4	116266	690.086	33590	1350.45	30598.1	3800
2013-11-29	7304	6692	44252	36510	30938	10751	32073.4	110652	700.049	44252	963.751	42772.5	3800
2013-12-06	6313	6201	54461	35679	33270	9718	23346.4	109151	632.785	54461	596.218	51240.5	3800
2013-12-13	4968	5021	63607	32487	33569	7966	16725.4	112044	518.704	63607	612.28	69885.1	3800
2013-12-20	3474	3749	71111	27239	32075	5947	11987.4	118786	387.237	71111	314.914	71266.4	3800
2013-12-27	2459	2806	76177	22596	28912	4307	8879.38	126592	280.449	76177	256.221	77456.3	3800
2014-01-03	1667	1831	80075	17140	24392	2761	6748.38	136568	179.782	80075	250.827	88418	3800
2014-01-10	1056	1285	82547	12676	19918	1926	5433.38	145506	125.411	82547	107.5	83383.4	3800
2014-01-17	719	857	84017	9354	15791	1298	4728.38	152955	84.519	84017	24.3826	90796.3	3800
2014-01-24	442	583	85331	6599	12173	844	3965.38	159328	54.9569	85331	24.7003	83864.6	3800
2014-01-31	368	383	85845	4818	9519	566	3725.38	163763	36.855	85845	29.9507	88617	3800
2014-02-07	231	268	86418	3100	6622	375	3404.38	168378	24.418	86418	30.8095	83952.7	3800
2014-02-14	138	183	86777	2221	4854	274	3223.38	171025	17.8414	86777	13.3394	83625.5	3800
2014-02-21	106	113	87075	1405	3536	192	3027.38	173159	12.502	87075	23.3135	88480	3800
2014-02-28	56	76	87209	1032	2415	113	2980.38	174653	7.35797	87209	5.39104	81897.2	3800
2014-03-07	44	63	87261	714	1757	86	2953.38	175629	5.59987	87261	2.89216	89152	3800
2014-03-14	33	46	87439	446	1249	52	2803.38	176405	3.38597	87439	2.47729	88132.7	3800
2014-03-21	17	24	87420	309	840	38	2860.38	176951	2.47436	87420	2.6971	83855.1	3800
2014-03-28	13	17	87426	250	642	25	2865.38	177208	1.62787	87426	1.88272	85072.9	3800
2013-10-11	1508	1154	1171	8854	6720	1776	89105.8	162526	94.0509	1171	116.549	0	3850
2013-10-18	2214	1782	3380	14970	10168	2958	85562.8	152962	156.646	3380	134.559	0	3850
2013-10-25	3409	2883	7075	23147	16445	4648	79571.8	138508	246.142	7075	221.521	15109.6	3850
2013-11-01	4806	3871	12603	31338	24854	6539	71658.8	121908	346.283	12603	327.891	18415.1	3850
2013-11-08	6036	5436	19321	39481	34082	8676	62145.8	104537	459.451	19321	379.762	17951.7	3850
2013-11-15	6890	6595	28701	44832	44402	10539	50752.8	88866	558.11	28701	896.304	27063.9	3850
2013-11-22	6882	7081	39516	46295	52872	11174	39459.8	78933	591.737	39516	450.555	36428.2	3850
2013-11-29	6186	6739	50511	45114	59123	10660	29502.8	73863	564.517	50511	579.588	52099.9	3850
2013-12-06	5063	5985	60574	41636	62354	9233	21316.8	74110	488.948	60574	575.086	60321.6	3850
2013-12-13	3842	4729	69146	36703	62645	7095	15221.8	78752	375.727	69146	262.289	71092.8	3850
2013-12-20	2867	3565	75284	31613	60437	5360	11222.8	86050	283.847	75284	181.695	73617.6	3850
2013-12-27	1878	2578	80276	26159	55900	3788	8206.8	96041	200.6	80276	212.857	80589.7	3850
2014-01-03	1257	1735	83650	20758	50620	2536	6296.8	106722	134.298	83650	114.627	85689.3	3850
2014-01-10	859	1250	85929	16853	44997	1778	4900.8	116250	94.1568	85929	62.3208	88347.8	3850
2014-01-17	661	851	87497	13238	38601	1224	3929.8	126261	64.8189	87497	36.4574	88938.7	3850
2014-01-24	436	546	88602	9194	31798	794	3354.8	137108	42.0475	88602	33.0521	89313.6	3850
2014-01-31	280	431	89375	7419	26815	642	2852.8	143866	33.9981	89375	44.5477	92599.3	3850
2014-02-07	190	279	89911	5413	21892	408	2558.8	150795	21.6063	89911	38.7028	88817.2	3850
2014-02-14	174	242	90136	4291	17548	325	2386.8	156261	17.2109	90136	8.60725	87523	3850
2014-02-21	117	171	90639	3310	14264	252	2011.8	160526	13.3451	90639	2.17465	88292.8	3850
2014-02-28	88	123	90780	2270	11200	170	1947.8	164630	9.00262	90780	10.9857	96077.4	3850
2014-03-07	63	77	90909	1726	8875	121	1889.8	167499	6.40775	90909	5.33819	100911	3850
2014-03-14	44	62	91013	1218	6859	88	1819.8	170023	4.66018	91013	11.9387	94135.3	3850
2014-03-21	35	45	91073	927	5511	59	1785.8	171662	3.12444	91073	2.23658	90667	3850
2014-03-28	20	25	91260	630	4098	60	1633.8	173372	3.1774	91260	1.36633	91857.5	3850
2013-10-11	912	698	719	5351	3885	1090	94467	168864	59.9747	719	72.3197	1608.85	3900
2013-10-18	1632	1285	2160	10770	6762	2036	91719	160568	112.026	2160	73.8797	0	3900
2013-10-25	2823	2287	4684	17749	11997	3506	87002	148354	192.909	4684	71.005	4462.57	3900
2013-11-01	4359	3777	8827	27994	19761	5742	79833	130345	315.94	8827	382.078	8085.18	3900
2013-11-08	6201	5585	15795	37877	30328	8523	69215	109895	468.958	15795	492.541	18067.5	3900
2013-11-15	7718	7399	25041	45818	41813	11278	56638	90469	620.546	25041	812.489	22367.4	3900
2013-11-22	7892	8579	36884	49044	51945	12746	43441	77111	701.319	36884	509.319	42206.7	3900
2013-11-29	7122	8519	49207	47820	59003	12621	31948	71277	694.441	49207	660.491	50324.6	3900
2013-12-06	5857	7429	60857	43988	61917	10560	22653	72195	581.039	60857	851.764	65272.5	3900
2013-12-13	4173	5958	71005	39441	61774	8302	15660	76885	456.798	71005	189.185	69582.4	3900
2013-12-20	3020	4343	78262	33565	58254	5998	11171	86281	330.026	78262	469.511	75425.2	3900
2013-12-27	1985	2978	83688	27148	53016	3979	8144.97	97936	218.935	83688	117.117	87546.1	3900
2014-01-03	1290	2026	87111	21522	46263	2695	6368.97	110315	148.286	87111	107.686	86289.7	3900
2014-01-10	897	1395	89643	16423	39415	1842	4860.97	122262	101.352	89643	142.484	88602.4	3900
2014-01-17	534	894	91517	12309	32232	1210	3850.97	133559	66.5774	91517	35.2256	97002.6	3900
2014-01-24	391	608	92345	9227	26205	790	3451.97	142668	43.4679	92345	55.2438	91241.5	3900
2014-01-31	256	421	93164	6630	20943	567	2954.97	150527	31.1978	93164	39.2721	97177	3900
2014-02-07	185	241	93758	4289	15876	330	2611.97	157935	18.1575	93758	19.9549	88628.4	3900
2014-02-14	117	192	94049	3367	12252	274	2437.97	162481	15.0762	94049	17.5379	92049.5	3900
2014-02-21	98	131	94145	2353	9016	179	2421.97	166731	9.84906	94145	5.19088	92470.9	3900
2014-02-28	67	110	94490	1847	6792	146	2128.97	169461	8.03331	94490	9.95199	97096.4	3900
2014-03-07	42	61	94512	1323	5076	91	2180.97	171701	5.00706	94512	2.90204	89326.4	3900
2014-03-14	31	48	94650	950	3827	55	2066.97	173323	3.02625	94650	4.37781	95716.4	3900
2014-03-21	25	32	94629	614	2846	54	2109.97	174640	2.97122	94629	1.4937	89459.6	3900
2014-03-28	16	31	94640	475	2101	31	2108.97	175524	1.7057	94640	0	91235.8	3900
2013-10-11	2075	1359	1174	4983	4282	1747	85515.3	168835	92.0386	1174	132.794	1147.02	3950
2013-10-18	2826	2227	3240	8126	5808	2955	81830.3	164166	155.681	3240	129.714	7879.95	3950
2013-10-25	4060	3202	6321	11992	8889	4093	76540.3	157219	215.635	6321	88.5602	9015.56	3950
2013-11-01	5457	4519	10751	16502	12620	5747	69396.3	148978	302.774	10751	334.351	8602.16	3950
2013-11-08	6792	6007	16702	21321	17585	7439	60622.3	139194	391.915	16702	430.589	19219.2	3950
2013-11-15	7920	7365	24449	26224	22990	9105	50389.3	128886	479.686	24449	634.843	16260.9	3950
2013-11-22	8388	8529	33403	29275	28853	10118	39803.3	119972	533.055	33403	521.049	34590.5	3950
2013-11-29	8227	8775	43765	30994	34105	10218	29356.3	113001	538.323	43765	324.407	45477.1	3950
2013-12-06	7074	8310	52668	30333	36839	9434	22071.3	110928	497.019	52668	583.303	53701.1	3950
2013-12-13	5453	7027	62580	27658	38573	7758	15063.3	111869	408.721	62580	749.21	60060.5	3950
2013-12-20	4159	5843	69507	24598	38067	6184	10614.3	115435	325.797	69507	295.26	70073.2	3950
2013-12-27	2946	4315	75313	20174	35714	4380	7549.29	122212	230.755	75313	238.006	72027.3	3950
2014-01-03	2095	3121	79085	16246	32622	3050	5822.29	129232	160.686	79085	111.423	82002.4	3950
2014-01-10	1291	2058	82455	12370	27800	1911	4319.29	137930	100.679	82455	105.663	84664.3	3950
2014-01-17	931	1484	84247	9449	23846	1365	3461.29	144805	71.9134	84247	72.0672	84508.1	3950
2014-01-24	600	924	85864	6574	19037	826	2735.29	152489	43.5168	85864	52.9158	87721.7	3950
2014-01-31	379	658	86793	4942	15515	588	2293.29	157643	30.9781	86793	21.1768	85650	3950
2014-02-07	274	407	87379	3417	11720	404	2063.29	162963	21.2843	87379	16.8243	93509.3	3950
2014-02-14	179	319	87705	2447	9377	302	1920.29	166276	15.9105	87705	19.4745	87812.5	3950
2014-02-21	115	200	88152	1550	6934	178	1656.29	169616	9.37772	88152	6.64621	92170.1	3950
2014-02-28	86	141	88296	1116	5209	135	1600.29	171775	7.11232	88296	10.0194	82746.1	3950
2014-03-07	62	93	88428	773	3819	84	1540.29	173508	4.42544	88428	0	87405.7	3950
2014-03-14	37	68	88476	515	2859	72	1542.29	174726	3.79324	88476	5.60003	88560.5	3950
2014-03-21	31	66	88528	454	2256	53	1498.29	175390	2.79224	88528	3.77536	89331.4	3950
[truncated: 23,001 more rows]
