# Supplementary material for: Structure in the variability of the basic reproductive number (R0) for Zika epidemics in the Pacific islands
Source: eLife. 2016 Nov 29;5:e19874. doi: 10.7554/eLife.19874 (PMC5262383; doi:10.7554/eLife.19874)
Supplement: Supplementary file 1. — DOI: http://dx.doi.org/10.7554/eLife.19874.031 [file elife-19874-supp1.zip › Codes_for_SSM/Tahiti_Pandey/pmcmc-result/X_simul.csv]

date	He	Hi	Hr	Ve	Vi	incidence	Hs	Vs	incidence_obs	Hr_obs	ran_incidence_obs	ran_Hr_obs	index
2013-10-18	1443	1804	3979	12032	8784	2623	80710.5	157284	135.576	3979	109.248	3673.69	0
2013-10-18	2571	1969	2922	18767	13020	2954	83266.2	146313	160.444	2922	142.596	5399.86	1
2013-10-18	1402	1405	2329	11382	8800	2316	85804.4	157918	133.325	2329	147.545	3605.19	2
2013-10-18	2660	1935	3154	8948	8295	2866	80956.4	160857	157.822	3154	258.754	0	3
2013-10-18	3013	1809	2684	17524	13507	2642	82355.6	147069	170.664	2684	194.317	7358.01	4
2013-10-18	3098	2256	3795	10170	8628	2991	79831.9	159302	187.979	3795	157.223	6294.48	5
2013-10-18	2302	1605	3347	8910	7318	2443	84556.5	161872	148.648	3347	122.782	0	6
2013-10-18	2084	1757	2211	7476	5726	2321	82487.6	164898	134.325	2211	105.806	4875	7
2013-10-18	1894	1758	2454	6569	4249	2208	81909.1	167282	132.825	2454	107.491	645.494	8
2013-10-18	2192	1539	2393	15693	11225	2556	88025	151182	145.4	2393	44.0411	0	9
2013-10-18	2695	1651	2545	9678	7416	2751	80982.1	161006	169.823	2545	309.323	1117.47	10
2013-10-18	1790	1750	2225	14573	9675	2547	74369.7	153852	173.272	2225	161.363	0	11
2013-10-18	1403	1266	1861	8296	5805	1926	77651	163999	126.109	1861	174.19	0	12
2013-10-18	1700	1385	2816	17305	11218	2230	86948.2	149577	119.398	2816	158.015	2646.51	13
2013-10-18	1667	1391	3103	16097	10304	2326	86819.5	151699	122.35	3103	148.966	846.978	14
2013-10-18	1788	1440	2818	14523	8701	2161	84109.1	154876	126.126	2818	164.692	219.272	15
2013-10-18	2649	1312	2223	19832	11187	2142	84790.5	147081	122.227	2223	195.149	0	16
2013-10-18	1687	1202	2383	15668	8903	1868	87826.4	153529	106.789	2383	134.197	909.112	17
2013-10-18	3832	2029	3965	19379	12284	3107	91453.9	146437	158.306	3965	261.772	5646.4	18
2013-10-18	1425	1417	3548	13472	8048	2253	87213.8	156580	123.525	3548	14.4139	3241.12	19
2013-10-18	1899	1470	2976	15515	10144	2145	81587.2	152441	122.652	2976	125.388	0	20
2013-10-18	2158	1475	3219	17913	11322	2192	82916.8	148865	128.415	3219	198.508	1344.31	21
2013-10-18	2151	1362	3435	11807	9502	2188	81127.3	156791	132.732	3435	72.8845	3899.89	22
2013-10-18	1873	1437	2577	14582	9061	2047	83098.3	154457	132.933	2577	106.853	4252.48	23
2013-10-18	2324	1536	2915	12157	8721	1998	77322.6	157222	128.964	2915	102.243	1646.94	24
2013-10-18	1765	1394	2443	18331	11874	2049	88657.2	147895	132.063	2443	99.0142	5331.41	25
2013-10-18	1478	1071	2018	19666	11799	1733	80122	146635	121.136	2018	204.82	2874.41	26
2013-10-18	1845	1145	1656	17627	10003	1665	81411.4	150470	115.524	1656	58.5833	2776.15	27
2013-10-18	1827	1403	1552	27552	11663	1901	79127.7	138885	137.777	1552	137.328	2533.29	28
2013-10-18	2494	2100	3378	25806	16803	2875	77496.6	135491	190.078	3378	222.718	5964.37	29
2013-10-18	1685	1624	2830	14004	9525	2517	83102.6	154571	140.131	2830	109.834	12159.3	30
2013-10-18	1444	2019	3080	12439	7751	2647	83335.7	157910	167.822	3080	127.176	2180.54	31
2013-10-18	1868	2621	3984	9428	6765	3246	80597.5	161907	203.95	3984	276.993	7049.01	32
2013-10-18	2543	1895	3778	7087	5467	2650	79500.6	165546	162.829	3778	117.105	1228.76	33
2013-10-18	3105	2073	3099	8177	6608	3280	82578.4	163315	175.182	3099	174.951	695.033	34
2013-10-18	3036	2181	3558	17744	9705	3020	84724.1	150651	168.315	3558	219.804	5155.97	35
2013-10-18	1989	1834	3993	7709	5416	2442	80334.8	164975	153.636	3993	141.73	297.792	36
2013-10-18	1709	1638	3455	11674	7808	2232	76611	158618	145.619	3455	115.637	740.974	37
2013-10-18	1678	1676	3294	15874	11141	2330	83368.2	151085	150.211	3294	117.631	1177.78	38
2013-10-18	1598	1371	2633	13873	10157	1957	79574.5	154070	125.258	2633	116.399	97.5639	39
2013-10-18	1810	1116	2242	9441	7375	1610	81334.5	161284	100.889	2242	195.61	3438.33	40
2013-10-18	3590	1738	3644	21088	14175	2827	85102	142837	168.97	3644	80.6701	4981.84	41
2013-10-18	1454	1255	2592	9616	6200	1924	84093.1	162284	115.856	2592	86.3005	0	42
2013-10-18	1148	1336	3652	6833	4966	2027	81984.5	166301	136.357	3652	145.933	3435.46	43
2013-10-18	1938	1513	4503	5472	3676	1914	76099	168952	129.877	4503	157.502	4214.37	44
2013-10-18	3000	2204	5806	6191	4859	2598	75937.4	167050	167.383	5806	155.416	5893.82	45
2013-10-18	1895	1615	4072	5400	4632	2157	78052.6	168068	147.05	4072	151.726	3145.2	46
2013-10-18	1789	1453	3709	6715	5663	2238	81840.9	165722	144.728	3709	183.775	6249.7	47
2013-10-18	2598	1593	4648	6353	5744	2463	79183.5	166003	162.519	4648	81.9646	2307.06	48
2013-10-18	1604	1583	3172	7355	5671	2327	82928.9	165074	132.299	3172	61.0185	349.616	49
2013-10-18	3221	2386	4412	8548	6987	3587	79679.8	162565	211.573	4412	187.507	4056.5	50
2013-10-18	1387	1578	3444	5116	3529	2368	87662	169455	157.318	3444	209.812	4866.4	51
2013-10-18	2319	1674	2682	24072	12399	2409	95061.6	141629	144.971	2682	148.639	583.376	52
2013-10-18	3198	2489	3413	6510	4836	3523	84929.9	166754	196.291	3413	249.414	7124.21	53
2013-10-18	2306	1664	3138	13396	8781	2539	91744.4	155923	146.98	3138	166.202	3978.78	54
2013-10-18	1698	1776	3607	6390	4532	2602	88890.3	167178	150.516	3607	150.827	2282.61	55
2013-10-18	1430	1715	2794	5510	3722	2284	84164.8	168868	139.35	2794	159.971	3004.84	56
2013-10-18	1472	1453	3369	5076	3259	2331	83033.1	169765	151.751	3369	209.163	0	57
2013-10-18	3392	2127	4039	8294	5965	3342	80105.2	163841	198.732	4039	162.16	1856.24	58
2013-10-18	2509	1896	2530	15638	9571	2474	79664.7	152891	159.539	2530	178.728	2231.33	59
2013-10-18	1629	1590	1845	14280	9082	2138	82946.1	154738	132.996	1845	200.822	4998.76	60
2013-10-18	1617	1471	2052	17424	9468	2273	84233.3	151208	133.221	2052	188.985	6173.75	61
2013-10-18	1347	1304	1740	12098	6573	1932	81828.5	159429	122.052	1740	78.2595	3383.54	62
2013-10-18	1685	1775	4170	8450	5092	2527	79647	164558	137.86	4170	155.831	1607.88	63
2013-10-18	2128	1800	3632	9433	6997	2432	75321.7	161670	159.644	3632	105.603	5250.81	64
2013-10-18	1977	1899	3319	11935	7472	2270	79931	158693	120.157	3319	115.249	0	65
2013-10-18	2039	1694	2731	15869	8860	2129	76298.4	153371	137.479	2731	174.532	3222.08	66
2013-10-18	2759	1624	2376	13634	8744	2379	86294.3	155722	141.457	2376	234.63	0	67
2013-10-18	3317	2084	2929	21475	14509	3121	89453.5	142116	156.645	2929	150.297	8528.44	68
2013-10-18	2950	1487	2927	12799	10052	2486	88026.2	155249	141.228	2927	124.833	0	69
2013-10-18	1881	1829	2599	5495	4068	2591	81675.2	168537	137.422	2599	141.147	4244.56	70
2013-10-18	1970	2182	3312	10944	7429	2935	82386.4	159727	146.29	3312	179.54	4265.68	71
2013-10-18	1641	1462	2555	10277	6684	2371	81276	161139	133.968	2555	173.812	13968.3	72
2013-10-18	1997	2083	2615	12406	8653	2783	78619.7	157041	160.656	2615	132.217	0	73
2013-10-18	2383	2262	2482	13473	8533	2892	85778.3	156094	179.378	2482	224.343	2860.7	74
2013-10-18	2053	1755	2641	15230	9196	2708	82155.4	153674	175.403	2641	131.075	0	75
2013-10-18	1993	1361	2621	7763	4423	2234	84346.5	165914	145.466	2621	81.3901	0	76
2013-10-18	2247	1848	3461	15684	10645	2984	85382.8	151771	158.022	3461	159.328	5589.79	77
2013-10-18	1654	1263	2101	10001	6417	1947	91777.9	161682	107.129	2101	130.49	0	78
2013-10-18	2841	2274	3231	8117	6015	2972	81777.2	163968	156.576	3231	100.999	87.0201	79
2013-10-18	2040	1767	3216	6465	4724	2398	82546.3	166911	124.931	3216	136.94	3603.52	80
2013-10-18	1889	1457	2549	6535	4832	2246	84006	166733	129.015	2549	156.33	0	81
2013-10-18	1808	1637	2953	15737	11192	2463	84107.4	151171	149.238	2953	141.238	4681.29	82
2013-10-18	1766	1096	1554	11703	7339	1697	81802	159058	107.807	1554	129.859	0	83
2013-10-18	1386	1281	2700	13720	9844	2067	77241.5	154536	122.981	2700	85.3893	2512.58	84
2013-10-18	1647	1802	3782	10000	7774	2495	75733.5	160326	151.236	3782	128.473	1158.57	85
2013-10-18	1852	1822	2308	11470	7569	2522	79185.2	159061	146.859	2308	131.966	2792.32	86
2013-10-18	1505	1761	2382	8537	6401	2401	76009.1	163162	135.432	2382	161.545	3005.57	87
2013-10-18	2780	2095	3011	14395	10119	2887	80040.2	153586	173.597	3011	164.804	1912.45	88
2013-10-18	2081	1496	2931	11237	7359	2563	83701.6	159504	155.191	2931	125.379	5900.05	89
2013-10-18	3281	1660	3402	10754	8626	2780	78226.1	158720	163.569	3402	161.745	4657.95	90
2013-10-18	2183	2049	3164	15881	11667	3102	87118.8	150552	189.509	3164	171.35	1918.34	91
2013-10-18	1346	1159	2277	7591	4299	1783	82003.3	166210	101.351	2277	99.3981	6595.07	92
2013-10-18	1323	1394	3419	8365	4676	2172	81723.6	165059	124.114	3419	13.2136	1950.63	93
2013-10-18	1626	1241	1797	8759	5899	1866	79320.3	163442	114.182	1797	56.6454	3716.22	94
2013-10-18	2034	2806	3713	9228	7995	3204	77744.5	160877	178.8	3713	315.634	0	95
2013-10-18	1747	1637	2630	7184	6230	2785	81532.7	164686	173.912	2630	186.519	2360.25	96
2013-10-18	1625	1872	2072	11154	8339	2589	87070.4	158607	142.387	2072	181.496	4419.04	97
2013-10-18	1576	1476	1627	14716	8488	1958	91373.9	154896	115.699	1627	160.439	10418.9	98
2013-10-18	2693	1833	2747	8482	6784	2857	85983	162834	150.227	2747	157.408	5250.99	99
2013-10-18	2022	1826	4060	8943	6019	2541	80823.6	163138	157.844	4060	182.62	4163.02	100
2013-10-18	1571	2014	4180	12253	8582	2545	84201.4	157265	136.133	4180	118.576	0	101
2013-10-18	2532	1834	4041	8879	6667	2362	81534.6	162554	125.818	4041	186.589	1481.38	102
2013-10-18	2345	1679	2804	7592	5492	2296	81604.5	165016	134.616	2804	166.894	5677.83	103
2013-10-18	2639	2165	3117	9730	8010	3192	79408	160360	177.131	3117	162.565	7593.21	104
2013-10-18	2339	2026	2607	14651	10203	2899	83230.7	153246	151.238	2607	129.302	722.892	105
2013-10-18	2322	1470	2428	16666	11892	2132	86286.6	149542	128.088	2428	143.667	38.4522	106
2013-10-18	2210	2099	3027	24963	16929	2639	83881.1	136208	168.342	3027	217.155	3429.87	107
2013-10-18	2276	1631	2291	16967	10802	2213	84538.3	150331	137.159	2291	139.856	6954.43	108
2013-10-18	1838	2142	2577	20681	11768	2636	85712.9	145651	154.012	2577	228.289	3256.31	109
2013-10-18	2789	2053	3605	6846	5002	3458	85975.6	166252	196.529	3605	311.422	0	110
2013-10-18	2002	1609	2753	8072	4568	2589	88110.4	165460	142.95	2753	137.242	0	111
2013-10-18	2062	1873	2471	16328	11695	2597	84024.6	150077	168.595	2471	207.999	9112.28	112
2013-10-18	1821	1514	1625	10347	7049	1897	81644	160704	127.326	1625	173.027	0	113
2013-10-18	1327	1574	1859	15874	8724	2067	86561.1	153502	127.78	1859	71.1582	4214.46	114
2013-10-18	1268	1159	1511	14179	7864	1781	84354.5	156057	129.443	1511	110.634	6365.66	115
2013-10-18	1641	1208	1589	14894	8162	1687	77049.3	155044	113.891	1589	112.277	4766.23	116
2013-10-18	1566	1305	1799	18237	10759	1992	82338.8	149104	138.719	1799	109.882	0	117
2013-10-18	2424	1710	1794	12884	7683	2319	84504.8	157533	164.325	1794	105.072	1407.75	118
2013-10-18	1217	1273	2000	12747	7759	1751	84384.4	157594	127.005	2000	100.305	0	119
2013-10-18	2741	2000	2984	14587	10793	2405	79545.8	152720	139.596	2984	178.401	0	120
2013-10-18	2241	2251	2569	12777	7803	3117	83636.4	157520	171.468	2569	86.8777	449.853	121
2013-10-18	1390	1294	1909	7754	5158	1841	78986.8	165188	137.36	1909	95.6615	5789.15	122
2013-10-18	1420	1525	1812	12685	7883	2056	87611.4	157532	118.089	1812	93.9263	6089.73	123
2013-10-18	1776	1543	2004	15974	8246	2235	89675.4	153880	147.933	2004	51.7076	5489.44	124
2013-10-18	1386	1403	1945	15631	9538	1931	84888.8	152931	114	1945	175.837	0	125
2013-10-18	1659	1667	2186	15046	10432	1951	75079.3	152622	123.543	2186	157.288	3293.14	126
2013-10-18	2266	1974	4320	11007	9483	2426	78214.2	157610	124.144	4320	128.726	8302.27	127
2013-10-18	1088	1256	1987	14626	8647	1782	86350.6	154827	103.615	1987	56.4963	1522.31	128
2013-10-18	1980	1791	4681	9087	6877	2701	81191.3	162136	147.726	4681	152.637	5455.85	129
2013-10-18	2226	2356	4544	12685	9284	2613	81851	156131	146.107	4544	147.044	4920.78	130
2013-10-18	2167	1925	4669	7643	6003	2535	81895.5	164454	135.554	4669	40.5868	5677.39	131
2013-10-18	2075	1912	3482	13682	9476	2391	89173.2	154942	129.255	3482	169.315	2561.29	132
2013-10-18	1221	1803	2950	7605	5131	2073	88918.4	165364	118.185	2950	138.279	468.556	133
2013-10-18	2837	2264	5052	11280	8773	3140	79092.6	158047	180.574	5052	220.468	5110.53	134
2013-10-18	2575	1852	3460	22633	15301	2614	79857.5	140166	152.593	3460	144.058	9056.27	135
2013-10-18	1618	1435	2538	17084	11604	2048	81642.4	149412	120.974	2538	86.3106	0	136
2013-10-18	1773	1543	2481	19120	11314	2048	81328.8	147666	120.654	2481	72.9095	4598.15	137
2013-10-18	2266	1798	4260	7720	5090	2875	77291	165290	184.178	4260	184.611	2325.76	138
2013-10-18	3356	3400	6103	6799	5204	4842	78867.8	166097	305.975	6103	512.407	7979.62	139
2013-10-18	3633	2988	5814	5082	4015	4121	73678.7	169003	284.087	5814	227.967	6784.05	140
2013-10-18	2406	3116	5181	17567	11160	3456	77910.5	149373	312.314	5181	437.763	7609.19	141
2013-10-18	3472	3273	5389	17031	13633	5186	85934.3	147436	354.191	5389	389.585	0	142
2013-10-18	1460	1590	2280	7470	4607	2284	88233.8	166023	165.019	2280	224.348	10163.9	143
2013-10-18	2884	2592	3661	15957	10165	3990	88083.9	151978	237.855	3661	256.881	2357.87	144
2013-10-18	3044	2104	3124	11730	7923	3235	87014	158447	181.664	3124	163.807	3988.99	145
2013-10-18	2363	2004	2283	7091	5269	2826	81396.8	165740	176.248	2283	196.161	2716.61	146
2013-10-18	2593	2238	2432	6612	5353	3102	82863.4	166135	173.795	2432	144.537	0	147
2013-10-18	1306	1601	1934	7019	5794	2292	75939.5	165287	154.643	1934	203.527	0	148
2013-10-18	1964	1584	2138	12398	9031	2435	83779.3	156671	140.863	2138	139.089	4523.41	149
2013-10-18	1433	1713	1685	6303	4307	2157	75697.1	167490	131.034	1685	91.9489	0	150
2013-10-18	2163	2087	2500	6122	4795	2966	77484.2	167183	168.892	2500	103.323	4226.46	151
2013-10-18	2409	2299	2400	7892	5199	3064	85798	165009	199.697	2400	155.045	2185.64	152
2013-10-18	1903	1869	2789	6612	4918	2813	80259.4	166570	150.17	2789	171.041	1838.91	153
2013-10-18	2410	1571	3459	16436	11652	2593	82864.7	150012	157.856	3459	259.764	4989.19	154
2013-10-18	1920	1356	2086	14445	8998	1906	83653.3	154657	137.611	2086	172.991	5506.17	155
2013-10-18	2401	1523	2342	15828	10338	2156	82262.9	151934	140.583	2342	138.452	0	156
2013-10-18	1483	1319	1882	17808	10272	1862	82124.4	150020	119.697	1882	113.714	0	157
2013-10-18	1871	1183	1485	20053	9312	1667	84534.5	148735	111.266	1485	93.0214	0	158
2013-10-18	2727	1814	3318	22794	15705	2598	84578.6	139601	149.056	3318	118.505	2237.38	159
2013-10-18	2418	1683	2627	15017	7844	2551	79226.4	155239	160.319	2627	92.07	529.427	160
2013-10-18	1919	1846	3280	11883	7402	2687	82058.4	158815	177.555	3280	255.447	0	161
2013-10-18	2292	1638	3156	8303	5886	1872	82378.8	163911	105.102	3156	135.742	4515.42	162
2013-10-18	2713	1775	4785	8863	7029	2422	81776.4	162208	136.072	4785	138.927	7822.27	163
2013-10-18	2595	1925	4061	14617	9379	2437	81941	154104	145.94	4061	248.045	5804.59	164
2013-10-18	2353	1566	4312	8116	5667	2214	82646.5	164317	125.641	4312	98.6759	7196.37	165
2013-10-18	1851	1316	2685	5967	4367	1819	80614.5	167766	111.45	2685	103.349	305.551	166
2013-10-18	2291	2124	4921	8618	5169	2637	79850.4	164313	173.264	4921	150.579	4637.86	167
2013-10-18	1332	1678	3659	8187	5039	2151	86644.7	164874	145.951	3659	174.882	1755.92	168
2013-10-18	2656	3221	7159	10337	6010	3086	77797.7	161753	231.777	7159	328.764	11123.1	169
2013-10-18	2033	2553	6471	7018	4410	2843	81106.4	166672	194.946	6471	152.272	13246.6	170
2013-10-18	1806	1472	2743	10437	6498	1857	79330	161165	145.868	2743	135.923	3810.15	171
2013-10-18	1780	1654	3721	11693	6714	2370	78276.7	159693	172.847	3721	228.374	7764.9	172
2013-10-18	1155	1260	2094	12940	6418	1887	84647.9	158742	126.675	2094	105.684	0	173
2013-10-18	2901	2960	6380	10172	7129	3402	82381.6	160799	202.833	6380	70.9835	0	174
2013-10-18	2387	2114	2846	17082	10957	2982	77234.8	150061	217.298	2846	216.397	195.137	175
2013-10-18	2191	2246	5283	11019	7426	3381	86508.3	159655	227.373	5283	270.675	4033.23	176
2013-10-18	2382	2519	4133	11951	7706	3532	82808.6	158443	227.698	4133	169.159	4663.39	177
2013-10-18	2473	2116	2931	10058	6180	2752	79953.8	161862	195.069	2931	170.382	2639.14	178
2013-10-18	2528	1657	2713	11313	7880	2497	84170.4	158907	156.834	2713	188.445	0	179
2013-10-18	2032	1713	2977	13969	9835	2279	82371.6	154296	138.169	2977	83.5754	3400.83	180
2013-10-18	2419	2308	3992	18592	12145	2707	86039.8	147363	141.709	3992	142.59	3478.01	181
2013-10-18	3225	2120	2674	14167	9689	2956	83421.6	154244	167.414	2674	208.837	3240.64	182
2013-10-18	2367	2004	2885	8036	6641	2884	77499.5	163423	175.91	2885	170.773	5.53515	183
2013-10-18	1394	1559	3649	6532	5501	2443	81926.2	166067	153.539	3649	46.047	4777.51	184
2013-10-18	2114	1806	3813	9730	7041	2326	80028.4	161329	134.957	3813	89.9536	48.6116	185
2013-10-18	1677	1150	2236	11136	7387	1885	81337.4	159577	122.623	2236	161.266	10863.3	186
2013-10-18	2599	1546	2772	17379	10920	2625	80481.8	149801	172.807	2772	217.071	7465.79	187
2013-10-18	2399	1744	4023	10786	7437	2881	80263.9	159877	164.031	4023	62.8817	2907.23	188
2013-10-18	3118	2244	3464	19700	14901	3576	72111	143499	237.313	3464	324.349	9067.47	189
2013-10-18	2349	1901	3980	13238	7117	2856	84645.6	157745	164.699	3980	69.5964	3212.29	190
2013-10-18	3093	1635	2984	13165	7380	2584	83709.9	157555	135.302	2984	31.7399	1230.63	191
2013-10-18	2063	2204	2641	5368	3634	2690	86574.9	169098	128.261	2641	196.256	0	192
2013-10-18	1409	1424	1885	10806	6325	1989	80958.8	160969	117.199	1885	104.953	2853.86	193
2013-10-18	2232	1650	2693	10646	6609	1948	75063.7	160845	135.986	2693	161.175	1425.85	194
2013-10-18	2001	1898	2979	7084	5777	2788	81248.6	165239	157.538	2979	189.864	4341.4	195
2013-10-18	1170	1723	2667	8299	6552	2436	83733.8	163249	142.618	2667	84.4169	3551.47	196
2013-10-18	1677	1630	3598	7236	5154	2177	79773.1	165710	143.129	3598	218.32	1076.06	197
2013-10-18	2382	1828	3573	11898	8171	2692	80196.3	158031	147.161	3573	158.692	764.635	198
2013-10-18	2262	1836	2906	17776	11018	2395	85546.6	149306	157.567	2906	138.362	1630.83	199
2013-10-18	2306	2350	3152	13697	9873	3150	84232.3	154530	187.062	3152	242.51	2965.94	200
2013-10-18	2081	1946	1887	8986	7473	2455	83843.9	161641	131.865	1887	187.786	0	201
2013-10-18	2156	1401	2542	13809	9348	2062	86709.1	154943	111.642	2542	60.444	7369.18	202
2013-10-18	1845	1636	2793	17978	13156	2262	82420.2	146966	129.533	2793	38.3837	3356.98	203
2013-10-18	2095	1957	2457	13882	8167	2582	87675.3	156051	127.943	2457	184.437	8534.32	204
2013-10-18	1535	1579	2537	13480	7095	2212	85700.4	157525	128.389	2537	127.436	5139.98	205
2013-10-18	1898	1820	3443	14530	9161	2454	81998.5	154409	147.178	3443	139.558	2995.49	206
2013-10-18	1511	2371	4157	11380	8012	2864	80429.5	158708	162.046	4157	186.377	2067.25	207
2013-10-18	2412	2090	3189	13154	9150	3099	79762.5	155796	159.459	3189	106.59	5054.39	208
2013-10-18	1232	1574	2815	15655	9593	2346	86879	152852	131.906	2815	206.228	973.024	209
2013-10-18	2062	1822	2862	9324	6626	2698	89477.7	162150	133.69	2862	142.491	3709.13	210
2013-10-18	2178	2389	3237	24308	15260	3170	79682.6	138532	203.851	3237	164.178	3016.93	211
2013-10-18	2503	1613	2731	9301	8498	2352	74223.6	160301	174.511	2731	327.495	0	212
2013-10-18	2478	2345	2817	10976	10493	2993	82968.7	156631	152.437	2817	134.861	7892.47	213
2013-10-18	2134	1448	2444	13098	8820	1869	81572.3	156182	100.983	2444	133.456	4386.92	214
2013-10-18	1650	1278	1974	12534	8801	1847	83115	156765	121.076	1974	138.053	1056.21	215
2013-10-18	3063	2264	4109	14828	10731	2688	78482	152541	174.045	4109	154.485	8563.78	216
2013-10-18	2327	1766	3376	12893	8995	2292	81526.9	156212	150.479	3376	97.6726	0	217
2013-10-18	2140	1513	2917	8350	6174	2439	82940.4	163576	156.118	2917	88.603	2874.87	218
2013-10-18	2457	1846	3000	11303	7846	3139	87316.5	158951	184.404	3000	241.393	0	219
2013-10-18	1967	1948	2363	13861	8235	2803	91837.6	156004	139.446	2363	117.74	4836.82	220
2013-10-18	1424	2040	3434	17947	9963	2536	85494.8	150190	133.165	3434	215.073	6689.34	221
2013-10-18	3163	1988	3119	7263	5891	3332	86620.4	164946	180.399	3119	73.3186	1503.25	222
2013-10-18	2245	1569	2842	13852	8678	2503	86025.3	155570	173.688	2842	141.971	8520.09	223
2013-10-18	1944	2249	2738	15443	9411	2885	77615.7	153246	170.892	2738	250.824	2355.88	224
2013-10-18	1597	1930	2847	13930	8702	2907	83905.4	155468	159.938	2847	162.613	0	225
2013-10-18	2212	2231	3193	10987	8012	3424	82039.1	159101	188.057	3193	147.807	8776.73	226
2013-10-18	1476	1548	2809	12656	7926	2264	87370.8	157518	118.733	2809	145.648	4981.25	227
2013-10-18	1984	2265	3130	10414	7187	2816	77499.7	160499	180.06	3130	206.446	3749.34	228
2013-10-18	1013	1702	3244	4512	3400	2676	88087.2	170188	142.779	3244	117.676	4479.1	229
2013-10-18	1770	1859	3892	5334	4219	2821	77331.7	168547	151.851	3892	173.493	2741.74	230
2013-10-18	1510	1686	3357	6241	4775	2918	84089	167084	145.26	3357	34.7234	6258.09	231
2013-10-18	1571	1571	2739	5606	6379	2730	82163.8	166115	154.749	2739	155.995	7415.04	232
2013-10-18	2785	1610	4155	6197	4436	2585	83957.8	167467	141.426	4155	159.964	0	233
2013-10-18	2032	1558	2433	14039	8154	2077	85909.7	155907	119.626	2433	28.0359	0	234
2013-10-18	2341	1998	2433	12810	7944	2425	82378.3	157346	135.296	2433	142.934	3613.98	235
2013-10-18	2552	2065	3288	9771	7470	2570	77076.3	160859	161.749	3288	123.922	7666.01	236
2013-10-18	2237	1452	2165	8593	6086	1887	78749.4	163421	124.495	2165	66.8376	0	237
2013-10-18	2121	1775	1985	15452	9545	2522	87043.2	153103	161.851	1985	200.543	2017.1	238
2013-10-18	1476	1527	1516	14679	9062	1962	81234.2	154359	127.491	1516	164.927	1552.79	239
2013-10-18	1494	1696	3462	14942	9214	2691	87708.6	153944	167.482	3462	240.738	7209.64	240
2013-10-18	2842	1955	5405	9273	7228	2908	76539.1	161599	183.461	5405	160.982	3443.47	241
2013-10-18	2407	1578	3976	13591	9733	2579	88357.4	154776	149.694	3976	110.692	7680.38	242
2013-10-18	2185	1602	3280	5937	6109	2840	87302.5	166054	132.204	3280	173.234	10581.3	243
2013-10-18	2053	2057	2760	9658	7757	2547	81481.5	160685	133.824	2760	144.17	4493.29	244
2013-10-18	2954	1985	3542	22421	14349	2805	80821	141330	176.674	3542	206.079	5239.9	245
2013-10-18	2639	2044	3422	12343	8211	3082	83198	157546	160.594	3422	54.026	0	246
2013-10-18	2151	1483	2423	21882	11569	2506	79561.7	144649	175.238	2423	173.931	3870.78	247
2013-10-18	2042	1806	2567	7875	5007	2483	80095.3	165218	126.289	2567	116.811	7159.09	248
2013-10-18	2908	2041	3534	12372	10350	3245	81103.6	155378	175.285	3534	188.486	2773.84	249
2013-10-18	1699	2026	2847	15181	10341	2690	84086.6	152578	160.8	2847	200.863	793.877	250
2013-10-18	1972	1699	2328	13994	9456	2606	83884.2	154650	148.385	2328	143.356	9084.29	251
2013-10-18	2444	1753	3995	11845	9325	2566	84994.7	156930	166.034	3995	143.671	5581.01	252
2013-10-18	1664	1474	2711	14880	10820	2005	82095	152400	107.681	2711	42.8525	5189.43	253
2013-10-18	2058	1688	4933	10894	8432	2654	82506.8	158774	130.596	4933	160.327	7448.03	254
2013-10-18	2233	1227	2903	11595	7634	2064	80269.1	158871	135.291	2903	122.47	1965.11	255
2013-10-18	2612	2536	3771	22508	14044	2954	82092.9	141548	176.693	3771	208.935	0	256
2013-10-18	2058	1816	2503	13344	10051	2031	77939.8	154705	121.461	2503	48.9931	9318.23	257
2013-10-18	1882	1176	1787	15150	10087	1726	84850.8	152863	118.559	1787	126.022	8370.95	258
2013-10-18	2640	2065	4053	12554	10071	3029	82793.4	155475	213.44	4053	214.823	2895.92	259
2013-10-18	2389	1551	2061	7817	5997	2372	87055	164286	123.71	2061	74.029	4933.59	260
2013-10-18	3355	2115	2988	8098	6156	3002	82969.8	163846	155.142	2988	263.878	2335.67	261
2013-10-18	2798	1795	3421	16945	10889	2679	83933.2	150266	152.245	3421	140.345	2286.5	262
2013-10-18	2025	1470	2857	12849	8176	2217	79902.2	157075	133.485	2857	59.3847	1830.21	263
2013-10-18	1792	1518	1916	12493	7516	2066	83676.9	158091	123.153	1916	197.828	3544.11	264
2013-10-18	2563	1498	2983	13270	9576	2154	77790.4	155254	125.305	2983	178.243	10737.2	265
2013-10-18	2680	1785	4262	15078	10862	2877	79911.1	152160	153.654	4262	198.365	1236.38	266
2013-10-18	1345	1549	2581	6926	4305	2348	81633.4	166869	133.51	2581	129.679	0	267
2013-10-18	2728	2267	4298	8547	6232	3028	78420.5	163321	179.951	4298	151.379	3660.26	268
2013-10-18	2199	2221	4263	5434	4383	2912	81364.9	168283	168.003	4263	148.559	5892.72	269
2013-10-18	2609	2035	4081	4106	3552	2751	80657.7	170442	159.682	4081	195.634	11071.6	270
2013-10-18	2743	2562	3040	9834	7012	3437	82586.1	161254	195.337	3040	228.328	1486.7	271
2013-10-18	2969	2374	2531	8573	6252	3098	85098.8	163275	186.023	2531	89.8587	1604.16	272
2013-10-18	1887	2311	2568	17976	11246	2935	79099.4	148878	170.643	2568	162.631	0	273
2013-10-18	2700	2286	2740	14832	8234	2786	85572.8	155034	142.74	2740	124.296	0	274
2013-10-18	2927	2710	4139	12213	8497	3176	85904.8	157390	161.596	4139	187.779	4545.61	275
2013-10-18	3986	2755	5038	17494	14961	3588	81630	145645	205.192	5038	93.0694	3824.32	276
2013-10-18	1962	1976	2840	11624	8410	2489	81330	158066	139.784	2840	164.304	4749.78	277
2013-10-18	1913	1996	3687	11002	7992	3144	77900.9	159106	186.437	3687	217.748	1427.17	278
2013-10-18	1687	1737	2182	12042	8578	2310	80925.1	157480	143.176	2182	174.532	0	279
2013-10-18	2564	2156	2912	13671	10695	2959	85437.7	153734	167.089	2912	185.038	4301.84	280
2013-10-18	2062	1853	3075	14807	9943	2442	73440.5	153350	167.622	3075	97.1503	4117.44	281
2013-10-18	1522	1289	2245	13502	7603	1896	82709	156995	127.04	2245	92.322	2565.57	282
2013-10-18	1066	1496	2188	17557	8275	2056	86981.1	152268	139.694	2188	147.263	2182.97	283
2013-10-18	1576	2371	3759	7894	5453	2924	84943.9	164753	154.215	3759	245.364	5552.14	284
2013-10-18	2698	2439	4579	5919	4296	3921	80638.2	167885	200.84	4579	263.512	533.147	285
2013-10-18	1301	1650	2919	10008	5777	2268	81617	162315	140.716	2919	159.193	7283.05	286
2013-10-18	2099	1857	2474	10737	5731	2598	83649.8	161632	143.656	2474	170.851	2594.2	287
2013-10-18	2412	1594	3163	9731	7993	2721	80048.2	160376	147.092	3163	144.547	0	288
2013-10-18	2562	1811	3491	9672	8249	3229	86611.6	160179	180.955	3491	191.036	9841.92	289
2013-10-18	2023	1255	3588	5366	4831	2136	82190.8	167903	120.695	3588	101.694	1611.35	290
2013-10-18	2391	1294	4455	4387	4127	2136	74264.7	169586	128.013	4455	128.157	4970.34	291
2013-10-18	2104	1212	3736	7059	5613	1978	75234.8	165428	115.763	3736	121.921	2097.95	292
2013-10-18	1982	1753	4885	6625	5530	2616	81754.4	165945	157.204	4885	219.979	5563.37	293
2013-10-18	1942	1933	4167	9292	6622	2439	81788.6	162186	143.065	4167	123.654	3415.17	294
2013-10-18	1714	1848	5305	8436	6811	2804	81633.8	162853	163.206	5305	223.839	10258.4	295
2013-10-18	1606	2084	4575	6826	5301	2342	85005.6	165973	141.791	4575	221.63	6618.48	296
2013-10-18	1790	1499	2555	12280	7797	1909	89163.3	158023	129.618	2555	159.126	2366.79	297
2013-10-18	1739	1624	3534	8948	6019	2237	89812.5	163133	110.296	3534	99.2834	0	298
2013-10-18	2848	1844	4041	17548	12246	2531	85968.6	148306	150.915	4041	214.107	4624.04	299
2013-10-18	2378	1601	3007	15390	10906	2167	88419.9	151804	124.182	3007	101.573	3016.43	300
2013-10-18	1772	948	1932	14183	9186	1551	82252.1	154731	112.582	1932	136.994	98.368	301
2013-10-18	2094	1597	3103	7028	5598	2080	84924.3	165474	122.451	3103	170.64	5458.26	302
2013-10-18	1404	1598	2366	12075	8156	2017	87106.5	157869	126.768	2366	160.314	6116.22	303
2013-10-18	1204	1502	3351	8610	5991	2230	87332.2	163499	133.074	3351	64.826	4203.76	304
2013-10-18	1333	1568	2294	18560	10272	1981	81381.4	149268	122.831	2294	149.736	0	305
2013-10-18	1288	1478	2271	13278	7749	1822	84769	157073	119.768	2271	187.389	5525.77	306
2013-10-18	2317	1446	3176	18542	12163	2229	83245.7	147395	152.345	3176	138.429	0	307
2013-10-18	2246	1950	3534	18602	12764	2351	88483.5	146734	127.001	3534	164.824	2575.52	308
2013-10-18	2001	2238	2958	10486	8982	2889	86419.3	158632	146.376	2958	266.78	3528.04	309
2013-10-18	1880	1613	2596	5338	4608	2277	83268.4	168154	136.99	2596	96.7606	6240.54	310
2013-10-18	3435	2605	4269	5394	4043	3032	76652.8	168663	223.365	4269	267.62	0	311
2013-10-18	2974	2196	3700	3779	2754	3162	85676.9	171567	210.133	3700	86.8036	8487.5	312
2013-10-18	2743	2320	3734	4267	3006	2957	77155.1	170827	200.036	3734	205.444	2032.68	313
2013-10-18	1399	2063	2703	6036	3826	2686	78862.1	168238	172.665	2703	258.817	0	314
2013-10-18	1340	1890	3205	7908	5954	2621	79463	164238	154.508	3205	44.6365	2239.88	315
2013-10-18	1807	1458	2285	6870	4639	2298	83190.3	166591	133.842	2285	199.155	6108.7	316
2013-10-18	2167	1620	2525	9399	6814	2223	86791.4	161887	125.839	2525	107.68	1140.79	317
2013-10-18	2052	1862	2653	13770	7680	2929	87217.4	156650	170.312	2653	143.9	0	318
2013-10-18	2758	1864	2736	17589	10529	2846	85013.9	149982	169.222	2736	131.221	1989.92	319
2013-10-18	2239	1436	2806	12337	7883	2213	80888.1	157880	123.382	2806	102.139	4021.93	320
2013-10-18	1564	1507	2083	10700	7022	2235	87355.8	160378	138.454	2083	67.7533	6605.04	321
2013-10-18	2217	2022	3098	13498	9226	2529	86529.9	155376	159.136	3098	210.366	2186.32	322
2013-10-18	2489	1624	3063	18277	10842	2227	82828.1	148981	124.466	3063	113.215	0	323
2013-10-18	2437	1650	3715	17834	11064	2285	82011	149202	136.839	3715	136.067	8524.09	324
2013-10-18	1875	1491	2599	12064	6683	1881	82525.2	159353	111.805	2599	110.355	981.004	325
2013-10-18	2179	1704	3590	10757	6436	2295	88142.5	160907	112.884	3590	127.014	202.099	326
2013-10-18	2212	1630	3283	16779	11571	2393	78492.8	149750	150.473	3283	89.2295	6315.49	327
2013-10-18	2292	1751	3025	14980	9152	2247	79890.4	153968	125.484	3025	119.194	4282.11	328
2013-10-18	2353	2100	2730	12708	7460	3027	91283.3	157932	149.555	2730	220.121	3093.21	329
2013-10-18	1004	1767	2620	11759	7139	2205	89641.6	159202	137.225	2620	75.7312	6199.65	330
2013-10-18	1964	1111	1630	19863	9952	1835	84898	148285	140.799	1630	182.626	0	331
2013-10-18	1860	1036	1623	13938	7829	1673	83388.3	156333	119.326	1623	129.778	0	332
2013-10-18	2451	2092	2187	19888	10994	2679	86597.1	147218	149.396	2187	121.252	3247.93	333
2013-10-18	1846	1331	2285	16216	10810	2237	84213.7	151074	130.628	2285	135.199	1696.66	334
2013-10-18	2066	1474	1658	15898	9752	2048	79279.6	152450	125.597	1658	90.7754	4172.6	335
2013-10-18	1954	1905	2645	8849	6822	2269	83039.3	162429	130.323	2645	96.9648	2858.2	336
2013-10-18	2253	1970	2378	15214	9798	2589	80512.9	153088	167.532	2378	166.329	0	337
2013-10-18	1676	1602	2929	10095	7354	2533	83197.4	160651	156.321	2929	140.908	1841.5	338
2013-10-18	2273	1682	2751	13329	9805	2896	80748.4	154966	152.403	2751	126.259	10332.1	339
2013-10-18	1422	1213	2563	9195	6231	1998	87623.6	162674	109.011	2563	60.3447	2881.81	340
2013-10-18	1421	1335	2051	15306	8986	2074	85151.8	153808	124.71	2051	100.006	7237.33	341
2013-10-18	2380	1975	2446	18034	11472	2678	84287.4	148594	155.695	2446	126.485	11462.1	342
2013-10-18	2427	1482	2912	10641	7586	2609	80853	159873	176.83	2912	139.658	2798.18	343
2013-10-18	3210	1805	3646	9726	6902	2671	77099.5	161472	186.042	3646	123.458	2358.71	344
2013-10-18	2399	1871	3118	10202	6957	2826	79999.8	160941	186.911	3118	172.499	8231.7	345
2013-10-18	2657	2022	4373	13313	10214	3375	81567.8	154573	191.78	4373	266.592	9404.27	346
2013-10-18	1705	1626	2718	8415	6199	2747	80227.3	163486	159.573	2718	218.88	7343.24	347
2013-10-18	2325	2036	2584	6882	5733	2943	75935.8	165485	181.47	2584	182.328	0	348
2013-10-18	2292	1841	2206	7848	5253	2592	82196.5	164999	152.161	2206	119.173	0	349
2013-10-18	1870	2014	3035	10903	7584	2738	83160.8	159613	146.899	3035	73.064	3356.22	350
2013-10-18	1840	1925	2551	11301	8319	2422	80876.6	158480	123.699	2551	64.1498	1398.7	351
2013-10-18	1803	2116	3195	8999	5875	3082	86974.3	163226	156.89	3195	188.931	5556.5	352
2013-10-18	2112	2050	3091	16159	9879	2796	78465.8	152062	178.968	3091	164.559	1974.94	353
2013-10-18	1327	1439	3515	8486	5817	2382	81840.4	163797	142.836	3515	136.31	1218.36	354
2013-10-18	2483	1878	3091	11228	8657	3059	84392.9	158215	150.936	3091	123.276	5435.06	355
2013-10-18	1551	1678	2494	8565	7226	2286	79753.6	162309	130.353	2494	84.7811	2970.69	356
2013-10-18	1724	1504	1706	14573	8360	1823	83110.4	155167	117.793	1706	165.48	0	357
2013-10-18	2492	1431	2802	18567	9767	2051	83824.2	149766	121.665	2802	130.881	6045.4	358
2013-10-18	2767	1779	3599	21534	12575	2483	87473	143991	133.021	3599	142.83	5489.22	359
2013-10-18	2192	2309	4470	17088	12636	2721	76257	148376	177.707	4470	128.52	2846.8	360
2013-10-18	2089	2134	5927	6890	6141	2713	73131.7	165069	169.083	5927	187.429	8476.4	361
2013-10-18	1279	1383	2149	11668	9634	1836	83928.9	156798	103.951	2149	80.0115	0	362
2013-10-18	2340	1596	2614	10510	9085	2640	86286.6	158505	155.279	2614	87.6234	3921.34	363
2013-10-18	1893	2117	3147	17224	11731	2483	82534.2	149145	162.086	3147	255.12	4039.47	364
2013-10-18	2054	1765	2922	28879	17467	2450	79877.9	131754	158.99	2922	149.052	2105.27	365
2013-10-18	1891	1321	2825	13901	9228	2184	91233.4	154971	123.567	2825	131.613	4023.5	366
2013-10-18	1879	1744	2651	10897	7604	2177	89256.3	159599	135.719	2651	176.305	3454.42	367
2013-10-18	1590	1632	2546	18897	10745	2289	85399.6	148458	166.202	2546	161.433	0	368
2013-10-18	2084	2242	4597	12309	10158	2886	75154.4	155633	180.51	4597	117.019	5707.87	369
2013-10-18	1982	1827	2769	19074	14215	2288	77671.8	144811	134.603	2769	169.02	2588.04	370
2013-10-18	1752	1657	4053	6684	4336	2579	90803.1	167080	146.605	4053	229.842	2180.95	371
2013-10-18	2327	1979	2711	5764	3499	2884	88427.5	168837	152.37	2711	158.864	7330.36	372
2013-10-18	2287	2137	2799	12261	7007	2950	84597.5	158832	185.495	2799	198.146	3556.29	373
2013-10-18	3249	2387	4391	5368	4689	3895	80288.9	168043	237.383	4391	177.601	1853.95	374
2013-10-18	1935	1815	3236	8395	5834	2647	85585.4	163871	150.481	3236	226.498	4621.17	375
2013-10-18	1500	1084	2031	8265	4559	1765	85307.3	165276	99.7657	2031	39.0962	7652	376
2013-10-18	1502	1694	3444	6021	3999	2319	80100.4	168080	147.356	3444	150.363	3608.92	377
2013-10-18	2077	1838	3283	4714	2798	2498	76994	170588	153.317	3283	177.694	0	378
2013-10-18	1450	1814	3854	5469	3514	2316	85386.2	169117	118.657	3854	35.4001	0	379
2013-10-18	1869	1483	2433	5747	4726	2412	84134.7	167627	142.929	2433	146.422	1175.89	380
2013-10-18	1339	1131	2098	12253	8146	1700	83369.1	157701	100.443	2098	99.6032	3355.92	381
2013-10-18	2918	1736	4470	14145	10231	2752	78774.2	153724	165.09	4470	184.901	7655.48	382
2013-10-18	2525	1510	3281	9700	5966	2587	85692.3	162434	160.794	3281	204.275	0	383
2013-10-18	1411	1446	2220	15034	8972	2336	86499.3	154094	148.246	2220	83.9722	2409.02	384
2013-10-18	2642	1928	3177	5788	4945	3332	87192.4	167367	168.797	3177	115.178	2225.77	385
2013-10-18	2344	1717	2535	13069	9849	2779	86114.7	155182	166.841	2535	120.815	6676.06	386
2013-10-18	2275	1786	2457	14881	9909	2686	86291.7	153310	144.418	2457	86.1055	0	387
2013-10-18	1691	1553	2405	8580	5771	1907	85527	163749	126.545	2405	102.692	2317.36	388
2013-10-18	2464	1510	3062	19762	11689	2325	83744.8	146649	145.92	3062	162.959	0	389
2013-10-18	3332	1747	2881	14336	9316	2757	80254.7	154448	158.045	2881	93.7434	3158.16	390
2013-10-18	1696	1195	1856	13189	8084	1857	82217.4	156827	126.051	1856	120.548	1863.5	391
2013-10-18	2791	1913	4310	13444	10023	2968	82454.1	154633	204.39	4310	151.937	1700.13	392
2013-10-18	2236	1679	3646	6438	5177	2320	75727.5	166485	142.345	3646	138.844	742.289	393
2013-10-18	2711	1714	3505	8735	7293	2391	76605.3	162072	152.963	3505	166.351	4248.22	394
2013-10-18	2071	1437	2858	16552	11646	2376	77911.1	149902	131.04	2858	164.965	3607.59	395
2013-10-18	1595	1600	2805	20292	12149	2509	84485.3	145659	144.08	2805	167.049	7720.03	396
2013-10-18	2150	1897	3487	11767	6660	2672	90334.6	159673	131.901	3487	137.356	4116.83	397
2013-10-18	2055	1229	1644	22205	11644	1904	83613.5	144251	131.281	1644	132.127	8179.24	398
2013-10-18	2241	2029	3652	10197	8143	2485	79776.9	159760	137.763	3652	183.98	0	399
2013-10-18	1748	2137	2861	12708	8392	2826	85542.6	157000	153.731	2861	124.879	11655.7	400
2013-10-18	1689	1663	3101	13895	9307	2639	88438.7	154898	130.525	3101	121.071	212.921	401
2013-10-18	2253	1712	3529	9963	8152	2685	86052.8	159985	141.851	3529	224.806	7886.24	402
2013-10-18	2618	1690	2149	13884	9529	2486	82167.7	154687	131.161	2149	185.818	5270.13	403
2013-10-18	2165	1638	2171	9750	7935	2219	83744.9	160415	134.07	2171	80.7069	30.2644	404
2013-10-18	2461	2082	1911	6475	5243	2679	84057.3	166382	162.32	1911	170.719	0	405
2013-10-18	2206	1973	3073	8286	6989	3069	81209	162825	202.913	3073	252.795	6030.3	406
2013-10-18	3133	2002	2567	9471	8494	2818	78837.9	160135	182.094	2567	133.283	0	407
2013-10-18	2639	2092	2613	14364	8961	3013	84823.3	154775	181.893	2613	207.346	2188.49	408
2013-10-18	2907	2961	3500	7079	4398	3654	77670	166623	198.408	3500	141.776	8567.01	409
2013-10-18	3085	2456	4531	7087	4712	3320	81873.7	166301	217.068	4531	259.591	5211.89	410
2013-10-18	1953	1631	3694	4177	3085	2625	84295.3	170838	132.887	3694	138.447	0	411
2013-10-18	2624	1662	4223	9020	6004	2765	86005.1	163076	172.399	4223	175.199	2808.03	412
2013-10-18	2683	1794	2800	5465	3901	2981	69681.3	168734	194.032	2800	164.767	0	413
2013-10-18	2579	1791	2335	20023	12174	2638	80091.5	145903	159.825	2335	42.1033	2463.83	414
2013-10-18	2381	1507	3239	13918	9692	2518	82670.8	154490	186.329	3239	66.3767	6024.01	415
2013-10-18	2092	1867	2784	9962	6376	2657	90599.5	161762	131.885	2784	139.863	0	416
2013-10-18	1683	1755	3965	8324	6540	2885	86381.1	163236	160.802	3965	120.658	0	417
2013-10-18	2795	1802	3036	11788	9146	2993	80237.3	157166	176.456	3036	205.324	6878.75	418
2013-10-18	1876	2017	2604	11359	8691	2649	85443.7	158050	169.969	2604	166.703	1738.39	419
2013-10-18	2345	1971	3455	5796	4827	2993	73410.7	167477	174.891	3455	95.9974	0	420
2013-10-18	1755	1627	4152	5235	3651	2317	79482.8	169214	157.432	4152	76.5007	5621.46	421
2013-10-18	1772	1901	4202	4975	3715	2427	78116.1	169410	159.9	4202	165.428	8084.99	422
2013-10-18	1790	1995	3542	10226	6891	2676	82377	160983	188.463	3542	123.037	4687.41	423
2013-10-18	1574	2038	2984	4900	3234	2619	84717.7	169966	141.841	2984	124.046	80.5581	424
2013-10-18	1696	1780	2466	3283	2651	2396	83894.7	172166	137.868	2466	72.4037	3997.83	425
2013-10-18	2071	1666	3554	5542	4128	2827	88066.9	168430	168.344	3554	97.518	1733.73	426
2013-10-18	2134	1568	3015	7453	5298	2797	86206.3	165349	180.596	3015	239.155	0	427
2013-10-18	2245	1802	3125	4927	3603	2843	88363.7	169570	159.199	3125	209.449	936.784	428
2013-10-18	1458	1597	2080	10285	7432	2411	88269.9	160383	141.015	2080	133.641	4612.72	429
2013-10-18	2617	1956	3143	6665	5969	3276	85606.6	165466	149.965	3143	203.984	0	430
2013-10-18	2123	1707	2151	12707	7591	2399	84601.2	157802	146.144	2151	172.603	403.893	431
2013-10-18	2221	1938	2660	19604	11277	2251	88676.8	147219	114.312	2660	128.76	3343.18	432
2013-10-18	3224	2462	4328	24614	17110	2720	78743	136376	166.522	4328	120.153	3664.09	433
2013-10-18	2606	1820	4003	16003	10688	2545	84936.2	151409	156.843	4003	156.153	7835.22	434
2013-10-18	2048	1667	3770	9879	6496	2350	82515.9	161725	144.855	3770	220.86	2977.67	435
2013-10-18	1513	1434	2235	13305	7318	2164	85051.8	157477	133.608	2235	246.62	7402.19	436
2013-10-18	2114	1477	2828	10596	6753	2147	80179.6	160751	145.471	2828	152.446	0	437
2013-10-18	1718	1724	2324	11925	8316	2454	84663.4	157859	150.212	2324	163.531	10310.3	438
2013-10-18	1483	1252	1861	12353	9095	2012	86068.8	156652	129.055	1861	112.553	2068.15	439
2013-10-18	2040	1565	1901	18325	11535	2360	81394.3	148240	139.328	1901	164.159	1388.29	440
2013-10-18	1499	1353	1807	9230	7475	2062	83359.8	161395	134.609	1807	170.927	3522.6	441
2013-10-18	1036	1704	2529	9157	6803	2569	83994	162140	154.023	2529	161.679	0	442
2013-10-18	2588	2653	5418	17393	12235	3260	81511	148472	196.999	5418	178.604	4530.2	443
2013-10-18	1997	1764	3015	9615	4858	2245	85165.5	163627	142.116	3015	114.63	2218.8	444
2013-10-18	1700	1683	2469	10456	6417	2603	86978.7	161227	151.82	2469	193.397	2080	445
2013-10-18	1723	1372	2637	10933	7102	2334	81451.9	160065	134.26	2637	161.147	9472.68	446
2013-10-18	1428	1248	2039	10470	5994	1962	82006	161636	130.931	2039	81.8434	6758.27	447
2013-10-18	2372	2327	4346	9546	7054	3784	81558	161500	246.538	4346	260.715	6863.24	448
2013-10-18	3268	1753	3522	13671	9071	3205	83096.2	155358	177.615	3522	234.287	1916.23	449
2013-10-18	2371	1363	2162	15291	6972	2176	82058	155837	140.129	2162	25.8995	2131.08	450
2013-10-18	1944	1753	2388	8462	5387	2594	85191.6	164251	153.407	2388	134.308	6619.89	451
2013-10-18	2785	1743	2716	12222	10291	2641	76540.5	155587	162.985	2716	190.879	3289.89	452
2013-10-18	2158	1803	2881	13493	8437	2284	77267.5	156170	138.414	2881	190.57	0	453
2013-10-18	2374	1643	2267	11346	7936	2579	82746.1	158818	150.736	2267	188.95	4957.17	454
2013-10-18	1901	1713	2400	9124	6832	2318	81333.2	162144	142.618	2400	170.038	2331.18	455
2013-10-18	2086	1469	2626	11678	8748	2394	85092.8	157674	129.344	2626	70.9605	0	456
2013-10-18	1988	1735	3188	16385	10482	2305	77237.2	151233	133.615	3188	152.008	0	457
2013-10-18	1527	1076	1638	15169	8340	1750	82801.3	154591	117.316	1638	75.6901	996.466	458
2013-10-18	1434	1657	2528	8133	4882	2561	90470.6	165085	132.587	2528	131.57	4183.24	459
2013-10-18	2339	1700	2503	10979	6758	2512	86256.8	160363	136.081	2503	187.7	0	460
2013-10-18	1713	2058	2901	4948	3903	2839	81014.5	169249	156.327	2901	172.031	3272.37	461
2013-10-18	2129	2009	2832	6207	4908	3041	84343.1	166985	182.701	2832	203.751	0	462
2013-10-18	1694	1824	3553	7377	5425	3015	90243.4	165298	174.516	3553	111.212	4297.63	463
2013-10-18	1819	1798	2440	9408	8450	2747	85630.7	160242	167.167	2440	161.655	3746.72	464
2013-10-18	2073	1481	1984	10828	8570	2318	78647	158702	154.474	1984	136.233	4310.47	465
2013-10-18	3159	2019	2736	15228	12044	3209	82747.3	150828	181.224	2736	250.971	4220.54	466
2013-10-18	1113	1385	2278	4871	4175	2245	82727.7	169054	146.301	2278	131.136	7126.06	467
2013-10-18	3067	1699	2411	7621	5507	2667	79629.5	164972	150.928	2411	121.522	1897.91	468
2013-10-18	3846	2231	4366	8411	8120	3566	79811.8	161569	188.468	4366	275.367	8051.87	469
2013-10-18	3407	3009	4952	15807	11141	3943	79412.6	151152	255.665	4952	279.169	509.394	470
2013-10-18	1732	1122	1872	9145	6683	1839	82800.5	162272	110.831	1872	173.561	7620.9	471
2013-10-18	2091	1634	2849	10611	7499	2406	79763.7	159990	151.867	2849	74.2181	7293.39	472
2013-10-18	1415	1337	2190	8493	5759	2058	85282.4	163848	134.109	2190	185.546	0	473
2013-10-18	3169	3014	4338	10391	10043	3719	79080.4	157666	223.038	4338	181.611	7972.48	474
2013-10-18	2723	2404	3093	9602	9246	3231	80433.9	159252	187.882	3093	257.767	2436.77	475
2013-10-18	3125	2001	3405	21487	16897	3355	82378.4	139716	231.093	3405	208.11	52.744	476
2013-10-18	3042	2034	2437	18533	13719	2994	82330.3	145848	161.953	2437	122.766	4703.94	477
2013-10-18	2079	1707	2209	9770	6954	2567	83208.3	161376	133.12	2209	237.113	0	478
2013-10-18	2099	1947	2706	9772	7954	2844	76504.9	160374	169.879	2706	187.582	4089.83	479
2013-10-18	2510	1530	2509	9942	6237	2554	78438.4	161921	179.098	2509	245.972	2176.88	480
2013-10-18	2310	1863	2709	12440	9136	2657	79939.4	156524	180.969	2709	235.563	1507.27	481
2013-10-18	2247	1809	2565	5585	4521	2617	84341.8	167994	162.744	2565	138.545	1959.66	482
2013-10-18	2702	2150	3971	12339	9560	3191	86227.2	156201	150.364	3971	196.465	8214.99	483
2013-10-18	2176	1710	3484	15846	10356	2624	85031.7	151898	134.585	3484	119.273	105.071	484
2013-10-18	1953	1550	3741	10186	8621	2438	86061.9	159293	121.682	3741	113.397	2849.24	485
2013-10-18	2608	1753	4661	10148	7842	2679	82597.3	160110	144.402	4661	103.517	2220.14	486
2013-10-18	2485	2163	4891	9707	7695	2893	78867.2	160698	155.93	4891	213.281	1799.58	487
2013-10-18	1607	1527	1948	9662	6351	1765	83605	162087	102.991	1948	109.462	2545.43	488
2013-10-18	2908	1684	4164	9937	7983	2567	84781.9	160180	121.182	4164	143.328	0	489
2013-10-18	2777	1845	3614	13297	10416	2249	75507.3	154387	155.29	3614	192.898	6345.41	490
2013-10-18	2118	1458	3485	12129	8587	2430	83239.6	157384	167.392	3485	144.114	7551.11	491
2013-10-18	2493	1512	2727	10810	7662	2049	79572.1	159628	119.831	2727	37.2839	11046.5	492
2013-10-18	2862	2116	3469	15409	10851	3345	79335.6	151840	200.127	3469	103.332	3655.03	493
2013-10-18	1442	1943	2602	15983	9801	2605	84096	152316	169.163	2602	165.517	8575.09	494
2013-10-18	1661	1861	2102	17804	9902	2459	86843.4	150394	156.803	2102	115.567	322.652	495
2013-10-18	1843	1662	1610	15520	9382	2185	87346	153198	127.295	1610	137.195	4134.68	496
2013-10-18	1889	1523	1590	10916	6934	2013	80669.4	160250	119.61	1590	184.023	3108.01	497
2013-10-18	2658	1720	2392	10306	7388	2491	74508.4	160406	150.818	2392	134.113	0	498
2013-10-18	1861	1847	2424	13654	8867	2707	85179.2	155579	143.5	2424	203.081	2356.37	499
2013-10-18	1145	1155	2407	5873	4652	1819	86156.4	167575	113.992	2407	120.78	848.412	500
2013-10-18	1294	1744	2897	4741	4124	2552	87897	169235	138.637	2897	122.298	375.059	501
2013-10-18	1502	1629	3364	5066	4023	2072	84925.2	169011	122.494	3364	82.4287	0	502
2013-10-18	2194	2276	4542	5120	4422	2679	83307	168558	138.666	4542	162.943	5426.27	503
2013-10-18	3144	2650	5824	4980	3908	3220	83163.1	169212	160.963	5824	219.643	10665.4	504
2013-10-18	1983	1740	3290	5203	4064	2276	83467.7	168833	154.373	3290	120.201	5461.04	505
2013-10-18	1827	1709	3500	3663	3542	2428	77634.5	170895	154.377	3500	106.842	3134.05	506
2013-10-18	2585	1681	2963	6568	4716	2723	80549.7	166816	159.854	2963	107.878	6411.03	507
2013-10-18	1677	1636	2444	4437	3508	2421	82307.8	170155	143.753	2444	176.849	4795.87	508
2013-10-18	1883	2213	4284	7309	4933	2834	77841.1	165858	163.677	4284	216.358	773.73	509
2013-10-18	1397	1639	2902	5169	3299	2567	82917.7	169632	140.434	2902	116.41	545.641	510
2013-10-18	2428	2558	2870	3969	4082	3430	83951.5	170049	174.781	2870	150.2	0	511
2013-10-18	1800	2521	3636	7452	6309	3558	77240.7	164339	186.755	3636	132.064	2931.3	512
2013-10-18	2438	1822	2990	15820	9269	2738	80390.9	153011	156.313	2990	164.791	3640.15	513
2013-10-18	1730	1717	2406	13302	10305	2457	79292.5	154493	155.542	2406	95.0206	1499.79	514
2013-10-18	1970	1579	2275	23437	13609	2469	80625.9	141054	150.51	2275	91.2364	874.39	515
2013-10-18	1455	1664	2635	7618	5004	2521	82878.7	165478	146.583	2635	86.7725	1126.65	516
2013-10-18	1568	1594	1720	12588	7623	2111	80760.8	157889	125.025	1720	170.184	0	517
2013-10-18	1970	1574	2186	15865	9860	2280	78882.6	152375	137.224	2186	211.668	2823.81	518
2013-10-18	1182	1607	2045	10321	8303	2106	76637.3	159476	135.403	2045	82.1805	5933.33	519
2013-10-18	2179	2212	4240	8135	5666	3119	88758	164299	175.539	4240	216.243	2494.78	520
2013-10-18	2274	2069	2902	9082	6542	3135	86696.5	162476	181.952	2902	150.586	4675.69	521
2013-10-18	1830	2046	2694	5485	3814	2654	78524.4	168801	167.57	2694	142.868	0	522
2013-10-18	3005	1981	4033	8964	7070	3253	77126.9	162066	196.178	4033	217.959	5883.35	523
2013-10-18	1707	1618	2270	5583	3250	2184	86503.2	169267	113.322	2270	117.294	3372.25	524
2013-10-18	1557	2136	3215	17064	9248	2867	80573.1	151788	168.307	3215	191.303	2952.4	525
2013-10-18	1332	1358	2128	10939	6740	1976	84526.2	160421	125.454	2128	164.937	0	526
2013-10-18	1999	1330	2383	10075	7967	2039	82841.3	160058	118.133	2383	137.021	5121.09	527
2013-10-18	2926	2263	4115	11841	9743	3152	79100.4	156516	201.073	4115	198.507	1392.46	528
2013-10-18	2492	1896	2890	11008	8786	2577	87045.7	158306	145.055	2890	176.472	0	529
2013-10-18	1730	1979	3040	11754	8227	2393	85397.4	158119	123.732	3040	88.1081	1131.89	530
2013-10-18	1991	1403	2239	10711	7686	2093	85455.4	159703	107.65	2239	151.69	4946.96	531
2013-10-18	2390	2007	2969	12604	8757	3022	85506	156739	183.651	2969	127.392	735.208	532
2013-10-18	1443	1723	2623	7571	5985	2260	81046.9	164544	134.555	2623	120.864	0	533
2013-10-18	2433	1908	2577	26344	13281	2841	83845.7	138475	184.59	2577	240.474	5871.69	534
2013-10-18	2175	1642	2612	17993	9220	2609	82511.3	150887	164.719	2612	247.507	7021.23	535
2013-10-18	1621	1653	2696	7799	4693	2286	86852.7	165608	146.743	2696	56.5212	1091.63	536
2013-10-18	1777	1780	2936	5900	4694	2627	82466.5	167506	139.841	2936	0	2436.44	537
2013-10-18	2192	2116	2640	12261	9047	2869	83019.6	156792	151.426	2640	123.39	3106.15	538
2013-10-18	1754	1683	3226	8197	5529	2246	89533.1	164374	114.426	3226	121.62	0	539
2013-10-18	2836	2686	3585	13686	8924	3309	84670.7	155490	198.293	3585	132.988	4944.28	540
2013-10-18	2618	2177	3668	13514	7909	3362	83062.9	156677	192.099	3668	142.425	7996.48	541
2013-10-18	1735	2157	3580	10359	7100	2914	79374	160641	177.082	3580	241.885	1044.67	542
2013-10-18	1828	1651	2678	11032	7022	2436	85260.1	160046	132.284	2678	78.7314	1388.47	543
2013-10-18	2375	1879	2599	17477	11407	2878	78036.4	149216	166.451	2599	140.017	0	544
2013-10-18	2519	2056	3619	9131	6714	2811	74958.4	162255	174.567	3619	166.707	3390.24	545
2013-10-18	1332	1815	2387	15583	8279	2395	78108.3	154238	146.079	2387	182.115	5955	546
2013-10-18	1722	1627	1588	15862	8410	2099	81640.3	153828	148.442	1588	57.6892	1566.76	547
2013-10-18	2671	1565	2727	28563	15890	2469	80820.2	133647	184.713	2727	88.7946	8795.27	548
2013-10-18	2273	1506	2545	14055	8660	2265	84791.8	155385	162.919	2545	95.7116	0	549
2013-10-18	1833	1501	2186	22322	10370	2252	89351.7	145408	164.985	2186	146.093	0	550
2013-10-18	2560	2183	3471	9650	7477	3208	81721.5	160973	198.615	3471	241.815	5502.62	551
2013-10-18	2719	2073	4280	8807	6906	2560	75288.8	162387	149.976	4280	204.092	6505.87	552
2013-10-18	2401	1469	2510	12115	7881	2580	83171.4	158104	165.3	2510	222.939	897.545	553
2013-10-18	2464	2320	3069	5731	4347	3448	83324.4	168022	201.422	3069	258.618	0	554
2013-10-18	1711	1793	2414	2981	2441	2528	78646.4	172678	172.774	2414	178.42	0	555
2013-10-18	1966	1525	2441	4460	3632	2229	84090.1	170008	145.165	2441	73.5592	5805.2	556
2013-10-18	2884	2552	3863	13488	8966	3329	82990.5	155646	226.049	3863	333.683	719.991	557
2013-10-18	2934	2012	3930	8216	5742	3310	79668.2	164142	195.563	3930	130.585	1875.98	558
2013-10-18	1937	1520	3166	10235	5398	2508	80417	162467	152.796	3166	119.568	1454.43	559
2013-10-18	2785	1734	2653	9553	7272	2748	80766.7	161275	148.814	2653	193.764	6764.72	560
2013-10-18	1999	1786	3296	5195	3650	2471	78788.3	169255	161.484	3296	64.7853	3595.75	561
2013-10-18	1481	1358	1666	12966	8439	1823	83997	156695	129.27	1666	126.062	0	562
2013-10-18	2269	1578	2615	19888	13280	2276	85345.3	144932	160.761	2615	113.582	5983.1	563
2013-10-18	2710	1822	2540	23385	15787	2314	79737	138928	167.525	2540	179.104	0	564
2013-10-18	2065	1712	2493	19120	11993	2097	84515.1	146987	143.906	2493	172.401	7723.52	565
2013-10-18	2681	2277	3727	19692	10641	2648	83466.4	147767	156.054	3727	124.17	8171.37	566
2013-10-18	1686	1542	2464	20293	11223	2075	80345.6	146584	146.455	2464	104.519	1229.5	567
2013-10-18	1393	1518	2438	19833	10184	2069	86869.2	148083	126.659	2438	203.231	481.926	568
2013-10-18	1605	1520	2997	16060	8951	2019	85124.3	153089	114.369	2997	142.493	1839.19	569
2013-10-18	2732	1801	3359	16270	10863	2054	76710.5	150967	120.264	3359	141.001	10095.2	570
2013-10-18	2171	1802	3464	13964	8212	2138	82711.7	155924	120.762	3464	64.7933	2436.53	571
2013-10-18	2153	1991	4544	15625	9504	2699	84205.2	152971	163.654	4544	120.31	4970.42	572
2013-10-18	1323	1211	2418	13138	8161	1860	91689.5	156801	102.342	2418	45.7805	0	573
2013-10-18	1642	2039	4343	14794	10810	2539	85131.6	152496	143.729	4343	186.211	2652.03	574
2013-10-18	2113	1869	3260	16782	10654	2302	79476	150664	142.871	3260	250.216	1874.76	575
2013-10-18	1469	1461	3282	8569	6008	1851	81621	163523	101.954	3282	86.8766	1967.01	576
2013-10-18	1804	2142	4085	7543	5573	2318	80663.2	164984	147.438	4085	109.792	2458.57	577
2013-10-18	2355	1501	3048	11116	7557	2276	90705.7	159427	122.552	3048	48.1277	2051.62	578
2013-10-18	2026	1269	2167	13352	9849	2017	78972	154899	149.917	2167	101.884	3748.64	579
2013-10-18	2234	2468	3867	16469	14325	2939	72225.7	147306	207.127	3867	155.583	8337.34	580
2013-10-18	2576	2218	3054	16459	11898	3182	80744.6	149743	197.222	3054	165.265	9429.45	581
2013-10-18	3191	2826	3564	8534	7063	3479	79183.7	162503	194.692	3564	122.055	6058.72	582
2013-10-18	1448	1359	2473	19908	10675	2308	85876.4	147517	155.043	2473	17.5908	2301	583
2013-10-18	1604	1507	1926	13763	7983	2235	90311.7	156354	134.877	1926	123.9	1303.67	584
2013-10-18	1748	1826	2024	10401	8121	2389	81080.6	159578	166.925	2024	266.374	3757.17	585
2013-10-18	1894	1413	1829	12960	9220	2124	85559.1	155920	143.641	1829	166.417	5355.74	586
2013-10-18	1775	1281	1476	13070	10005	1757	82166.7	155025	135.205	1476	145.18	0	587
2013-10-18	2738	2093	3520	20202	15208	2947	74229.2	142690	236.717	3520	271.389	6533.53	588
2013-10-18	2560	1672	2365	11275	9399	2719	76899.5	157426	169.053	2365	94.9112	0	589
2013-10-18	1925	1712	2259	7144	5689	2489	78646.8	165267	129.106	2259	55.7418	9711.94	590
2013-10-18	2457	1516	2851	17271	13525	2265	81554.7	147304	126.65	2851	60.8905	4375.48	591
2013-10-18	2305	1865	3765	18090	13533	2421	76245.4	146477	146.847	3765	161.268	4106.74	592
2013-10-18	1356	1433	2704	14392	10462	1997	82025.5	153246	133.065	2704	153.458	8316.63	593
2013-10-18	1854	1432	2302	6216	5198	2395	77963.2	166686	138.311	2302	185.038	0	594
2013-10-18	1960	1724	2866	20532	13051	2706	87552	144517	151.342	2866	128.694	9820.8	595
2013-10-18	2213	1708	2248	16495	9332	2486	86897.3	152273	127.899	2248	42.1887	6945.45	596
2013-10-18	2118	1915	2108	16055	9178	2451	84157.5	152867	149.606	2108	66.4736	3235.3	597
2013-10-18	2700	1730	2809	18325	11037	2408	86096.6	148738	140.119	2809	151.333	5427.57	598
2013-10-18	1687	1545	2075	7008	4890	2152	84049.7	166202	142.811	2075	108.047	2080.33	599
2013-10-18	2563	2709	4116	12687	8656	3335	84743.2	156757	190.009	4116	132.251	4555.72	600
2013-10-18	2236	1881	3187	9090	6431	3202	79487.5	162579	210.182	3187	119.057	3311.1	601
2013-10-18	1887	1918	2581	10734	7106	2859	76443.5	160260	191.386	2581	197.36	651.236	602
2013-10-18	2415	2214	3676	12065	10240	3269	80397.7	155795	186.926	3676	217.995	0	603
2013-10-18	2256	1705	3391	6420	5131	2792	79612.4	166549	161.845	3391	235.555	3971.89	604
2013-10-18	2079	1697	3239	9215	6407	2235	77005.6	162478	141.473	3239	110.992	0	605
2013-10-18	1243	1547	2771	5093	3833	2064	82090	169174	135.754	2771	164.908	0	606
2013-10-18	1814	1640	2557	9386	6501	2164	84338.8	162213	132.686	2557	39.3803	4669.28	607
2013-10-18	2427	1827	2085	11082	7507	2510	80399.3	159511	149.717	2085	122.392	0	608
2013-10-18	3329	2146	2087	18733	11330	2760	80415.1	148037	158.213	2087	107.959	0	609
2013-10-18	2302	2098	2212	6185	5075	2757	86611.4	166840	160.27	2212	149.831	6093.19	610
2013-10-18	2043	2965	3546	4516	3351	3678	87369.9	170233	205.708	3546	205.582	0	611
2013-10-18	2014	2241	2992	5333	3596	3232	84121.7	169171	186.902	2992	292.429	7335.57	612
2013-10-18	1436	1397	1692	13591	7713	2025	81602.7	156796	130.768	1692	109.706	6795.44	613
2013-10-18	2755	1925	3090	19932	11613	2551	79166.7	146555	157.963	3090	170.049	3134.62	614
2013-10-18	1568	1507	2299	9945	6417	1956	80982.1	161738	124.099	2299	142.385	0	615
2013-10-18	1412	1563	2585	10566	7225	2269	83863.3	160309	137.974	2585	177.395	1500.04	616
2013-10-18	2322	2132	3176	7787	6192	2873	80943.2	164121	161.089	3176	143.796	2163.98	617
2013-10-18	2358	1469	2237	10428	7352	2377	77518.3	160320	144.637	2237	63.0941	0	618
2013-10-18	1398	1428	2262	16350	9077	2236	85964	152673	134.158	2262	122.191	1538.23	619
2013-10-18	3200	2173	4011	11529	8932	3174	80019.4	157639	171.555	4011	195.493	7859.75	620
2013-10-18	2820	2743	3575	20761	11675	3612	81254.5	145664	210.037	3575	258.575	0	621
2013-10-18	1760	1766	2775	10801	6983	2632	81452.8	160316	166.292	2775	97.4353	1426.05	622
2013-10-18	1835	1992	2954	12204	8542	2960	83007.9	157354	184.203	2954	300.111	7480.36	623
2013-10-18	1988	2097	3166	7832	6550	2709	83943.1	163718	154.635	3166	183.928	0	624
2013-10-18	1965	1805	2305	17562	12790	2315	88474.9	147748	125.444	2305	148.564	112.314	625
2013-10-18	1740	2062	2439	10568	8609	2717	84380.7	158923	161.926	2439	250.752	5453.52	626
2013-10-18	1334	1466	3483	11516	7949	2342	84485	158635	146.595	3483	177.779	1772.7	627
2013-10-18	1396	1358	2101	12672	7675	2055	85680.9	157753	133.874	2101	212.508	0	628
2013-10-18	2210	2090	4078	6136	4469	2800	86149.8	167495	162.261	4078	180.579	2733.61	629
2013-10-18	1597	2418	5285	4788	3853	3099	81125.1	169459	203.123	5285	177.233	6174.94	630
2013-10-18	1921	1994	3452	6911	4821	2413	75729.1	166368	173.014	3452	204.28	499.814	631
2013-10-18	2327	2062	3554	6147	4576	3328	75038.8	167377	211.619	3554	128.947	4279.17	632
2013-10-18	1829	1960	2503	7542	4056	2654	82007.5	166502	139.661	2503	151.29	12333.5	633
2013-10-18	1588	1511	2247	10919	6779	2144	86729.2	160402	145.269	2247	45.7431	0	634
2013-10-18	2530	2130	3563	18357	12745	2780	81187.3	146998	166.88	3563	87.5569	3450.22	635
2013-10-18	3091	2506	3704	16153	11977	3154	77000.7	149970	203.926	3704	188.591	1746.63	636
2013-10-18	2120	2704	3534	11440	8563	3765	89460.6	158097	201.935	3534	169.776	525.902	637
2013-10-18	1203	1584	2092	9556	6031	2231	84629.6	162513	147.369	2092	106.511	5321.51	638
2013-10-18	1571	1950	3142	4017	3340	3001	83840.7	170743	168.107	3142	162.314	9567.95	639
2013-10-18	1633	2251	3486	3165	2745	2974	86120.9	172190	162.539	3486	174.604	0	640
2013-10-18	1274	1723	3922	2564	1880	2401	85112.2	173656	130.653	3922	143.928	2071.11	641
2013-10-18	1703	1770	3644	2662	1932	2431	81849.1	173506	147.128	3644	169.814	0	642
2013-10-18	1565	1881	4150	3448	2321	2638	85401.6	172331	176.786	4150	136.076	2754.16	643
2013-10-18	2021	1709	4624	3643	2539	2841	83521	171918	164.857	4624	168.519	4599.43	644
2013-10-18	2599	2528	5404	4225	2454	3042	80550.8	171421	174.457	5404	227.753	9293.33	645
2013-10-18	1616	1601	3800	3695	2431	2594	82249.7	171974	158.112	3800	211.237	4807.91	646
2013-10-18	969	1515	3378	8758	6511	2327	79715.4	162831	152.954	3378	117.505	1757.83	647
2013-10-18	1240	1559	2674	6190	4691	2420	85671.5	167219	125.841	2674	182.063	0	648
2013-10-18	1543	1771	3847	5671	4318	2415	82448.1	168111	146.66	3847	118.14	3558.09	649
2013-10-18	1640	2006	4030	7251	4474	2738	84392.4	166375	138.975	4030	74.8765	5973.25	650
2013-10-18	1591	1750	3245	9680	5629	2336	86532.9	162791	140.426	3245	142.692	4613.94	651
2013-10-18	1727	1297	2648	18496	9878	2108	85735.7	149726	130.461	2648	174.266	0	652
2013-10-18	1920	1461	2815	19719	12902	2139	84727.1	145479	146.436	2815	114.399	939.045	653
2013-10-18	1970	1714	2948	14182	8885	2018	84501.4	155033	120.829	2948	107.697	6400.02	654
2013-10-18	2694	1644	3159	21887	12519	2371	86931.6	143694	130.587	3159	127.16	0	655
2013-10-18	2858	1913	3530	11148	7493	2364	79521.2	159459	133.541	3530	125.865	4757.85	656
2013-10-18	1847	1636	3228	10609	7551	2293	79402	159940	142.443	3228	116.674	0	657
2013-10-18	2061	1691	2608	10906	8526	2492	82652.4	158668	152.752	2608	140.331	6086.2	658
2013-10-18	1613	1785	3582	8101	5948	3006	82486.9	164051	167.387	3582	90.3517	7562.46	659
2013-10-18	1389	1997	3028	9664	5375	2210	85072.4	163061	129.804	3028	139.643	519.204	660
2013-10-18	1578	2178	4080	12311	6324	2581	83869.3	159465	156.879	4080	189.079	3577.58	661
2013-10-18	1749	1711	3967	16928	9813	2648	78434.5	151359	189.746	3967	214.896	4248.98	662
2013-10-18	1515	1546	3083	14060	7730	2289	79635.7	156310	151.607	3083	157.106	8538.3	663
2013-10-18	2654	2657	4685	15671	11011	3970	75512.5	151418	259.114	4685	294.704	4406.33	664
2013-10-18	1552	1285	2767	9842	5790	2095	78496.6	162468	144.035	2767	172.875	2076.46	665
2013-10-18	3538	2703	4384	16399	10212	3953	80505.9	151489	218.701	4384	128.508	4682.18	666
2013-10-18	3169	2354	2554	17132	10406	3068	84515.4	150562	168.925	2554	271.645	0	667
2013-10-18	3173	2209	4050	17646	11221	2935	82338.3	149233	166.677	4050	199.113	6580.5	668
2013-10-18	2901	1621	3815	18720	10276	2698	78926.3	149104	168.376	3815	183.443	5280.11	669
2013-10-18	2278	1560	3231	14529	8303	2359	82596.5	155268	141.965	3231	179.792	6169.28	670
2013-10-18	915	1387	2364	12809	8313	1994	81698.6	156978	119.12	2364	106.455	2909.56	671
2013-10-18	2492	1845	5922	8312	6040	2847	79025	163748	183.951	5922	216.311	5767.07	672
2013-10-18	1522	1648	4383	6737	4932	2341	80040.7	166431	162.562	4383	178.65	5339.53	673
2013-10-18	1763	1447	2628	11948	8655	1784	81479.4	157497	123.006	2628	114.947	5851.22	674
2013-10-18	1815	1499	2787	8313	7041	1930	81666.3	162746	123.999	2787	88.3685	2659.73	675
2013-10-18	1565	1147	2102	11725	7084	1765	82913.6	159291	99.445	2102	90.0545	1198.31	676
2013-10-18	1207	1309	1859	9758	6630	1886	85114.4	161712	123.33	1859	196.793	0	677
2013-10-18	1532	2338	3006	10055	6255	2855	83406.5	161790	158.536	3006	185.05	1911.4	678
2013-10-18	2186	1636	3422	13744	7761	2397	92087.2	156595	118.13	3422	165.057	13.0819	679
2013-10-18	1669	1492	2732	10371	6190	2108	91499	161539	106.978	2732	172.298	9323.54	680
2013-10-18	2149	1406	3005	13924	8803	2409	81713.5	155373	127.892	3005	137.164	0	681
2013-10-18	2632	2391	5018	12777	9039	3591	79674.4	156284	211.036	5018	144.475	5079.95	682
2013-10-18	2239	2048	4688	13875	9032	2947	78296.7	155193	215.04	4688	110.631	6524.13	683
2013-10-18	1556	1018	2011	9770	5471	1679	84133	162859	101.781	2011	56.862	1210.2	684
2013-10-18	1900	1962	3167	10295	6345	2413	76379.1	161460	167.461	3167	138.059	1129.56	685
2013-10-18	2156	1960	2024	6454	4889	2611	82960.6	166757	140.113	2024	142.455	4241.75	686
2013-10-18	1607	1657	2042	10717	8318	2267	78978.2	159065	148.999	2042	235.501	6071.97	687
2013-10-18	1718	1555	1908	14178	9709	2229	84030.5	154213	141.524	1908	144.703	1984.05	688
2013-10-18	2023	1528	2565	13250	7574	2227	84785.2	157276	138.431	2565	156.705	6387.53	689
2013-10-18	2110	1622	2615	12164	7642	2572	85417.4	158294	143.071	2615	152.852	3179.26	690
2013-10-18	1355	1438	2328	14064	7784	2168	77493.7	156252	134.663	2328	129.316	5812.54	691
2013-10-18	2035	1711	2216	11273	7066	2511	78698.9	159761	160.664	2216	183.757	3262.2	692
2013-10-18	2580	1717	3343	7908	5939	3045	80493.5	164253	181.031	3343	168.72	0	693
2013-10-18	1974	2121	2960	4447	3077	2974	86696.5	170576	181.254	2960	164.99	0	694
2013-10-18	3278	2303	4533	5130	4073	3349	86332.1	168897	186.973	4533	72.1361	6767.61	695
2013-10-18	1939	1605	3616	4145	2968	2651	86257.9	170987	154.424	3616	156.735	1460.9	696
2013-10-18	2387	2486	4718	4507	2950	3071	79104.8	170643	188.131	4718	225.195	0	697
2013-10-18	1978	1798	2767	10341	6082	2755	83254.1	161677	164.032	2767	72.4151	0	698
2013-10-18	1847	1781	2413	15377	8981	2402	85399.1	153742	146.14	2413	222.409	2047.53	699
2013-10-18	2621	1574	2742	24223	15577	2373	80334.7	138300	167.319	2742	244.255	0	700
2013-10-18	1695	2028	2032	18458	11677	2565	78656.9	147965	161.603	2032	146.335	0	701
2013-10-18	1095	1374	2250	13494	7051	1964	80169.5	157555	142.98	2250	76.8602	3652.1	702
2013-10-18	721	1221	1301	7586	5379	1512	85901.2	165135	104.097	1301	135.23	6900.29	703
2013-10-18	2341	1680	2187	12006	9240	2495	85356.8	156854	141.429	2187	175.905	8237.17	704
2013-10-18	2619	2003	3082	20439	16390	2790	86338.1	141271	161.524	3082	138.997	3415.5	705
2013-10-18	2058	2194	2743	14261	10658	2839	81718.7	153181	180.329	2743	193.53	5447.23	706
2013-10-18	2445	2484	5613	8652	7400	3263	79851.2	162048	182.284	5613	128.272	3122.63	707
2013-10-18	1280	1785	3522	7465	5472	2518	82369	165163	147.194	3522	179.359	4042.71	708
2013-10-18	1822	1868	2620	10802	7440	2665	77345.5	159858	158.946	2620	187.537	3317.16	709
2013-10-18	2218	1820	2749	19212	9769	2315	84979.9	149119	147.898	2749	208.436	0	710
2013-10-18	2997	2436	3834	21699	14476	3099	85272	141925	172.314	3834	207.661	1790.95	711
2013-10-18	3055	2228	3444	10912	6524	2727	82434.4	160664	161.816	3444	260.469	0	712
2013-10-18	2125	1433	2507	4968	2842	2269	86922.8	170290	117.764	2507	147.467	2099.96	713
2013-10-18	2051	1650	2137	6193	4445	2109	74077.1	167462	149.195	2137	78.5881	0	714
2013-10-18	2151	2065	3834	4755	3879	2615	73824.7	169466	148.662	3834	35.8776	6771.2	715
2013-10-18	1438	2484	4965	3961	2348	2625	75853.3	171791	164.459	4965	95.9228	2280.93	716
2013-10-18	1389	1957	4765	4507	3082	2302	74130.4	170511	143.597	4765	118.167	9061.58	717
2013-10-18	1797	2117	4652	5918	3812	2429	72606.6	168370	156.807	4652	182.146	3300.27	718
2013-10-18	1303	1554	3789	6263	4519	2019	75657.2	167318	127.631	3789	48.1685	7476.73	719
2013-10-18	1078	1417	2818	8503	5988	1756	76396.6	163609	121.227	2818	115.354	2032.79	720
2013-10-18	1746	1316	3155	7517	4893	2025	78571.2	165690	134.311	3155	134.953	6224.32	721
2013-10-18	2389	1888	3239	11526	7381	2503	82067.1	159193	156.174	3239	180.222	0	722
2013-10-18	1670	1150	2012	6409	4033	1884	88810.7	167658	148.873	2012	80.841	5710.56	723
2013-10-18	2093	1944	1782	10188	6373	2501	88181.1	161539	161.66	1782	188.207	7895.94	724
2013-10-18	2080	2324	2635	6487	5318	3075	89413.4	166295	172.483	2635	167.113	0	725
2013-10-18	2113	1458	3169	6474	4657	2582	78705.3	166969	144.98	3169	152.235	0	726
2013-10-18	3344	2373	3836	12812	9528	3426	80752.2	155760	206.976	3836	194.988	1990.17	727
2013-10-18	4359	3283	4034	12321	10462	3885	72704	155317	287.399	4034	354.685	0	728
2013-10-18	1823	1650	3668	5489	3863	2633	83329.2	168748	154.979	3668	175.735	2933.03	729
2013-10-18	1546	2331	5654	2894	1698	3307	88552.2	173508	168.848	5654	103.367	4028.04	730
2013-10-18	1401	1823	4004	2986	2403	2852	81174.1	172711	163.933	4004	145.25	5738.02	731
2013-10-18	1684	2008	3399	5625	4411	2830	80336.3	168064	141.314	3399	84.701	4442.44	732
2013-10-18	2425	2152	2574	12319	7907	2655	85586.6	157874	159.576	2574	132.12	5740.41	733
2013-10-18	2627	2086	4550	16678	11744	3088	82512.5	149678	195.492	4550	135.223	0	734
2013-10-18	2006	1938	3623	15779	8666	2552	82865.4	153655	148.448	3623	181.315	1994.62	735
2013-10-18	2181	1981	3416	8758	6586	2351	78198.7	162756	150.701	3416	0	2717.39	736
2013-10-18	1824	1735	2596	7488	5325	2543	81411.6	165287	176.366	2596	190.144	2585.8	737
2013-10-18	2014	1512	2530	19348	10490	2366	84941.3	148262	141.794	2530	198.945	0	738
2013-10-18	2018	2125	2612	9310	5926	2805	82719.9	162864	148.897	2612	128.629	6217.31	739
2013-10-18	2475	2227	3318	14319	8744	2904	82147.8	155037	177.984	3318	278.407	5743.67	740
2013-10-18	2435	2422	3752	12162	7118	2804	78699.9	158820	145.736	3752	146.504	165.326	741
2013-10-18	1657	1149	2070	11384	6831	1909	86795.1	159885	108.617	2070	75.8079	7694.63	742
2013-10-18	1818	1718	2454	11823	8243	2679	86809.4	158034	158.522	2454	68.2938	2577.17	743
2013-10-18	1875	1361	2175	11175	7939	2168	80876.3	158986	125.586	2175	65.0675	0	744
2013-10-18	2057	2947	4921	5677	4632	3190	79038.6	167791	202.847	4921	225.457	10474.3	745
2013-10-18	2312	1840	3743	10522	9130	2978	83663.7	158448	208.198	3743	225.355	2867.25	746
2013-10-18	1953	1499	2266	8280	5261	2383	80969	164559	139.531	2266	144.457	4164.15	747
2013-10-18	1714	1639	2384	12177	7973	2560	82942.2	157950	160.612	2384	141.154	3062.59	748
2013-10-18	1221	1697	2156	7982	6397	2418	83209.6	163721	144.465	2156	77.8532	1673.92	749
2013-10-18	1662	1696	2521	9991	7573	2660	86778.9	160536	151.176	2521	200.057	4025.42	750
2013-10-18	2237	2452	4186	7667	6061	3873	87229.7	164372	192.189	4186	156.207	5547.83	751
2013-10-18	1600	1359	2380	7749	5350	2339	81051.4	165001	132.709	2380	154.602	3158.39	752
2013-10-18	2930	1944	4427	11637	9717	3069	87279.6	156746	173.34	4427	259.535	0	753
2013-10-18	2316	1745	1708	11989	7810	2094	81689.5	158301	132.602	1708	148.436	824.082	754
2013-10-18	2804	2629	3673	12085	7641	3077	86124.2	158374	145.062	3673	108.905	6910.37	755
2013-10-18	2435	1937	3011	11053	6898	2315	81654.7	160149	127.616	3011	161.012	8890.25	756
2013-10-18	2028	2041	4145	8557	5882	2641	80464.3	163661	132.684	4145	166.591	580.75	757
2013-10-18	1632	1899	2873	19683	11609	2313	80958.7	146808	158.469	2873	278.787	3067.69	758
2013-10-18	2864	1761	3378	20102	12829	2648	80561.1	145169	186.375	3378	258.911	3120.82	759
2013-10-18	1402	2041	4513	9114	6582	2676	82852.2	162404	150.957	4513	93.1813	8486.11	760
2013-10-18	1957	1725	3218	7075	5613	2284	83171.8	165412	123.792	3218	143.642	0	761
2013-10-18	1928	1560	2115	16627	11104	1930	78353.3	150369	105.53	2115	81.7244	0	762
2013-10-18	2951	2307	5220	16614	11486	2987	84809.2	150000	172.268	5220	182.767	7562.02	763
2013-10-18	2562	1650	2868	9667	5455	2586	86053.8	162978	172.199	2868	61.7766	4378.6	764
2013-10-18	1628	1533	2333	9556	5809	2374	78561.2	162735	139.638	2333	139.194	5516.72	765
2013-10-18	2635	1615	2387	16390	10049	2508	81142.1	151661	162.618	2387	102.317	7251.47	766
2013-10-18	2769	2171	3711	13572	9304	3098	83595.2	155224	179.623	3711	202.467	1096.91	767
2013-10-18	2666	1816	2734	13021	10511	2476	82099.5	154568	133.093	2734	93.5291	2464.26	768
2013-10-18	2500	2258	3024	10575	7475	3160	80880.5	160050	197.723	3024	188.652	3947.6	769
2013-10-18	2408	1688	2828	11495	6751	2860	83687.9	159854	192.175	2828	290.168	10059.1	770
2013-10-18	1320	1542	2464	3379	2287	2430	83713.7	172434	150.823	2464	161.651	3700.64	771
2013-10-18	1959	1716	4063	2697	2017	2445	83818.9	173386	168.429	4063	274.592	8249.6	772
2013-10-18	2831	3224	4060	3761	3453	4053	79846.5	170886	243.507	4060	265.9	0	773
2013-10-18	2833	2145	2928	4956	4164	2964	78821.2	168980	199.261	2928	274.197	2433.51	774
2013-10-18	1550	1814	3985	3750	3045	2421	80400.5	171305	153.04	3985	163.682	3209.18	775
2013-10-18	2674	2049	3056	17669	11552	2631	82778.4	148879	162.024	3056	115.927	2441.19	776
2013-10-18	2773	2161	2840	13537	8857	2918	83766	155706	163.183	2840	157.187	0	777
2013-10-18	3063	2453	3356	10299	6972	3242	83672.7	160829	146.215	3356	150.753	3016.93	778
2013-10-18	2881	2054	3331	10696	7487	3022	84427.6	159917	170.031	3331	169.981	2218.92	779
2013-10-18	3087	2335	5614	10992	9252	3712	77943.5	157856	221.831	5614	136.393	5520.14	780
2013-10-18	3410	2155	4287	14445	10989	3391	77692.7	152666	188.874	4287	226.011	1336.24	781
2013-10-18	3079	2086	6278	13706	10510	3518	77192.9	153884	248.878	6278	360.389	5466.54	782
2013-10-18	1526	1618	2955	6639	4498	1968	77455.4	166963	142.216	2955	217.809	6266.04	783
2013-10-18	1821	1739	3963	4396	3207	2133	79897.7	170497	147.783	3963	185.173	2104.54	784
2013-10-18	1920	1959	4336	4864	3293	2455	80814.5	169943	171.011	4336	119.384	5223.81	785
2013-10-18	1889	2221	5276	3651	2716	2643	82687.8	171733	156.184	5276	211.455	5452.99	786
2013-10-18	1147	1646	3117	3363	2341	2053	79247.1	172396	127.354	3117	137.308	4275.37	787
2013-10-18	1336	1655	4941	3783	2396	2446	82401.7	171921	148.229	4941	81.6987	2778.97	788
2013-10-18	1509	1790	5242	4541	2769	2701	84427.6	170790	174.503	5242	99.485	9535.86	789
2013-10-18	1863	1757	5680	4852	2767	2668	86386.7	170481	147.252	5680	216.319	6282.37	790
2013-10-18	1128	1515	3240	7990	4758	2109	87850.9	165352	136.204	3240	126.758	0	791
2013-10-18	1002	919	1837	11070	5616	1513	80962.9	161414	105.695	1837	84.7436	853.761	792
2013-10-18	1534	1747	3046	14471	9307	2233	82245.9	154322	128.012	3046	87.8934	0	793
2013-10-18	2698	1950	4983	15004	10660	2882	79030.7	152436	176.423	4983	276.639	5302.27	794
2013-10-18	2654	1545	2954	15653	9551	2611	83853.1	152896	140.711	2954	197.703	3739.71	795
2013-10-18	2021	1639	2482	24235	13213	2626	88270.2	140652	172.251	2482	222.713	3138.1	796
2013-10-18	2280	1507	2658	10733	7168	2209	82374.4	160199	142.712	2658	100.931	1330.38	797
2013-10-18	1747	1226	1872	15000	8113	1669	82183.6	154987	102.731	1872	82.9111	0	798
2013-10-18	1874	1182	2792	13330	8906	2009	84228.2	155864	135.655	2792	77.4777	1442.03	799
2013-10-18	2977	1958	3982	21712	14414	2687	79385.2	141974	185.501	3982	165.162	3846.27	800
2013-10-18	2559	1670	4262	13599	9599	2469	84201	154902	141.087	4262	87.0222	2558.97	801
2013-10-18	2489	1490	3512	10742	7784	2317	84378.1	159574	137.043	3512	158.481	2811.45	802
2013-10-18	2222	1722	3180	8047	6349	2314	76147	163704	148.542	3180	69.6114	549.661	803
2013-10-18	1829	1400	2845	8204	6340	2104	83783.7	163556	134.307	2845	130.682	3927.34	804
2013-10-18	2766	2718	4925	11766	7900	3353	81282.8	158434	217.762	4925	199.304	2312.47	805
2013-10-18	2042	2300	3388	6767	4127	2664	82429.9	167206	174.032	3388	101.841	0	806
2013-10-18	2448	2329	2687	8894	4408	2749	80221.6	164798	160.402	2687	139.052	0	807
2013-10-18	4277	2804	5523	12832	8255	3830	75988.3	157013	195.704	5523	250.096	4464.55	808
2013-10-18	1722	1423	2004	12445	6471	2175	82609.8	159184	139.61	2004	92.1185	2487.13	809
2013-10-18	1066	1469	2713	7620	5930	2152	78223	164550	131.664	2713	55.4458	1354.41	810
2013-10-18	1252	1907	2651	11836	8184	2384	85777.9	158080	122.261	2651	94.2545	3808.51	811
2013-10-18	2705	1983	3005	14178	12310	2640	79522.2	151612	147.349	3005	79.0987	0	812
2013-10-18	2262	1466	2259	9267	8024	2116	83824	160809	127.547	2259	164.601	2361.27	813
2013-10-18	2353	2089	2552	14108	12853	2768	77729.1	151139	166.435	2552	149.141	0	814
2013-10-18	2059	2747	4843	10929	10828	3436	83914.1	156343	218.007	4843	8.00348	4551.45	815
2013-10-18	2230	2188	2356	6530	5475	2639	84899.6	166095	157.463	2356	112.361	4327.28	816
2013-10-18	1981	1661	2191	8449	7291	2167	85423.3	162360	133.287	2191	161.673	1293.59	817
2013-10-18	1522	1841	2901	6293	5141	2171	84025.6	166666	135.741	2901	120.567	4659.45	818
2013-10-18	2213	1512	2131	11561	7661	2178	88748.2	158878	128.155	2131	56.9562	4402.03	819
2013-10-18	1774	1297	2032	13663	9305	2169	84784.6	155132	141.392	2032	93.5311	6579.6	820
2013-10-18	1478	1542	2235	14326	8349	2283	92540.8	155425	134.828	2235	130.131	7583.25	821
2013-10-18	2258	1991	2338	17837	10851	2712	77831.5	149412	156.898	2338	90.9126	5177.72	822
2013-10-18	2251	1742	2773	13957	9199	2099	79342.5	154944	112.035	2773	117.196	1828.17	823
2013-10-18	1676	1721	3319	11295	7566	2508	77811.2	159239	151.127	3319	107.107	5953.07	824
2013-10-18	2844	1688	2594	5412	3690	2789	84194.8	168998	156.123	2594	136.928	2577.12	825
2013-10-18	1923	1676	2244	10049	6695	2351	85474	161356	161.805	2244	116.022	0	826
2013-10-18	2265	1478	2488	17833	10992	2150	80325.2	149275	148.188	2488	90.8284	0	827
2013-10-18	1820	1582	3188	10688	8902	2411	85089.6	158510	145.352	3188	190.097	4074.36	828
2013-10-18	3055	1957	2361	12245	8943	2761	86316.7	156912	128.136	2361	145.435	731.574	829
2013-10-18	3021	2243	4397	12793	11121	3265	84861.1	154186	184.915	4397	207.785	350.655	830
2013-10-18	2073	1609	3036	15503	9463	2259	81867.3	153134	128.633	3036	107.582	2251.12	831
2013-10-18	2211	1947	2697	17857	10599	2872	85652.6	149644	148.044	2697	124.08	2657.03	832
2013-10-18	1679	1277	1854	12998	7018	1895	83604.2	158084	141.442	1854	173.372	33.4721	833
2013-10-18	2124	1842	2468	6819	5021	2804	80226.6	166260	172.435	2468	227.341	6070.5	834
2013-10-18	2380	1977	5346	8368	7079	3110	79515.8	162653	169.776	5346	191.831	6827.94	835
2013-10-18	2333	1969	3742	7708	6469	2946	82489.4	163923	167.227	3742	148.491	0	836
2013-10-18	2706	2418	3765	15974	11553	3221	82243.7	150573	205.317	3765	152.764	2122.92	837
2013-10-18	2845	1742	2539	17872	11258	2496	81605	148970	156.92	2539	80.7831	1895.08	838
2013-10-18	1991	1323	1844	12343	7165	1889	83953.3	158592	113.205	1844	122.871	2354.02	839
2013-10-18	2668	1470	2142	20841	11135	2343	78495.2	146124	172.432	2142	179.525	4083.97	840
2013-10-18	1775	1391	2227	10932	8362	2186	83101.1	158806	147.858	2227	164.542	1325.44	841
2013-10-18	2287	1694	2231	9354	5680	2492	80964.4	163066	151.925	2231	136.556	0	842
2013-10-18	1680	1721	2568	18393	10408	2363	82043	149299	145.261	2568	176.069	6493.46	843
2013-10-18	2486	1574	3189	13064	7888	2642	83883.2	157148	158.986	3189	226.353	5882.16	844
2013-10-18	2142	1475	2650	20058	12129	2440	83372.2	145913	140.801	2650	111.986	3644.14	845
2013-10-18	2389	1327	2702	23709	13762	2299	80790.4	140629	135.675	2702	116.88	1855.67	846
2013-10-18	2102	1172	1962	20033	10267	2079	86109.7	147800	118.357	1962	175.155	3374.52	847
2013-10-18	1945	1389	2368	18406	10981	2470	86292.9	148713	165.388	2368	275.544	4322.55	848
2013-10-18	1672	1533	2587	18094	12783	2569	83375.4	147223	184.915	2587	121.174	0	849
2013-10-18	1158	932	2193	7204	5922	1572	76576.4	164974	123.629	2193	116.128	0	850
2013-10-18	2703	1395	4385	9229	7665	2299	74985	161206	156.121	4385	191.113	8793.18	851
2013-10-18	3731	1793	5269	22554	14709	2964	73015.5	140837	221.525	5269	232.569	1503.86	852
2013-10-18	1326	1402	3726	10291	7439	2213	84386.6	160370	136.06	3726	136.311	4312.43	853
2013-10-18	1483	1418	3255	8274	5675	2048	84201.6	164151	127.653	3255	174.035	8431.17	854
2013-10-18	2397	1936	5345	12149	9194	2579	75373.8	156757	162.26	5345	167.555	1502.54	855
2013-10-18	2090	1560	2739	13853	9190	1834	79679.8	155057	112.947	2739	124.953	808.571	856
2013-10-18	2554	1691	4276	13481	8552	2492	79799.5	156067	161.733	4276	192.01	423.145	857
2013-10-18	1928	1425	3905	10922	6993	2090	81439.7	160185	116.471	3905	102.006	1478.24	858
2013-10-18	1933	1175	2669	15129	10136	1784	82496.3	152835	126.221	2669	48.1578	4670.82	859
2013-10-18	1793	1383	3389	12851	8005	1963	82635.9	157244	120.441	3389	148.204	6907.06	860
2013-10-18	2300	1699	3602	17413	9915	2276	86145.7	150772	133.066	3602	152.369	5417.88	861
2013-10-18	1998	1581	3392	18209	9804	2482	88523.4	150087	149.416	3392	111.538	3698.93	862
2013-10-18	1734	1181	3122	9282	5869	1863	84265	162949	121.98	3122	143.642	4681.32	863
2013-10-18	2621	2014	5969	7010	5193	2996	74872.8	165897	193.288	5969	269.782	11065.9	864
2013-10-18	1654	1776	4523	7360	5862	2461	78458.4	164878	164.126	4523	119.768	7169.88	865
2013-10-18	1709	1470	2729	11225	8908	1952	78816.3	157967	126.96	2729	138.805	1409.35	866
2013-10-18	2879	2039	2352	6996	5509	2803	81330.7	165595	148.702	2352	175.714	6769.05	867
2013-10-18	2322	1711	3886	8373	7105	2966	76897.9	162622	183.119	3886	195.56	7205.38	868
2013-10-18	1443	1241	2249	11754	7129	1964	81783.5	159217	138.253	2249	164.976	146.612	869
2013-10-18	2129	1959	4143	11302	8257	2731	78086.4	158541	155.641	4143	140.331	9625.19	870
2013-10-18	1239	1491	2461	7544	5050	2228	84711.9	165506	159.318	2461	120.093	0	871
2013-10-18	1666	1144	2115	10898	6392	1787	80210.4	160810	146.505	2115	99.5681	6385.24	872
2013-10-18	1460	1311	2231	10820	6747	2185	87553.2	160533	121.854	2231	94.2132	0	873
2013-10-18	1426	1461	2896	7531	6314	2190	85293.1	164255	136.836	2896	179.302	1433.47	874
2013-10-18	1652	1304	3199	6697	4495	1933	82492.7	166908	118.597	3199	67.7154	2485.84	875
2013-10-18	2029	1847	4672	8562	6245	2396	84866.5	163293	135.432	4672	75.6553	12027.9	876
2013-10-18	1851	1762	4490	6129	4623	2383	84690.1	167348	137.556	4490	154.702	5647.08	877
2013-10-18	1941	2144	4256	12806	10550	2576	79121.6	154744	172.592	4256	245.471	2890.4	878
2013-10-18	2732	2127	5348	11536	8715	3031	82973.7	157849	196.664	5348	204.559	2874.99	879
2013-10-18	1897	1662	2971	18746	11409	2432	78658.3	147945	135.428	2971	126.303	0	880
2013-10-18	1988	1311	2696	18063	10930	2052	78952.1	149107	119.218	2696	184.73	6442.96	881
2013-10-18	2242	1330	3195	17898	10826	2109	73493.1	149376	143.888	3195	105.295	5809.86	882
2013-10-18	2590	1719	3115	22826	12801	2988	84097.1	142473	183.409	3115	134.498	3695.81	883
2013-10-18	1758	1631	2577	10135	6593	2244	82316	161372	129.111	2577	190.162	8597.7	884
2013-10-18	1447	1172	1822	8835	6387	1867	85409.4	162878	118.211	1822	126.05	0	885
2013-10-18	1908	2080	2840	10037	8239	2794	86586	159824	143.706	2840	135.009	1032.76	886
2013-10-18	1852	1785	2405	10102	8037	2128	82178.2	159961	155.78	2405	103.789	2515.15	887
2013-10-18	1595	1505	2028	12823	8237	2033	88221.7	157040	118.294	2028	113.592	0	888
2013-10-18	2570	1478	3308	12704	10465	2309	78484.6	154931	133.915	3308	100.138	863.283	889
2013-10-18	3504	2065	4427	10491	6512	3194	84636.2	161097	197.987	4427	97.3458	9939.52	890
2013-10-18	1793	1828	3763	10320	6262	2396	79144.1	161518	141.865	3763	227.304	0	891
2013-10-18	1886	1664	3040	14193	8954	2125	83505.4	154953	117.974	3040	145.592	2090.08	892
2013-10-18	2053	1604	2896	21135	13018	2299	83627.2	143947	132.213	2896	158.299	1252.14	893
2013-10-18	1956	1655	2883	17153	9951	2606	82495.1	150996	161.322	2883	180.875	2760.5	894
2013-10-18	1505	1756	3109	12706	6895	2510	84742	158499	158.545	3109	94.7003	0	895
2013-10-18	1549	2004	3315	11493	6968	2523	82438.3	159639	151.133	3315	173.796	0	896
2013-10-18	1597	1409	2314	10144	5396	2075	85345.4	162560	112.627	2314	109.539	3167.76	897
2013-10-18	2491	1570	2749	12073	8493	2650	88577.3	157534	144.145	2749	107.223	4269.55	898
2013-10-18	1104	1429	1730	9827	7527	1790	87202.7	160746	105.184	1730	101.357	4152.21	899
2013-10-18	1784	1324	1770	14153	9375	2007	88920.7	154572	122.245	1770	168.393	363.064	900
2013-10-18	2042	1533	3069	8368	5912	2164	80732.2	163820	131.164	3069	103.356	0	901
2013-10-18	1616	1681	3777	8510	5797	2506	78601.5	163793	168.573	3777	167.178	588.731	902
2013-10-18	2031	1371	2357	15102	8392	1987	81176.4	154606	122.561	2357	106.716	3931.75	903
2013-10-18	1404	1568	2678	14249	8498	2527	81636.6	155353	177.154	2678	181.24	7025.84	904
2013-10-18	2055	1630	3085	12552	8771	2473	79037.2	156777	171.271	3085	147.662	323.384	905
2013-10-18	1921	1523	2619	11061	6804	2395	82357.2	160235	156.242	2619	169.281	3394.12	906
2013-10-18	1543	1529	2691	20080	9662	2223	79439	148358	155.699	2691	194.287	2229.37	907
2013-10-18	2467	1846	3521	13203	8714	2901	80945.1	156183	156.343	3521	197.06	7758.26	908
2013-10-18	2687	2113	2795	10409	8360	2789	78650.6	159331	156.391	2795	187.561	8754.51	909
2013-10-18	2335	1801	2687	17756	11709	2911	83204.2	148635	181.566	2687	151.002	0	910
2013-10-18	2011	1656	2599	7707	6352	2307	85090.8	164041	137.369	2599	180.244	140.521	911
2013-10-18	2760	1782	2520	12616	8224	2500	78441	157260	140.655	2520	182.567	3579.01	912
2013-10-18	2634	1716	2964	17507	10705	2674	80862.1	149888	162.164	2964	148.975	4848.64	913
2013-10-18	2173	1694	2970	13282	8618	2778	91888.1	156200	138.938	2970	97.6362	3058.73	914
2013-10-18	2171	2089	3812	10757	8751	2571	84716.9	158592	145.788	3812	167.469	4018.83	915
2013-10-18	2713	2563	2935	4518	4013	3240	87204.3	169569	155.217	2935	144.071	3093.04	916
2013-10-18	3123	2273	2900	4247	3471	3012	82329.1	170382	162.645	2900	45.4836	3677.9	917
2013-10-18	1695	2377	3057	8552	6240	2985	82194	163308	171.85	3057	110.804	7345.1	918
2013-10-18	1662	2041	3142	6449	4222	2713	83559.1	167429	133.969	3142	139.44	2984.27	919
2013-10-18	1802	1486	3492	3275	2378	2260	81439.9	172447	135.522	3492	116.514	7832.44	920
2013-10-18	1964	1883	3832	3392	2114	2377	81021.6	172594	138.334	3832	105.516	0	921
2013-10-18	3137	2453	4356	4550	3220	3331	78926.3	170330	194.731	4356	95.5818	6704.8	922
2013-10-18	2296	1785	2202	11317	7587	2162	79491.4	159196	139.732	2202	159.956	0	923
2013-10-18	2341	2023	3934	15051	9692	2717	77806.8	153357	196.752	3934	224.996	3445.32	924
2013-10-18	1395	1528	2275	12388	7107	2185	76103.8	158605	148.835	2275	192.991	819.703	925
2013-10-18	2106	2048	2928	9161	6304	2593	80319	162635	152.474	2928	177.578	4969.04	926
2013-10-18	1989	1640	3928	12675	8632	2726	83361.4	156793	155.517	3928	161.263	0	927
2013-10-18	2249	2030	3232	7358	6262	3090	81116	164480	167.109	3232	287.002	6516.21	928
2013-10-18	1991	2990	3408	4779	4597	3930	83407.1	168724	216.706	3408	219.675	9044.34	929
2013-10-18	2119	2152	3145	12537	7886	3021	87633.3	157677	152.194	3145	150.032	0	930
2013-10-18	1618	1897	3256	12809	8131	2679	83221.9	157160	159.664	3256	170.186	0	931
2013-10-18	1480	1314	2940	10104	6201	2238	87693.5	161795	131.544	2940	153.134	0	932
2013-10-18	2480	1962	3056	19636	12007	2970	84022.2	146457	184.53	3056	181.744	5028.46	933
2013-10-18	2322	1886	3257	9507	5941	2810	87111.3	162652	146.27	3257	132.104	2148.97	934
2013-10-18	1754	1708	3520	10831	8237	2306	78429.1	159032	130.946	3520	100.517	0	935
2013-10-18	2151	2129	3693	11525	7205	2964	81658.7	159370	168.942	3693	106.082	4550.77	936
2013-10-18	3035	2309	4585	8129	6374	3684	82049.9	163597	211.961	4585	144.288	0	937
2013-10-18	1881	1971	3088	7533	5070	2869	77710.8	165497	171.887	3088	129.673	0	938
2013-10-18	2253	2608	3375	5432	3595	3639	78392.9	169073	199.379	3375	243.801	5819.87	939
2013-10-18	2883	2263	3599	6220	4896	3667	78663.3	166984	230.327	3599	285.918	4158.14	940
2013-10-18	2209	2206	3361	5522	4697	3378	87282.9	167881	187.566	3361	138.74	8526.98	941
2013-10-18	2160	2110	4387	7863	5171	2744	78296.6	165066	175.671	4387	233.153	7571.93	942
2013-10-18	3458	2679	4309	9714	6306	3179	78904.6	162080	171.912	4309	212.3	105.275	943
2013-10-18	1969	2537	5888	10105	6936	3029	78815	161059	185.337	5888	75.7689	4974.12	944
2013-10-18	2149	1527	3933	6842	5213	2512	79223.1	166045	149.306	3933	185.456	4008.56	945
2013-10-18	2019	1901	3134	10251	6986	2846	83066.7	160863	143.528	3134	79.9321	4854.31	946
2013-10-18	2941	1871	4437	15885	10362	3092	81571.1	151853	187.541	4437	210.667	3775.25	947
2013-10-18	2541	1804	2788	14717	8649	2744	77428	154734	149.471	2788	247.016	4981.01	948
2013-10-18	2965	2069	3792	13172	8897	2990	73915.9	156031	187.143	3792	221.611	4253.1	949
2013-10-18	1756	1719	1899	18284	10181	2322	85315.8	149635	132.769	1899	153.707	0	950
2013-10-18	2217	1620	3022	16717	11435	2393	83528.4	149948	124.969	3022	150.722	0	951
2013-10-18	1758	1645	2238	19648	13519	2427	78037.1	144933	166.83	2238	167.825	2150.6	952
2013-10-18	1684	1746	2363	12466	8969	2312	81158.3	156665	136.829	2363	163.467	3244.69	953
2013-10-18	1942	2550	3540	14369	8358	2829	75387.4	155373	176.077	3540	170.951	0	954
2013-10-18	1810	1662	2473	19233	9721	2135	80497.8	149146	128.257	2473	101.646	2891.04	955
2013-10-18	2352	1326	2433	20598	12019	2167	81958	145483	142.071	2433	195.313	6323.79	956
2013-10-18	1973	2420	3073	6986	4826	2780	75657.7	166288	170.693	3073	184.494	0	957
2013-10-18	1241	1701	3590	8181	5366	2574	81701.4	164553	156.524	3590	173.688	682.042	958
2013-10-18	1648	1781	2766	5417	4282	2595	83556.7	168401	152.849	2766	110.465	4119.49	959
2013-10-18	1691	1921	3718	7855	4573	2375	83602.2	165672	130.62	3718	210.028	0	960
2013-10-18	1200	1724	2983	9911	5569	2017	80437.7	162620	117.047	2983	88.3395	0	961
2013-10-18	1347	2165	3340	12492	8581	2544	76602.5	157027	164.693	3340	180.414	3639.13	962
2013-10-18	2253	1669	2490	14539	8178	2347	82617.2	155383	140.757	2490	125.463	6664.2	963
2013-10-18	2431	1932	2775	8876	6296	2976	87193	162928	153.303	2775	265.305	6330.53	964
2013-10-18	1870	1345	2285	8077	6542	1931	82083.9	163481	118.191	2285	110.131	854.32	965
2013-10-18	2181	1788	2426	10903	8850	2709	86852.6	158347	159.138	2426	187.571	2929.91	966
2013-10-18	2372	1440	2406	17062	12260	2164	85725.2	148778	125.874	2406	195.944	0	967
2013-10-18	2663	1903	3375	19342	14209	2832	86930.7	144549	160.193	3375	161.757	7501.29	968
2013-10-18	2157	1746	2095	10121	7438	2454	84017.8	160541	132.732	2095	88.3232	2585.34	969
2013-10-18	1879	1856	3339	9329	7459	2417	81822.8	161312	140.73	3339	139.034	3189.48	970
2013-10-18	1442	1524	1749	15362	8977	1995	78261.1	153761	114.695	1749	44.9343	0	971
2013-10-18	1798	1862	2638	10447	7674	2383	79566.3	159979	138.765	2638	112.123	0	972
2013-10-18	2688	1530	3376	17124	12455	2538	79800.7	148521	174.728	3376	319.867	9969.39	973
2013-10-18	1652	1365	1767	10897	6446	1933	83445.7	160757	125.201	1767	208.06	6288.54	974
2013-10-18	2299	1199	1974	15002	9795	2069	78743.7	153303	126.226	1974	104.908	529.162	975
2013-10-18	1780	1616	2576	16520	11852	2386	78578.5	149728	140.582	2576	54.4053	9370.21	976
2013-10-18	2132	1761	2854	12630	8793	2864	76933.5	156677	160.863	2854	129.201	3995.55	977
2013-10-18	3579	2285	4332	12702	9590	3439	77359.6	155808	199.213	4332	112.062	10945.6	978
2013-10-18	1894	1679	2489	7492	6293	2539	81587.1	164315	147.356	2489	96.9377	9732.43	979
2013-10-18	2093	1696	3413	15231	10071	2434	78895.3	152798	161.27	3413	117.138	0	980
2013-10-18	2060	1367	2600	11390	6853	2023	84119	159857	113.072	2600	112.272	4373.14	981
2013-10-18	2007	1323	2293	17205	12200	2055	84095.2	148695	121.289	2293	122.896	3837.44	982
2013-10-18	2089	1629	3098	10150	8376	2060	85342.7	159574	115.204	3098	93.9971	0	983
2013-10-18	2354	1589	3571	11203	8646	2329	82211.9	158251	131.698	3571	170.155	2280.6	984
2013-10-18	1982	1871	4246	9641	8158	2374	79844.5	160301	150.349	4246	147.774	11227.2	985
2013-10-18	1881	1526	3264	10134	7740	2143	81597.1	160226	118.801	3264	62.758	1484.61	986
2013-10-18	2056	1713	2395	7982	7048	2521	89964.6	163070	138.288	2395	121.589	6107.39	987
2013-10-18	1539	1468	1926	10389	7751	2048	76255.3	159960	119.601	1926	113.549	1601.13	988
2013-10-18	1568	1829	4341	7343	5785	2355	76817.3	164972	139.46	4341	116.345	921.185	989
2013-10-18	2213	1584	3735	15363	10020	2330	86972.5	152717	133.086	3735	100.729	4178.08	990
2013-10-18	2296	1547	3588	12323	8725	1978	78778.3	157052	118.749	3588	209.456	3621.73	991
2013-10-18	2313	1341	3540	13596	9737	2115	86813.2	154767	103.606	3540	154.169	145.214	992
2013-10-18	1617	1595	2736	14455	10564	1948	87667.4	153081	116.73	2736	90.6273	2787.38	993
2013-10-18	2196	1401	2991	17598	11422	2083	85702.7	149080	124.424	2991	226.053	0	994
2013-10-18	2459	1719	3408	19906	13754	2424	83993.9	144440	138.06	3408	152.277	1916.37	995
2013-10-18	2170	1745	2362	20894	17470	2006	76495.2	139736	124.186	2362	201.396	5333.4	996
2013-10-18	1654	1544	1654	17679	12872	2165	78703.1	147549	150.598	1654	93.3277	319.897	997
2013-10-18	1933	1298	1701	15550	9876	1820	82439.2	152674	112.841	1701	132.345	1859.65	998
2013-10-18	2491	1710	2600	15187	13316	2157	76166.7	149597	155.729	2600	109.391	4629.75	999
2013-10-25	2226	2814	7226	17266	13238	4257	75670.5	147596	220.034	7226	209.543	8989.18	0
2013-10-25	4031	3232	6306	28780	21818	4647	77159.2	127502	252.397	6306	378.671	4582.76	1
2013-10-25	2209	2331	5120	18173	14893	3717	81280.4	145034	213.977	5120	246.223	6973.82	2
2013-10-25	3974	2845	6409	13255	12966	4165	75477.4	151879	229.354	6409	156.648	4784	3
2013-10-25	5009	2954	5849	27530	23577	4310	76049.6	126993	278.411	5849	211.403	9681.56	4
2013-10-25	4479	3514	6990	14961	12966	4453	73997.9	150173	279.863	6990	261.959	4093.76	5
2013-10-25	3537	2617	6323	13836	11452	3988	79333.5	152812	242.655	6323	269.61	9600.14	6
2013-10-25	3154	2652	4681	11823	9135	3365	78052.6	157142	194.745	4681	186.97	918.563	7
2013-10-25	2998	2631	4863	10165	6496	3282	77523.1	161439	197.433	4863	363.518	7712.57	8
2013-10-25	3899	2525	5597	24824	20036	4190	82128	133240	238.351	5597	423.667	2076.64	9
2013-10-25	3915	2394	5689	15007	11890	3887	75875.1	151203	239.95	5689	194.487	5081.34	10
2013-10-25	2835	2730	4991	23375	16547	3746	69578.7	138178	254.84	4991	376.955	10670.5	11
2013-10-25	2151	1929	4041	13315	9448	2843	74060	155337	186.151	4041	189.472	3858.63	12
2013-10-25	2844	2564	5850	28752	19386	4213	81591.2	129962	225.571	5850	291.441	4504.57	13
2013-10-25	2671	2383	6215	25721	17527	4104	81711.5	134852	215.875	6215	219.541	12246.8	14
2013-10-25	3013	2474	5548	22983	14756	3764	79120.1	140361	219.684	5548	170.384	11094.9	15
2013-10-25	4468	2229	4877	31677	19490	3571	79400.5	126933	203.769	4877	255.76	6191.1	16
2013-10-25	3009	2211	4822	25266	15562	3448	83056.4	137272	197.113	4822	260.578	0	17
2013-10-25	6006	3279	7811	29990	19480	5096	84183.9	128630	259.648	7811	253.033	5126.1	18
2013-10-25	2406	2335	6472	20465	13014	3842	82390.8	144621	210.645	6472	225.811	6552.41	19
2013-10-25	3368	2485	5770	24472	17202	3809	76309.2	136426	217.799	5770	104.583	11810.6	20
2013-10-25	3569	2640	6092	27474	18817	4038	77467.8	131809	236.559	6092	170.277	4229.99	21
2013-10-25	3644	2280	6354	17873	14990	3837	75797.3	145237	232.765	6354	246.677	1590.34	22
2013-10-25	3368	2470	5089	23470	15676	3545	78058.3	138954	230.214	5089	247.352	5664.84	23
2013-10-25	3795	2567	5411	18643	14009	3527	72324.6	145448	227.656	5411	75.6173	5309.9	24
2013-10-25	3319	2734	5261	31798	22086	4158	82945.2	124216	267.992	5261	222.72	0	25
2013-10-25	2782	2312	4536	35901	22417	3759	75059	119782	262.753	4536	278.03	9768.67	26
2013-10-25	3515	2271	3922	31886	19535	3392	76349.4	126679	235.349	3922	247.739	9786.28	27
2013-10-25	3626	3103	4090	50594	24181	4238	73090.7	103325	307.153	4090	479.811	0	28
2013-10-25	4133	3767	6904	39281	28594	5193	70664.6	110225	343.331	6904	508.873	6524.87	29
2013-10-25	2666	2583	5785	21690	15608	3914	78207.6	140802	217.907	5785	246.427	5726.09	30
2013-10-25	2157	3211	6075	18877	12472	4187	78435.7	146751	265.46	6075	190.276	5579.4	31
2013-10-25	2684	3717	7403	13184	10026	4515	75266.5	154890	283.683	7403	170.448	1858.94	32
2013-10-25	3771	2798	6872	9920	8127	3997	74275.6	160053	245.595	6872	213.102	8331.86	33
2013-10-25	4121	2977	6597	12620	9669	4402	77160.4	155811	235.107	6597	261.54	9157.25	34
2013-10-25	4575	3443	6974	26371	15417	4678	78507.1	136312	260.72	6974	212.65	7890.63	35
2013-10-25	3029	2758	6846	10543	7973	3777	75517.8	159584	237.626	6846	255.876	2029.45	36
2013-10-25	2648	2593	6163	16356	12027	3663	72009	149717	238.98	6163	324.559	9760.85	37
2013-10-25	2824	2904	6331	24600	18650	4265	77957.2	134850	274.958	6331	345.236	0	38
2013-10-25	2681	2474	5102	21804	16877	3572	74919.5	139419	228.627	5102	173.671	0	39
2013-10-25	3078	1907	4345	15241	12317	2894	77172.5	150542	181.349	4345	174.533	0	40
2013-10-25	5541	2934	7429	32323	22862	4981	78170	122915	297.715	7429	235.865	3703.79	41
2013-10-25	2382	2124	5031	15089	10180	3308	79857.1	152831	199.196	5031	130.906	8254.2	42
2013-10-25	1802	2120	6346	9992	7371	3478	77852.5	160737	233.966	6346	299.277	9246.85	43
2013-10-25	3081	2480	6989	7049	5519	3453	71503	165532	234.308	6989	153.585	8028.69	44
2013-10-25	4355	3100	9097	7564	6853	4187	70395.4	163683	269.758	9097	259.366	9919.5	45
2013-10-25	2737	2583	6820	7844	7003	3716	73494.6	163253	253.333	6820	242.298	10283.9	46
2013-10-25	2836	2279	6631	9621	8946	3748	77045.9	159533	242.378	6631	120.314	4323.29	47
2013-10-25	3881	2431	7753	8711	8822	3943	73957.5	160567	260.176	7753	312.331	6159.97	48
2013-10-25	2376	2483	5955	11236	9047	3683	78473.9	157817	209.393	5955	261.432	7264.48	49
2013-10-25	4509	3153	8344	11898	9903	4699	73692.8	156299	277.162	8344	390.088	9584.54	50
2013-10-25	2093	2330	6422	7538	5452	3730	83226	165110	247.803	6422	344.134	6784.65	51
2013-10-25	4278	3105	5805	39355	22558	4554	88548.6	116187	274.056	5805	205.289	5780.48	52
2013-10-25	4288	3516	7116	9610	7266	4730	79109.9	161224	263.541	7116	373.684	4068.96	53
2013-10-25	3770	2754	6324	21541	14626	4276	86004.4	141933	247.533	6324	265.071	8779.01	54
2013-10-25	2456	2704	6728	9217	6754	4049	84083.3	162129	234.219	6728	122.783	5146.45	55
2013-10-25	2116	2485	5257	8152	5694	3233	80245.8	164254	197.25	5257	184.337	6400.5	56
2013-10-25	2224	2247	6023	7341	4984	3448	78833.1	165775	224.469	6023	265.26	9593.79	57
2013-10-25	4471	3013	7723	12051	8483	4570	74456.2	157566	271.755	7723	211.424	9104.18	58
2013-10-25	3931	3048	5372	24684	15759	3994	74248.7	137657	257.557	5372	175.547	13774.1	59
2013-10-25	2564	2625	4295	24910	15981	3485	78526.1	137209	216.787	4295	293.669	3397.18	60
2013-10-25	2713	2511	4709	29112	17316	3697	79440.3	131672	216.682	4709	140.622	0	61
2013-10-25	2305	2235	4010	20932	11635	3201	77669.5	145533	202.219	4010	290.532	11427.7	62
2013-10-25	2463	2587	7273	11611	7832	3915	74954	158657	213.582	7273	145.767	12644.4	63
2013-10-25	3220	2737	6547	13570	10637	3852	70377.7	153893	252.857	6547	242.911	6474.86	64
2013-10-25	3209	2921	5995	17167	11619	3698	75001	149314	195.745	5995	228.321	10904.4	65
2013-10-25	3429	2857	5206	23722	14526	3638	71270.4	139852	234.921	5206	136.471	0	66
2013-10-25	4542	2638	5159	21945	14253	3797	80714.3	141902	225.772	5159	325.515	10750.2	67
2013-10-25	4981	3217	6399	32567	23001	4603	83186.5	122532	231.027	6399	194.798	3011.77	68
2013-10-25	4696	2464	6059	20239	16657	4109	82171.2	141204	233.429	6059	227.576	8374.3	69
2013-10-25	2680	2582	5439	8318	6219	3593	77283.2	163563	190.566	5439	221.958	2966.97	70
2013-10-25	2793	3105	6519	15860	11397	4130	77433.4	150843	205.853	6519	215.297	9925.08	71
2013-10-25	2381	2306	5307	16693	10949	3596	76940	150458	203.184	5307	205.73	8282.89	72
2013-10-25	2765	3083	5556	19226	13129	3941	73910.7	145745	227.505	5556	444.93	6427.86	73
2013-10-25	3557	3618	5499	21601	14199	4373	80231.3	142300	271.238	5499	391.59	9263.03	74
2013-10-25	3087	2737	5735	23142	14934	4076	77045.4	140024	264.012	5735	362.75	0	75
2013-10-25	2887	2103	5319	12457	6840	3440	80012.5	158803	223.995	5319	186.896	11508.3	76
2013-10-25	3326	2883	6990	23286	16875	4564	79739.8	137939	241.694	6990	141.255	7407.36	77
2013-10-25	2660	2230	4534	17092	11333	3400	87371.9	149675	187.077	4534	206.404	914.443	78
2013-10-25	4055	3334	6328	11959	8900	4157	76406.2	157241	219.007	6328	274.988	6691.18	79
2013-10-25	3035	2617	6010	9544	7399	3644	77907.3	161157	189.845	6010	197.315	2244.16	80
2013-10-25	2911	2185	5183	9990	7750	3362	79622	160360	193.12	5183	80.15	6039.14	81
2013-10-25	2966	2772	5972	24760	18442	4154	78795.4	134898	251.699	5972	193.112	4150.9	82
2013-10-25	3042	2025	3529	20526	13326	2904	77622	144248	184.485	3529	168.84	0	83
2013-10-25	2345	2213	5331	22261	16570	3563	72719.5	139269	211.989	5331	134.246	4016.83	84
2013-10-25	2486	2790	6621	14387	11602	3827	71067.5	152111	231.977	6621	327.019	10203.3	85
2013-10-25	2690	2756	5013	18215	12016	3639	74708.2	147869	211.903	5013	167.145	7982.98	86
2013-10-25	2214	2599	4889	12642	9968	3345	71955.1	155490	188.679	4889	265.707	6631.48	87
2013-10-25	4367	3102	6299	22092	16139	4295	74158.2	139869	258.261	6299	345.526	2620.06	88
2013-10-25	3201	2263	6121	17674	11859	3957	78624.6	148567	239.598	6121	290.516	5924.77	89
2013-10-25	4679	2511	6756	16028	13017	4205	72623.1	149055	247.413	6756	234.29	6064.68	90
2013-10-25	3557	3121	6845	24259	19283	4753	80991.8	134558	290.373	6845	205.367	6448.06	91
2013-10-25	2143	1864	4423	12178	6980	2851	78355.3	158942	162.059	4423	125.204	5379.91	92
2013-10-25	2048	2123	6182	12452	7064	3492	77506.6	158584	199.542	6182	140.798	7926.77	93
2013-10-25	2568	1892	4054	14334	10054	2908	75470.3	153712	177.942	4054	145.376	2788.9	94
2013-10-25	2788	3901	7151	13082	11700	4533	72457.5	153318	252.965	7151	234.548	11244.8	95
2013-10-25	2630	2302	5821	10761	9739	3856	76793.7	157600	240.792	5821	248.087	5614.14	96
2013-10-25	2529	2941	4809	18343	14076	3806	82360.4	145681	209.318	4809	163.733	2371.78	97
2013-10-25	2882	2720	3945	26100	16121	3562	86505.9	135879	210.481	3945	283.987	7667.82	98
2013-10-25	3815	2710	5904	13394	10408	4034	80827	154298	212.117	5904	112.89	12583.6	99
2013-10-25	2998	2767	7057	12224	8795	3938	75909.6	157081	244.625	7057	414.717	3292.66	100
2013-10-25	2431	3159	7338	17713	13253	4303	79038.4	147134	230.17	7338	198.031	6386.58	101
2013-10-25	3853	2773	6904	12215	10084	3802	76411.6	155801	202.523	6904	162.553	11962.7	102
2013-10-25	3589	2529	5392	11120	8382	3438	76922.5	158598	201.573	5392	211.826	19808.2	103
2013-10-25	3736	2958	6512	14378	12222	4188	74123	151500	232.401	6512	291.262	10696.8	104
2013-10-25	3408	3093	5774	23257	16480	4234	77927.7	138363	220.884	5774	346.292	8105.58	105
2013-10-25	4170	2561	5062	27111	21178	3725	80713.6	129811	223.794	5062	183.279	10929.1	106
2013-10-25	3820	3755	6486	39067	29665	5115	77156.1	109368	326.286	6486	186.063	7499.49	107
2013-10-25	4050	2896	4792	27073	19162	3766	78998.3	131865	233.413	4792	70.3357	11001.9	108
2013-10-25	3136	3599	5571	33906	20648	4451	79963.9	123546	260.056	5571	316.598	10014.5	109
2013-10-25	3864	2744	7483	10291	7436	4569	80331.6	160373	259.671	7483	361.315	11858.7	110
2013-10-25	2978	2416	5746	12449	7429	3800	83334.4	158222	209.814	5746	152.233	2572.64	111
2013-10-25	3495	3182	5564	25748	20236	4402	78189.6	132116	285.775	5564	235.406	3173.51	112
2013-10-25	3127	2624	3702	17848	12575	3187	77151	147677	213.911	3702	282.928	2060.69	113
2013-10-25	2373	2706	4409	26758	16112	3682	81833.1	135230	227.618	4409	254.912	10592.8	114
2013-10-25	2132	2157	3730	25970	15238	3217	80273.5	136892	233.811	3730	171.793	8036.71	115
2013-10-25	2889	2189	3688	25381	14794	3080	72721.3	137925	207.933	3688	329.022	496.461	116
2013-10-25	2903	2528	4281	31089	20214	3705	77296.8	126797	258.01	4281	383.256	7397.13	117
2013-10-25	3862	2796	4317	22270	13547	3609	79457.8	142283	255.734	4317	312.581	9242.88	118
2013-10-25	2275	2449	4234	22212	14142	3410	79916.4	141746	247.338	4234	297.952	11032.8	119
2013-10-25	4367	3185	5726	22027	17537	3927	73992.8	138536	227.939	5726	133.969	0	120
2013-10-25	3227	3260	5822	19740	12552	4262	78388.4	145808	234.455	5822	221.132	5025.37	121
2013-10-25	2248	2092	3973	12741	8524	2862	75266.8	156835	213.538	3973	296.367	4171.96	122
2013-10-25	2441	2448	4173	20815	14086	3284	83306.4	143199	188.62	4173	180.393	6522.06	123
2013-10-25	3121	2778	4744	27798	15581	3975	84355.4	134721	263.103	4744	374.015	908.878	124
2013-10-25	2409	2570	4173	26389	16660	3395	80470.8	135051	200.43	4173	217.454	6698.94	125
2013-10-25	2831	2900	4400	23487	17287	3447	70460.3	137326	218.273	4400	131.297	3243.83	126
2013-10-25	3420	2985	7341	14423	13789	4032	73028.2	149888	206.327	7341	210.486	697.127	127
2013-10-25	2085	2316	4254	24433	15629	3327	82026.6	138038	193.45	4254	248.293	4967.68	128
2013-10-25	3076	2810	7993	12808	10037	4331	75764.3	155255	236.875	7993	261.153	8501.41	129
2013-10-25	3434	3602	7839	17329	13749	4541	76102	147022	253.913	7839	166.713	3943.77	130
2013-10-25	3249	2757	7800	9833	8547	3963	76850.5	159720	211.913	7800	216.149	13220.8	131
2013-10-25	3321	3249	6359	20424	15285	4214	83713.2	142391	227.804	6359	107.286	5525.62	132
2013-10-25	1870	2900	5382	11133	8076	3529	84740.4	158891	201.194	5382	389.981	261.27	133
2013-10-25	3867	3205	8656	14823	12592	4545	73517.6	150685	261.372	8656	318.567	9111.39	134
2013-10-25	4281	3082	6834	33776	24984	4604	73547.5	119340	268.759	6834	173.853	13178	135
2013-10-25	2827	2613	5183	27059	20117	3823	76610.4	130924	225.822	5183	252.934	7018.93	136
2013-10-25	2923	2772	4973	29872	18919	3721	76457.8	129309	219.216	4973	110.516	10874.2	137
2013-10-25	3205	2495	7672	10735	7522	4109	72243	159843	263.23	7672	391.802	5536.21	138
2013-10-25	4205	4440	11119	9077	7222	6056	71962.8	161801	382.69	11119	456.315	11473.6	139
2013-10-25	4532	3852	10149	6811	5410	5199	67580.7	165879	358.4	10149	385.138	14545.8	140
2013-10-25	3652	4682	9162	24191	17017	5547	71117.5	136892	501.275	9162	862.489	7471.82	141
2013-10-25	4880	4614	11003	24693	20788	6955	77571.3	132619	475.01	11003	612.414	9524.23	142
2013-10-25	2302	2457	4757	11927	7581	3344	84047.8	158592	241.604	4757	165.365	3355.64	143
2013-10-25	4002	3801	7839	24722	15761	5387	81578.9	137617	321.134	7839	382.689	4115.45	144
2013-10-25	4429	3138	6786	18819	12456	4696	80933	146825	263.708	6786	324.519	7685.39	145
2013-10-25	3213	2903	5176	11645	8247	3792	76754.8	158208	236.494	5176	214.787	9532.74	146
2013-10-25	3624	3133	5472	10401	7934	3935	77897.4	159765	220.466	5472	305.048	8071.16	147
2013-10-25	1923	2445	4363	11576	9499	3273	72049.5	157025	220.832	4363	265.318	8635	148
2013-10-25	3059	2612	4908	20030	15201	3798	78886.3	142869	219.712	4908	124.628	547.264	149
2013-10-25	2182	2512	3782	10024	6978	2896	72052.1	161098	175.927	3782	159.341	5836.64	150
2013-10-25	2933	2866	5545	9303	7060	3824	72890.2	161737	217.749	5545	271.765	5351.8	151
2013-10-25	3391	3268	5468	12816	8049	4037	80779	157235	263.113	5468	140.643	4104.71	152
2013-10-25	2621	2654	5808	9868	7498	3804	75737.4	160734	203.073	5808	117.931	7742.5	153
2013-10-25	4013	2571	6685	24471	18957	4226	77035.7	134672	257.27	6685	503.512	6526.74	154
2013-10-25	3254	2505	4552	24016	16228	3615	78704.3	137856	260.999	4552	311.275	5787.47	155
2013-10-25	4048	2576	4887	25540	17905	3598	77017.9	134655	234.609	4887	191.78	8115.06	156
2013-10-25	2785	2584	4260	31716	19103	3643	77179.4	127281	234.186	4260	282.366	949.956	157
2013-10-25	3655	2319	3775	36772	18561	3426	79324.5	122767	228.673	3775	242.241	2058.99	158
2013-10-25	4710	3273	6790	35800	26682	4931	77664.6	115618	282.908	6790	216.479	4694.89	159
2013-10-25	3667	2600	5534	23073	12557	3824	74153.4	142470	240.321	5534	285.241	5380.37	160
2013-10-25	2972	2806	6429	17543	11702	4109	76896.4	148855	271.519	6429	273.853	5456.2	161
2013-10-25	3699	2590	5476	11255	9100	3272	77699.8	157745	183.703	5476	81.4966	9858.03	162
2013-10-25	4095	2752	7917	11668	10289	4109	76285.4	156143	230.851	7917	188.64	11563.5	163
2013-10-25	4280	3161	7182	20833	14384	4357	75899	142883	260.919	7182	68.2565	7959.11	164
2013-10-25	3652	2406	7208	10901	8614	3736	77611.5	158585	212.012	7208	245.239	11302.4	165
2013-10-25	2873	2100	4960	9365	6761	3059	76533.5	161974	187.425	4960	331.253	193.219	166
2013-10-25	3392	3237	8261	11724	7621	4453	74296.4	158755	292.584	8261	167.496	8161.31	167
2013-10-25	2087	2808	6447	12080	7970	3918	81971.7	158050	265.846	6447	227.633	4190.53	168
2013-10-25	3968	4658	11120	12672	8573	5398	71087.7	156855	405.422	11120	469.964	14682.8	169
2013-10-25	3025	3658	10144	8715	6426	4778	75336.4	162959	327.629	10144	412.751	12895.8	170
2013-10-25	2975	2558	5062	16091	10766	3405	74756	151243	267.464	5062	285.259	11062.3	171
2013-10-25	2867	2486	6679	16671	10175	3790	73399.7	151254	276.409	6679	266.515	4858.2	172
2013-10-25	1928	2168	4471	21375	11305	3285	80589.9	145420	220.523	4471	225.615	2711.8	173
2013-10-25	4307	4284	10253	12941	10220	5197	75778.6	154939	309.854	10253	280.952	9010.34	174
2013-10-25	3599	3281	6142	26381	17670	4463	71559.8	134049	325.218	6142	321.284	5573.33	175
2013-10-25	3194	3326	9480	15715	11011	5277	80228.3	151374	354.879	9480	244.225	2292.1	176
2013-10-25	3298	3572	7979	17133	11657	4899	76993.6	149310	315.825	7979	315.352	12060.7	177
2013-10-25	3722	3196	6014	15768	9819	4163	74541.8	152513	295.085	6014	312.893	8918.74	178
2013-10-25	3946	2455	5711	17412	12632	3796	78956.4	148056	238.422	5711	107.476	9516.12	179
2013-10-25	3152	2801	5784	20824	15656	3895	77356.6	141620	236.142	5784	117.101	4111.4	180
2013-10-25	3792	3628	7227	25769	18820	4555	80111.8	133511	238.45	7227	314.193	5280.56	181
2013-10-25	4606	3169	5769	22107	15121	4144	77896.6	140872	234.697	5769	308.004	4459.46	182
2013-10-25	3272	2887	6038	12011	10000	4036	72558.5	156089	246.176	6038	257.056	8441.72	183
2013-10-25	2117	2479	6658	9452	8462	3929	77274.2	160186	246.932	6658	222.96	6007.64	184
2013-10-25	3246	2799	6659	13890	10646	3839	75057.4	153564	222.743	6659	333.097	5101.03	185
2013-10-25	2773	2076	4643	18062	12298	3333	76908.4	147740	216.819	4643	260.763	10611.3	186
2013-10-25	4108	2521	6048	27658	18510	4251	74721.8	131932	279.848	6048	432.581	2352.66	187
2013-10-25	3389	2594	7492	15767	11119	4319	74954.9	151214	245.905	7492	183.63	8892.32	188
2013-10-25	4212	3217	7598	29149	23130	5107	65910	125821	338.915	7598	405.516	13313.1	189
2013-10-25	3565	3000	7465	19074	11197	4584	78845.6	147829	264.349	7465	219.388	6066.62	190
2013-10-25	4578	2446	6332	20367	11916	4159	78065.9	145817	217.771	6332	103.582	13409.7	191
2013-10-25	2941	3141	5349	8161	5522	3645	82051.9	164417	173.796	5349	313.817	9374.44	192
2013-10-25	2156	2234	4091	17581	10355	3016	77195.8	150164	177.714	4091	93.5514	0	193
2013-10-25	3386	2707	4939	15741	10331	3303	70606.7	152028	230.576	4939	217.052	5279.14	194
2013-10-25	2871	2806	6108	10668	8795	4037	76341.6	158637	228.114	6108	170.678	5604.9	195
2013-10-25	1803	2584	5361	12609	10480	3555	79545.8	155011	208.13	5361	114.791	15787.4	196
2013-10-25	2483	2581	6302	10075	7709	3655	75312.1	160316	240.301	6302	228.914	684.315	197
2013-10-25	3519	2789	6743	17353	12588	4131	74928.3	148159	225.826	6743	206.783	2938.68	198
2013-10-25	3713	3129	5858	27468	18158	4245	79850.6	132474	279.278	5858	284.057	12920.5	199
2013-10-25	3441	3451	6527	20269	15695	4476	78621.3	142136	265.807	6527	213.599	6746	200
2013-10-25	3231	2965	4430	14674	12112	3562	79131.9	151314	191.325	4430	284.196	5499.73	201
2013-10-25	3657	2476	5195	21908	15757	3728	81480.1	140435	201.843	5195	232.029	4912.41	202
2013-10-25	3285	2924	5680	28443	22241	4175	76805.2	127416	239.08	5680	215.696	3371.08	203
2013-10-25	3402	2943	5240	21248	13448	3769	82599.3	143404	186.761	5240	226.96	10176.8	204
2013-10-25	2683	2785	5264	22115	11977	3933	80619.4	144008	228.28	5264	116.543	7675.1	205
2013-10-25	2998	3171	6432	22491	14651	4340	76558.5	140958	260.291	6432	351.854	6152.61	206
2013-10-25	2185	3604	7519	15826	12279	4595	75160.5	149995	259.987	7519	271.983	3377.34	207
2013-10-25	3382	2995	6668	19319	14201	4384	74408.5	144580	225.578	6668	253.479	8646.96	208
2013-10-25	2064	2788	5695	25459	16419	4094	81953	136222	230.19	5695	285.296	12354	209
2013-10-25	3092	2734	5899	14429	10577	3949	84498.7	153094	195.679	5899	93.3481	9031.34	210
2013-10-25	3468	4036	6845	36902	24704	5255	73137.6	116494	337.93	6845	388.942	6734.05	211
2013-10-25	3701	2464	5370	13960	12794	3490	69535.6	151346	258.946	5370	247.402	3398.78	212
2013-10-25	3385	3422	5835	16535	15612	4095	77966.7	145953	208.563	5835	239.897	2045.39	213
2013-10-25	3630	2387	4682	19791	14404	3177	76899.3	143905	171.656	4682	162.147	6077.97	214
2013-10-25	2912	2210	4405	20715	15787	3363	78490	141598	220.454	4405	243.139	6557.81	215
2013-10-25	4775	3670	7325	20987	16463	4622	72148	140650	299.269	7325	231.321	9430.81	216
2013-10-25	3746	3106	6310	19620	14352	4274	75833.9	144128	280.604	6310	282.535	3754.17	217
2013-10-25	3230	2401	5849	13359	9795	3820	78030.4	154946	244.514	5849	257.97	9337.79	218
2013-10-25	3645	2659	6524	17138	12277	4337	81791.5	148685	254.782	6524	200.264	2680.98	219
2013-10-25	3021	2972	5433	22327	13701	4094	86689.6	142072	203.672	5433	257.733	9510.02	220
2013-10-25	2393	3552	6518	27369	16576	4596	79929.8	134155	241.335	6518	227.666	5590.06	221
2013-10-25	4296	2764	6751	11257	8729	4408	81079.4	158114	238.656	6751	261.188	7965.44	222
2013-10-25	3585	2618	5833	21831	14285	4040	80645.3	141984	280.344	5833	204.873	4711.78	223
2013-10-25	2895	3202	5703	22523	14389	3918	72746.7	141188	232.081	5703	412.418	5493.57	224
2013-10-25	2391	3034	6114	21812	14291	4371	78740.4	141997	240.485	6114	65.0496	3546.37	225
2013-10-25	3045	3248	6887	16804	12474	4711	76495.1	148822	258.743	6887	374.889	504.511	226
2013-10-25	2499	2673	5585	20553	13383	3901	82446.8	144164	204.584	5585	141.464	9697.22	227
2013-10-25	2821	3301	6216	15123	10887	4122	72540.7	152090	263.568	6216	277.755	6466.23	228
2013-10-25	1511	2427	6150	6604	5083	3631	83958.2	166413	193.733	6150	258.673	6134.44	229
2013-10-25	2492	2645	7095	7383	5877	3989	72620.7	164840	214.723	7095	204.109	14154.9	230
2013-10-25	2091	2285	6655	8857	7038	3897	79611	162205	193.995	6655	177.711	11126.9	231
2013-10-25	2379	2269	5909	8501	9814	3868	77487.8	159785	219.256	5909	144.374	9168.4	232
2013-10-25	3953	2350	7283	9086	6593	3868	78921.8	162421	211.619	7283	264.508	6050.19	233
2013-10-25	3632	2746	4917	22213	14015	3672	80637.7	141872	211.491	4917	247.679	6883.63	234
2013-10-25	3728	3317	5026	19952	13155	3912	77079.3	144993	218.259	5026	239.251	273.249	235
2013-10-25	3758	3134	6199	14254	11452	3980	71890.3	152394	250.49	6199	250.196	10447.3	236
2013-10-25	3511	2411	4255	13583	9783	3049	74426.4	154734	201.159	4255	184.201	7959.2	237
2013-10-25	3560	2949	4886	26989	17564	4075	81529.2	133547	261.515	4886	291.382	0	238
2013-10-25	2426	2687	3567	25411	16588	3211	77073.2	136101	208.652	3567	52.9044	10568.9	239
2013-10-25	2326	2775	6828	22477	14845	4445	82431.6	140778	276.647	6828	278.107	11524.7	240
2013-10-25	4046	2869	9082	12751	10287	4591	70744.1	155062	289.639	9082	81.679	11490.3	241
2013-10-25	3770	2552	7371	20326	14992	4369	82625.4	142782	253.592	7371	357.777	2630.23	242
2013-10-25	2999	2399	6504	8803	9118	4021	82467.5	160179	187.18	6504	183.357	7416.74	243
2013-10-25	3032	3134	5547	14260	12168	3864	76638.5	151672	203.022	5547	179.515	8750.62	244
2013-10-25	4800	3274	7052	33580	23777	4799	74176	120743	302.267	7052	408.608	9889.81	245
2013-10-25	3822	3048	6975	18342	12715	4557	77458	147043	237.453	6975	217.903	566.783	246
2013-10-25	3559	2373	5481	33419	19789	3948	74205.7	124892	276.073	5481	371.053	6910.03	247
2013-10-25	2783	2734	5334	11855	7574	3695	75659.3	158671	187.933	5334	183.055	5766.12	248
2013-10-25	3977	2999	7189	18051	15831	4613	75421.6	144218	249.18	7189	86.8076	1557.91	249
2013-10-25	2667	3359	5917	23627	17391	4403	78715.6	137082	263.198	5917	257.605	2945.42	250
2013-10-25	3071	2727	5294	22925	16311	3994	78791.2	138864	227.418	5294	91.1348	7804.81	251
2013-10-25	3788	2806	7154	16955	14053	4212	79438.7	147092	272.539	7154	372.044	2000.91	252
2013-10-25	2910	2479	5343	22635	17814	3637	77212	137651	195.329	5343	179.961	8626.4	253
2013-10-25	3048	2667	8360	15098	12181	4406	77110.8	150821	216.806	8360	287.333	10749.5	254
2013-10-25	3540	2114	5532	17985	12477	3516	75446.1	147638	230.467	5532	409.956	3941.39	255
2013-10-25	4022	4193	7163	32465	22161	5049	75633.9	123474	302.005	7163	433.511	6579.14	256
2013-10-25	3389	3054	4811	19854	16563	3546	73062.8	141683	212.063	4811	293.392	434.063	257
2013-10-25	3375	2286	3870	26379	18671	3193	80164.8	133050	219.327	3870	197.787	9268.69	258
2013-10-25	4039	3253	7722	18703	15399	4857	76537.4	143998	342.25	7722	119.152	3684.84	259
2013-10-25	3489	2299	4796	12710	9418	3483	82472	155972	181.653	4796	232.141	9970.42	260
2013-10-25	4669	3011	6179	12282	9132	4087	77568.8	156686	211.214	6179	217.916	1981.56	261
2013-10-25	4437	2871	6772	25826	17766	4427	77867.2	134508	251.583	6772	120.351	2783.06	262
2013-10-25	3077	2457	5553	19789	13053	3683	75167.2	145258	221.753	5553	156.607	7485.42	263
2013-10-25	2993	2391	4264	20744	12602	3221	79254.9	144754	192.002	4264	274.331	6618.09	264
2013-10-25	4011	2521	5558	20128	15174	3598	72744.4	142798	209.306	5558	173.929	6346.76	265
2013-10-25	4046	2851	7800	21838	16736	4604	73941.1	139526	245.89	7800	311.385	8097.8	266
2013-10-25	1959	2400	5163	10630	6643	3433	77586.4	160827	195.204	5163	304.616	9401.09	267
2013-10-25	3734	3296	7748	12033	8971	4479	72935.5	157096	266.182	7748	399.658	11708	268
2013-10-25	3141	3233	7521	7534	6409	4270	76152.9	164157	246.351	7521	173.38	9691.32	269
2013-10-25	3821	2936	7177	5776	5130	3997	75448.7	167194	232.005	7177	240.95	4874.5	270
2013-10-25	3854	3606	6542	14767	10740	4546	76929.1	152593	258.365	6542	323.546	13007.9	271
2013-10-25	4166	3532	5620	13695	9701	4247	79654.8	154704	255.016	5620	335.331	4564.37	272
2013-10-25	2903	3567	5582	27798	18805	4270	73813.4	131497	248.261	5582	231.829	3919.55	273
2013-10-25	4129	3488	5701	22420	13207	4163	79980.8	142473	213.29	5701	192.96	5954.34	274
2013-10-25	4238	4022	7662	17346	12585	4835	79758.8	148169	246.006	7662	424.439	3240.1	275
2013-10-25	5631	4071	9197	24017	21630	5475	74510	132453	313.106	9197	360.348	8656.62	276
2013-10-25	3093	3004	5580	16972	13330	3768	76431	147798	211.614	5580	197.622	4730.17	277
2013-10-25	2807	2927	7200	16017	12248	4444	72562.9	149835	263.526	7200	241.798	7054.86	278
2013-10-25	2630	2803	4687	19627	14225	3571	76411.1	144248	221.335	4687	252.23	0	279
2013-10-25	4002	3420	6184	20995	17177	4536	79463.7	139928	256.139	6184	69.8634	9650.68	280
2013-10-25	3224	2940	6016	22752	16174	4028	68250.5	139174	276.487	6016	470.631	5014.63	281
2013-10-25	2559	2406	4724	22951	13390	3596	78076	141759	240.946	4724	356.283	5696.21	282
2013-10-25	2003	2839	4782	30380	15720	3937	82107.1	132000	267.498	4782	379.041	664.909	283
2013-10-25	2125	3482	6997	11465	8046	4349	80045.9	158589	229.371	6997	296.662	9638.36	284
2013-10-25	3460	3203	8804	8225	6080	4989	74887.2	163795	255.545	8804	327.21	4236.05	285
2013-10-25	2157	2667	5654	15800	9519	3752	77009	152781	232.79	5654	323.116	0	286
2013-10-25	3244	2735	5192	16418	9244	3596	78908.8	152438	198.841	5192	99.342	6329.7	287
2013-10-25	3509	2300	6406	14434	12297	3949	75002.2	151369	213.475	6406	185.178	8189.19	288
2013-10-25	3571	2528	7172	14745	12359	4398	81204.6	150996	246.466	7172	261.684	11078.5	289
2013-10-25	2985	2070	6255	7849	7190	3482	77746.8	163061	196.75	6255	77.8305	1291.76	290
2013-10-25	3377	2042	7232	6011	5885	3525	69753.7	166204	211.257	7232	225.47	7679.53	291
2013-10-25	3150	1846	6258	9820	8122	3156	71032.8	160158	184.705	6258	25.9707	4245.34	292
2013-10-25	2952	2674	8056	9215	8189	4092	76692.4	160696	245.901	8056	148.638	11164.1	293
2013-10-25	3013	2992	7082	12726	10087	3974	76743.6	155287	233.104	7082	199.161	9191.88	294
2013-10-25	2495	2915	8862	11736	10143	4624	76228.8	156221	269.139	8862	268.875	6858.71	295
2013-10-25	2488	3078	7504	9062	7836	3923	80200.6	161202	237.509	7504	86.6634	9336.7	296
2013-10-25	3213	2633	5032	20209	13517	3611	84129.3	144374	245.18	5032	324.305	3537.49	297
2013-10-25	2706	2607	6304	12660	9477	3753	85092.5	155963	185.042	6304	154.973	9889.69	298
2013-10-25	4737	3116	7415	25600	19437	4646	79433.6	133063	277.026	7415	201.082	9057.02	299
2013-10-25	4173	2758	5801	24400	18331	3951	82673.9	135369	226.416	5801	356.251	6036.14	300
2013-10-25	3140	1864	4113	24779	16978	3097	77787.1	136343	224.801	4113	271.824	2484.53	301
2013-10-25	3075	2685	5679	10508	8663	3664	80279.3	158929	215.703	5679	99.508	6580.25	302
2013-10-25	2381	2806	4811	19952	14114	3653	82476.5	144034	229.591	4811	262.044	7082.62	303
2013-10-25	1875	2402	6244	13304	9615	3793	82868.2	155181	226.346	6244	134.401	5567.78	304
2013-10-25	2369	2934	4785	31119	18208	3857	76488.4	128773	239.151	4785	214.665	6786.3	305
2013-10-25	2266	2755	4653	22552	13421	3659	80132	142127	240.521	4653	279.304	1259.53	306
2013-10-25	3802	2865	6234	30389	20629	4477	77283.7	127082	305.99	6234	199.092	3637.6	307
2013-10-25	3937	3345	6557	27150	20871	4418	82374.5	130079	238.661	6557	230.007	2199.54	308
2013-10-25	2857	3241	5995	15519	13545	4040	81523.3	149036	204.693	5995	240.695	12370.4	309
2013-10-25	2905	2345	5239	8235	7354	3375	78868.4	162511	203.049	5239	206.732	0	310
2013-10-25	4790	3805	7600	7304	5835	4531	70766.8	164961	333.796	7600	361.632	7928.16	311
2013-10-25	4221	3078	7152	5529	4035	4334	80095.9	168536	288.019	7152	376.297	8612.54	312
2013-10-25	3700	3137	6957	5741	4235	4040	72158.1	168124	273.299	6957	308.137	9380.08	313
2013-10-25	1873	3032	5544	9391	5712	3810	74578.1	162997	244.919	5544	191.588	2909.38	314
2013-10-25	2001	2703	6246	11852	9282	3854	74948	156966	227.194	6246	287.341	7489.56	315
2013-10-25	2650	2152	4912	10699	7358	3321	79026.3	160043	193.425	4912	207.804	0	316
2013-10-25	3201	2653	5031	14817	10784	3539	82218.4	152499	200.335	5031	234.442	11631.5	317
2013-10-25	3280	2873	5981	21225	13056	4339	81650.4	143819	252.299	5981	365.297	148.658	318
2013-10-25	4362	3006	6002	28103	17588	4408	79001.9	132409	262.097	6002	241.674	14479.1	319
2013-10-25	3517	2239	5628	19354	12810	3625	75985.1	145936	202.106	5628	280.457	8588.29	320
2013-10-25	2559	2514	4586	16783	12065	3510	82850.8	149252	217.438	4586	203.158	10369.2	321
2013-10-25	3719	3259	5943	20342	15068	4082	80945.9	142690	256.857	5943	310.536	240.818	322
2013-10-25	4214	2887	5899	28469	17687	4099	77004.1	131944	229.091	5899	223.683	1977.46	323
2013-10-25	4034	2888	6719	24918	17444	4242	76172	135738	254.035	6719	168.761	12040.7	324
2013-10-25	3129	2638	4869	19021	10950	3417	77854.2	148129	203.103	4869	286.717	970.984	325
2013-10-25	3212	2907	6405	16514	9802	4018	83091.5	151784	197.634	6405	201.725	9223.58	326
2013-10-25	3674	2683	6245	25195	18453	4015	73015.8	134452	252.466	6245	155.01	7776.52	327
2013-10-25	3510	2863	5742	21895	14384	3829	74843.4	141821	213.831	5742	117.505	9406.14	328
2013-10-25	3428	3215	6051	19914	12133	4436	85772.3	146053	219.169	6051	278.442	3204.29	329
2013-10-25	1662	2862	5278	18202	12121	3753	85230.6	147777	233.562	5278	199.909	8646.96	330
2013-10-25	3784	2230	4225	36020	19907	3714	79364	122173	284.974	4225	270.83	3406.92	331
2013-10-25	3423	2071	3702	24833	14825	3114	78711.3	138442	222.105	3702	103.664	4886.35	332
2013-10-25	3952	3414	5052	32050	18872	4187	80909.1	127178	233.491	5052	302.558	3410.41	333
2013-10-25	3340	2324	5118	26596	18985	3826	78893.7	132519	223.416	5118	188.743	12930.6	334
2013-10-25	3572	2450	3981	27713	17551	3299	74474.6	132836	202.317	3981	250.098	5145.02	335
2013-10-25	3019	2982	5138	13358	10770	3570	78404.3	153972	205.047	5138	179.835	7486.94	336
2013-10-25	3440	2992	5207	24046	15834	3851	75474.9	138220	249.194	5207	208.4	6717.9	337
2013-10-25	2569	2471	5908	15664	11859	3848	78456.4	150577	237.474	5908	268.742	8475.49	338
2013-10-25	3422	2520	6085	20682	15780	4172	75427.4	141638	219.552	6085	112.114	12216.2	339
2013-10-25	2226	2045	5082	14340	10044	3351	83468.6	153716	182.831	5082	65.2928	11285.2	340
2013-10-25	2386	2438	4672	25571	15821	3724	80462.8	136708	223.924	4672	182.59	13172.7	341
2013-10-25	3734	3115	5510	28813	19625	4204	78729.4	129662	244.415	5510	236.949	2865.51	342
2013-10-25	3747	2254	6050	16183	12101	3910	75623	149816	265.008	6050	301.152	5856.77	343
2013-10-25	4620	2761	6834	14558	10465	4144	71545.5	153077	288.64	6834	247.751	9205.52	344
2013-10-25	3444	2786	6458	15553	10775	4255	74699.8	151772	281.425	6458	284.804	6817.95	345
2013-10-25	3632	3029	8450	19172	15601	5084	75508.8	143327	288.892	8450	489.072	7927.59	346
2013-10-25	2526	2355	5792	12562	9825	3803	75603.3	155713	220.916	5792	155.48	4661.3	347
2013-10-25	3205	2957	5618	10759	8441	3955	71100.8	158900	243.872	5618	264.856	6710.21	348
2013-10-25	3381	2710	4837	12547	8454	3500	77607.5	157099	205.465	4837	254.082	2166.11	349
2013-10-25	2791	2959	5999	15903	11585	3909	78330.8	150612	209.725	5999	8.90806	4413.16	350
2013-10-25	2745	2917	5124	17190	12725	3565	76406.6	148185	182.075	5124	173.91	8631.78	351
2013-10-25	2683	3022	6560	13549	9229	4271	81823.3	155322	217.417	6560	168.945	7919.92	352
2013-10-25	3177	3200	6143	24070	15776	4202	73198.8	138254	268.965	6143	158.227	6837.45	353
2013-10-25	2033	2276	6418	12121	9161	3740	77394.4	156818	224.268	6418	168.252	14621.5	354
2013-10-25	3523	2889	6541	17276	13607	4461	78891.9	147217	220.112	6541	227.579	12894.4	355
2013-10-25	2314	2567	5047	12791	11321	3442	75548.6	153988	196.271	5047	197.971	4349.41	356
2013-10-25	3124	2605	3673	24265	15106	3068	78642.4	138729	198.239	3673	207.552	6236.77	357
2013-10-25	4188	2574	5643	29644	16135	3984	78144.2	132321	236.331	5643	229.092	6274.21	358
2013-10-25	4394	3206	6730	32442	20654	4558	81288	125004	244.184	6730	414.197	5589.25	359
2013-10-25	3618	3695	7855	23591	19621	4771	70060	134888	311.592	7855	439.347	3363.7	360
2013-10-25	3195	3079	9402	8444	9033	4420	67605.7	160623	275.468	9402	295.337	8218.7	361
2013-10-25	2324	2415	4361	19464	16457	3244	79639.9	142179	183.67	4361	311.471	0	362
2013-10-25	3626	2561	5693	16760	14753	4044	80956.6	146587	237.859	5693	312.735	3479.04	363
2013-10-25	3169	3623	6181	26707	19842	4540	76718.2	131551	296.363	6181	390.174	6983.83	364
2013-10-25	3774	3584	6175	47062	31096	5072	73085.9	99942	329.142	6175	411.722	4401.87	365
2013-10-25	3153	2420	5699	23314	15841	3973	85998.4	138945	224.786	5699	240.681	5105.77	366
2013-10-25	2979	2972	5140	17094	12608	3717	84439.3	148398	231.725	5140	152.748	9464.88	367
2013-10-25	2949	2998	5362	30998	19235	4182	79858.6	127867	303.652	5362	197.224	7876.4	368
2013-10-25	3079	3252	8109	16444	14702	4522	69637.4	146954	282.836	8109	340.034	15537.2	369
2013-10-25	3196	3267	5413	28312	23229	4084	72373.8	126559	240.263	5413	182.571	8839.25	370
2013-10-25	2545	2447	7156	9327	6267	3893	86117.1	162506	221.301	7156	318.274	8666.07	371
2013-10-25	3271	2924	5652	8946	5604	3886	83597.5	163550	205.308	5652	180.821	4561.22	372
2013-10-25	3263	3181	6110	18527	11277	4355	79266.5	148296	273.842	6110	316.308	6045.38	373
2013-10-25	4142	3224	8600	7846	6726	5046	74349.9	163528	307.531	8600	159.927	0	374
2013-10-25	2874	2674	6276	12472	8959	3899	80747.4	156669	221.656	6276	170.11	1596.25	375
2013-10-25	2410	1736	4296	13616	7733	2917	81480.3	156751	164.882	4296	173.61	0	376
2013-10-25	2157	2641	6103	8694	5997	3606	75839.4	163409	229.136	6103	281.504	10265.9	377
2013-10-25	2877	2687	6076	6938	4212	3642	72552	166950	223.532	6076	292.782	13109	378
2013-10-25	2186	2832	6655	7710	5390	3819	80831.2	165000	195.662	6655	177.317	5425.05	379
2013-10-25	2664	2162	5237	9001	7315	3483	79856.7	161784	206.394	5237	188.842	16169.8	380
2013-10-25	2241	2042	4308	20496	14206	3121	79346.1	143398	184.402	4308	132.829	6815.04	381
2013-10-25	4558	2694	7956	19956	15783	4444	72690.2	142361	266.592	7956	187.644	7964.82	382
2013-10-25	3575	2355	6320	15366	9217	3884	80758.3	153517	241.408	6320	276.422	0	383
2013-10-25	2585	2468	5092	24157	16114	3894	81431.3	137829	247.119	5092	361.026	12923.9	384
2013-10-25	3573	2663	6650	8996	7216	4208	82053.4	161888	213.174	6650	216.935	10236	385
2013-10-25	3565	2749	5737	21172	16357	4234	80659.7	140571	254.195	5737	144.484	4170.39	386
2013-10-25	3595	2678	5561	23894	16489	3996	80975.7	137717	214.853	5561	225.835	710.586	387
2013-10-25	2829	2536	4734	13412	9566	3312	81077	155122	219.778	4734	158.18	8526.52	388
2013-10-25	4087	2783	6130	32219	19409	4341	77780.8	126472	272.448	6130	294.937	8408.43	389
2013-10-25	4874	2739	6090	22445	14698	4201	74511.7	140957	240.822	6090	275.802	12513.1	390
2013-10-25	2861	2058	4173	22345	14719	3180	77872.4	141036	215.854	4173	145.752	11015.4	391
2013-10-25	4226	2944	7985	19317	15240	4706	76313.1	143543	324.077	7985	292.119	11119.1	392
2013-10-25	3336	2641	6350	9257	7882	3666	70961.5	160961	224.929	6350	137.111	6083.07	393
2013-10-25	4007	2741	6362	12520	10724	3884	71425.3	154856	248.477	6362	436.265	3934.56	394
2013-10-25	3228	2425	5801	25839	18551	3931	72823.1	133710	216.801	5801	88.8688	9033.05	395
2013-10-25	2652	2918	6078	33537	21571	4591	78837.3	122992	263.639	6078	258.783	7922.5	396
2013-10-25	3382	2962	6673	17209	10237	4251	84851.6	150654	209.848	6673	333.687	7832.7	397
2013-10-25	3895	2580	3990	38289	22643	3697	78076.5	117168	254.908	3990	329.604	5099.82	398
2013-10-25	3389	3184	6624	14703	12255	4127	74501.9	151142	228.793	6624	313.692	11598.8	399
2013-10-25	2793	3219	5952	19565	13793	4173	80324.6	144742	227.007	5952	194.619	2153.58	400
2013-10-25	2639	2744	6351	22018	15590	4331	83157.7	140492	214.211	6351	197.227	2040.92	401
2013-10-25	3223	2662	6793	15234	12767	4214	80868.8	150099	222.63	6793	143.287	8605.32	402
2013-10-25	3913	2790	4846	22600	15900	3797	77075.7	139600	200.329	4846	91.0891	6371.64	403
2013-10-25	3271	2698	4705	16464	13401	3594	79044.9	148235	217.147	4705	235.381	3575.91	404
2013-10-25	3524	3030	4538	10705	8427	3575	79419.3	158968	216.609	4538	216.287	1435.41	405
2013-10-25	3006	2765	6491	12341	10553	4210	76199	155206	278.353	6491	222.942	6632.45	406
2013-10-25	4401	2945	5532	15513	12794	3908	73661.9	149793	252.528	5532	174.53	11094.2	407
2013-10-25	3839	3097	5902	22270	14494	4294	79329.3	141336	259.226	5902	169.481	5930.9	408
2013-10-25	3938	4040	6953	10282	6273	4532	72107	161545	246.083	6953	316.709	2305.31	409
2013-10-25	4366	3503	8332	9724	6968	4848	75744.7	161408	316.972	8332	286.291	2945.41	410
2013-10-25	2701	2368	6756	6117	4398	3799	79748.3	167585	192.319	6756	221.721	6425.14	411
2013-10-25	3967	2621	7727	12839	9133	4463	80199.1	156128	278.27	7727	189.735	7163.66	412
2013-10-25	3543	2386	5925	8477	5763	3717	65104.3	163860	241.938	5925	372.45	1265.6	413
2013-10-25	3902	2910	5174	31268	20107	3958	74810.5	126725	239.798	5174	119.319	6741.02	414
2013-10-25	3856	2432	6430	21816	16043	4116	77079.8	140241	304.58	6430	281.439	3493.06	415
2013-10-25	3073	2794	5852	15510	10224	3995	85623.5	152366	198.299	5852	123.214	0	416
2013-10-25	2607	2630	7503	11806	10189	4413	81044.1	156105	245.969	7503	179.878	3761.72	417
2013-10-25	3883	2673	6333	17542	14028	4168	74981.3	146530	245.729	6333	257.229	7744.6	418
2013-10-25	2832	3119	5467	17501	13730	3965	80522.7	146869	254.408	5467	288.839	11030.3	419
2013-10-25	3220	2713	6692	8223	7050	3979	68556.7	162827	232.507	6692	469.059	4116.86	420
2013-10-25	2852	2468	6862	7082	5380	3551	74834.8	165638	241.278	6862	200.241	12276.5	421
2013-10-25	2635	2808	7203	6807	5471	3908	73345.1	165822	257.473	7203	303.092	6039.13	422
2013-10-25	2825	3182	6705	15282	10689	4350	76992	152129	306.358	6705	356.092	11928.4	423
2013-10-25	2171	2866	5803	7222	4911	3647	80473.7	165967	197.515	5803	138.6	4431.75	424
2013-10-25	2279	2478	5034	4852	3966	3266	80045.7	169282	187.928	5034	145.632	0	425
2013-10-25	2972	2401	6758	7711	6092	3939	83226.9	164297	234.563	6758	271.835	4840.53	426
2013-10-25	3183	2442	6239	11419	8384	4098	81059.3	158297	264.599	6239	153.76	7842.1	427
2013-10-25	3167	2625	6232	7381	5407	3930	83511.7	165312	220.068	6232	213.87	3745.02	428
2013-10-25	2241	2630	4850	17416	13067	3803	83683.9	147617	222.43	4850	99.2805	7985.3	429
2013-10-25	3592	2661	6700	10012	8775	4262	80369.6	159313	195.102	6700	226.078	4660.12	430
2013-10-25	3386	2744	4868	20309	12991	3754	79584.2	144800	228.689	4868	278.837	4027.24	431
2013-10-25	3660	3377	5298	30172	18707	4077	83160.8	129221	207.041	5298	190.391	4283.17	432
2013-10-25	5246	4186	7741	33678	26638	5137	71584	117784	314.495	7741	389.754	4059.2	433
2013-10-25	4218	2994	7248	22968	16729	4419	78905.2	138403	272.333	7248	221.629	4995.91	434
2013-10-25	3225	2544	6650	14325	9830	3757	77581.9	153945	231.583	6650	202.561	4762.7	435
2013-10-25	2487	2411	4904	22104	12824	3646	80431.8	143172	225.108	4904	286.722	0	436
2013-10-25	3299	2577	5519	17251	10807	3791	75203.6	150042	256.862	5519	387.383	8735.72	437
2013-10-25	2717	2736	5131	19562	14162	3819	79845.4	144376	233.765	5131	166.715	4922.08	438
2013-10-25	2668	2064	4368	20126	16552	3319	81564.8	141422	212.889	4368	211.882	5190.04	439
2013-10-25	3422	2575	4472	30169	20232	3581	76431.3	127699	211.413	4472	164.709	3990.13	440
2013-10-25	2424	2185	4089	15312	12613	3114	79320.8	150175	203.285	4089	282.573	9508.99	441
2013-10-25	1614	2635	5460	13939	11041	3862	79554	153120	231.544	5460	185.812	8148.86	442
2013-10-25	3884	4231	9427	23632	18501	5587	74628	135967	337.617	9427	467.98	9820.29	443
2013-10-25	3087	2787	5696	14403	7615	3704	80371.5	156082	234.476	5696	307.49	1617.85	444
2013-10-25	2634	2500	5401	16696	10462	3749	82295.7	150942	218.661	5401	42.7503	7261.01	445
2013-10-25	2556	2124	5367	17124	11669	3482	77136.9	149307	200.297	5367	145.746	3580.9	446
2013-10-25	2365	1973	4312	16685	10120	2998	78071	151295	200.067	4312	249.522	3096.67	447
2013-10-25	3096	3197	8561	13082	10355	5085	75749	154663	331.301	8561	377.697	14172.3	448
2013-10-25	4627	2598	7251	20940	14189	4574	77163.2	142971	253.482	7251	283.268	2980.46	449
2013-10-25	4164	2213	4807	25056	12485	3495	76770	140559	225.069	4807	339.535	6160.67	450
2013-10-25	2753	2614	5185	13258	8491	3658	80724.6	156351	216.332	5185	125.653	1326.63	451
2013-10-25	4070	2694	5779	18926	16392	4014	71241.5	142782	247.717	5779	114.899	7926.04	452
2013-10-25	3249	2912	5521	20042	13215	3749	72427.5	144843	227.195	5521	262.842	2094.72	453
2013-10-25	3829	2454	5229	17836	13170	3773	77518.1	147094	220.523	5229	152.574	6726.77	454
2013-10-25	2843	2540	5116	13816	10933	3543	76848.2	153351	217.987	5116	101.718	1488.34	455
2013-10-25	3147	2308	5613	18243	14448	3826	80205.8	145409	206.713	5613	123.703	6467.54	456
2013-10-25	3167	2983	6100	24845	17015	4160	71898.2	136240	241.145	6100	285.394	8988.36	457
2013-10-25	2724	2054	3818	26840	15988	3158	78446.3	135272	211.704	3818	111.746	1996.36	458
2013-10-25	2130	2541	5411	12632	7815	3767	86007.6	157653	195.024	5411	288.655	8860.95	459
2013-10-25	3508	2664	5475	17055	11216	3936	81151.8	149829	213.222	5475	165.054	10421.8	460
2013-10-25	2248	2904	5850	7491	5826	3795	76684.5	164783	208.969	5850	355.434	6973.49	461
2013-10-25	2867	2963	6113	9866	7430	4235	79370.1	160804	254.436	6113	138.734	8637.67	462
2013-10-25	2527	2657	7034	10790	8401	4314	85096.4	158909	249.706	7034	273.812	516.403	463
2013-10-25	2715	2562	5478	14302	13413	3802	80932.7	150385	231.368	5478	104.286	4370.27	464
2013-10-25	3185	2409	4581	17953	14598	3525	74010	145549	234.91	4581	241.786	0	465
2013-10-25	4393	2976	6388	24178	18838	4609	76904.3	135084	260.287	6388	273.206	10463.2	466
2013-10-25	1720	2087	4676	7490	6464	3100	79020.7	164146	202.02	4676	118.774	1918.89	467
2013-10-25	4308	2424	5430	11830	8194	3744	74644.5	158076	211.876	5430	224.043	2468.72	468
2013-10-25	5239	3297	8273	12054	11606	4973	73445.8	154440	262.831	8273	286.675	6878.98	469
2013-10-25	4944	4433	9160	21895	16483	5632	72243.6	139722	365.18	9160	129.506	3345.49	470
2013-10-25	2809	1886	4026	15148	11394	2918	78805.5	151558	175.859	4026	66.6429	6903.15	471
2013-10-25	3378	2639	5673	16137	12379	3829	74647.7	149584	241.687	5673	199.371	8591.87	472
2013-10-25	2253	2061	4683	13657	9649	3217	81227.4	154794	209.635	4683	218.941	5271.74	473
2013-10-25	4319	4167	8304	14466	14275	5119	72811.4	149359	307	8304	199.684	2914.29	474
2013-10-25	3676	3518	6300	14382	13594	4321	75159.9	150124	251.265	6300	172.612	6081.3	475
2013-10-25	5120	3145	7479	32192	28253	5218	75165.4	117655	359.417	7479	67.1693	3114.23	476
2013-10-25	4476	3200	5862	29589	23211	4591	76305.3	125300	248.339	5862	146.181	3748.04	477
2013-10-25	3260	2620	4921	15175	11188	3625	78402.3	151737	187.986	4921	102.866	2000.45	478
2013-10-25	3077	2785	5701	15163	12509	3833	71693.9	150428	228.954	5701	283.771	6540.04	479
2013-10-25	3588	2267	5399	15590	9738	3627	73733.4	152772	254.342	5399	84.6923	3303.63	480
2013-10-25	3430	2844	5745	19167	14527	4017	74802.4	144406	273.599	5745	247.848	0	481
2013-10-25	3153	2667	5393	8305	6718	3686	79749.8	163077	229.222	5393	165.576	1371.66	482
2013-10-25	3830	3224	7660	17681	14500	4763	80336.2	145919	224.439	7660	120.69	4565.53	483
2013-10-25	3435	2740	6659	23232	16509	4205	79567.7	138359	215.675	6659	178.148	6130.01	484
2013-10-25	3078	2525	6880	14966	13400	4114	80822.9	149734	205.332	6880	216.754	7965.8	485
2013-10-25	3831	2716	8108	14713	11752	4410	76964.3	151635	237.706	8108	238.664	13018.9	486
2013-10-25	3517	3359	8387	13523	11188	4692	73143.2	153389	252.894	8387	318.652	5049.99	487
2013-10-25	2589	2602	3960	15491	10518	3087	79536	152091	180.132	3960	173.71	6321.54	488
2013-10-25	4281	2664	7321	13573	11910	4137	79271.9	152617	195.297	7321	193.372	2130.74	489
2013-10-25	4432	2962	6363	18616	16192	3866	69986.3	143292	266.942	6363	339.585	8018.87	490
2013-10-25	3361	2374	6453	18469	13817	3884	78112.6	145814	267.551	6453	221.424	5885.71	491
2013-10-25	3794	2389	5333	16305	12309	3483	74788.1	149486	203.695	5333	263.877	3564.08	492
2013-10-25	3982	3164	7438	23611	17110	5017	73198.6	137379	300.16	7438	212.703	6666.87	493
2013-10-25	2447	3197	5501	25476	16677	4153	78938	135947	269.687	5501	275.242	8120.56	494
2013-10-25	3011	3294	4865	29354	18132	4196	81297.4	130614	267.567	4865	299.659	5592.19	495
2013-10-25	3242	2955	3984	27438	17842	3667	82280	132820	213.634	3984	152.561	6216.06	496
2013-10-25	2992	2483	3752	18579	11769	3122	76444.4	147752	185.506	3752	98.0621	1308.35	497
2013-10-25	3739	2654	5110	16234	11486	3652	69775.4	150380	221.111	5110	267.595	5361.71	498
2013-10-25	2794	2733	5537	21295	14256	3999	80247.2	142549	211.989	5537	201.433	5315.36	499
2013-10-25	1798	1837	4679	9235	7731	2954	82549.4	161134	185.119	4679	184.074	4294.35	500
2013-10-25	1719	2684	5823	7381	6171	3866	83606	164548	210.019	5823	291.356	5342.34	501
2013-10-25	2349	2537	5934	7117	6256	3478	80600.2	164727	205.614	5934	155.08	6124.43	502
2013-10-25	3176	3378	7722	7019	6479	4282	78043	164602	221.638	7722	199.646	8546.12	503
2013-10-25	4380	3544	9643	6289	5456	4713	77214.1	166355	235.596	9643	116.926	12319	504
2013-10-25	2957	2784	6022	7854	6203	3776	78717.7	164043	256.112	6022	121.808	9558.34	505
2013-10-25	2583	2509	6342	5271	5183	3642	73236.5	167646	231.565	6342	172.093	3706.08	506
2013-10-25	3567	2505	6095	10092	7284	3956	75611.7	160724	232.237	6095	219.144	3898.49	507
2013-10-25	2441	2447	5107	6908	5430	3474	78069.8	165762	206.277	5107	251.087	1155.98	508
2013-10-25	2609	3137	7533	9798	7159	4173	72942.1	161143	241.01	7533	184.583	13773.2	509
2013-10-25	2031	2383	5861	8130	5082	3703	78580.7	164888	202.582	5861	181.253	9471.35	510
2013-10-25	3183	3424	6239	6214	5962	4235	78961.5	165924	215.802	6239	184.844	9961.15	511
2013-10-25	2501	3496	7219	10477	9216	4558	71981.7	158407	239.244	7219	186.758	1399.76	512
2013-10-25	3837	2842	6006	24109	14766	4036	74955.9	139225	230.416	6006	258.945	4920.85	513
2013-10-25	2792	2785	5227	20904	17348	3889	74341.5	139848	246.195	5227	130.268	0	514
2013-10-25	3502	2913	5190	39015	24539	4249	74844.9	114546	259.019	5190	340.657	0	515
2013-10-25	2176	2526	5418	11380	7807	3645	78512.7	158913	211.937	5418	215.865	8183.12	516
2013-10-25	2697	2654	4079	21420	13970	3419	76212.8	142710	202.492	4079	237.416	11734.6	517
2013-10-25	3336	2481	4873	25443	16893	3594	73922.6	135764	216.309	4873	266.354	3371.88	518
2013-10-25	1919	2699	4371	16906	14006	3418	72482.3	147188	219.757	4371	137.617	834.469	519
2013-10-25	3076	3289	7785	11845	8401	4622	83239	157854	260.128	7785	230.355	11074.2	520
2013-10-25	3230	2996	6365	14058	10314	4390	81350.5	153728	254.791	6365	373.475	7545.29	521
2013-10-25	2620	2888	5638	8193	5905	3786	73948.4	164002	239.042	5638	260.815	1640.55	522
2013-10-25	4067	2938	7668	13239	10342	4592	71472.9	154519	276.928	7668	368.713	4246.87	523
2013-10-25	2597	2347	4714	8683	5196	3173	82440.2	164221	164.639	4714	162.635	0	524
2013-10-25	2471	3320	6499	25033	15174	4468	75191.1	137893	262.293	6499	216.307	11020.7	525
2013-10-25	2250	2149	4526	17054	11614	3189	80419.2	149432	202.466	4526	100.068	1916.02	526
2013-10-25	3015	2175	4841	15974	13016	3303	78522.3	149110	191.365	4841	86.3838	1006.6	527
2013-10-25	4312	3320	7664	16901	14574	4606	73108.4	146625	293.826	7664	484.706	7503.98	528
2013-10-25	3753	3018	5845	17158	13674	4077	81707.7	147268	229.488	5845	232.244	5148.72	529
2013-10-25	2725	3230	5685	17958	13084	3896	80506.4	147058	201.446	5685	164.257	4307.99	530
2013-10-25	3116	2304	4706	17503	12404	3368	80962.4	148193	173.227	4706	112.87	2987.02	531
2013-10-25	3702	2963	6428	19240	14434	4415	79779	144426	268.306	6428	303.398	7352.35	532
2013-10-25	2130	2697	5114	11974	9263	3465	76894.9	156863	206.298	5114	264.268	2853.46	533
2013-10-25	4252	3301	5934	41816	23645	4750	77276.7	112639	308.625	5934	298.363	1699.21	534
2013-10-25	3682	2666	5723	27942	16212	4135	76869.3	133946	261.064	5723	233.587	0	535
2013-10-25	2590	2586	5332	12282	7564	3569	82314.7	158254	229.101	5332	110.977	8606.07	536
2013-10-25	2463	2651	5914	8961	6886	3849	77931.5	162253	204.89	5914	298.03	8553.35	537
2013-10-25	3135	3260	5706	19619	14577	4210	77866.6	143904	222.204	5706	202.774	6171.1	538
2013-10-25	2651	2713	5881	11750	8367	3685	84951.1	157983	187.738	5881	171.805	71.4397	539
2013-10-25	3997	3844	7045	20006	13151	4618	78891.7	144943	276.736	7045	176.397	4725.27	540
2013-10-25	3806	3060	7393	19510	12391	4608	77266.9	146199	263.293	7393	277.796	12340.7	541
2013-10-25	2685	3242	6704	14877	10989	4209	74215	152234	255.779	6704	221.267	7961.42	542
2013-10-25	2692	2669	5541	17134	11176	3881	80515.1	149790	210.753	5541	112.223	4009.58	543
2013-10-25	3504	2756	5781	26770	18478	4059	72848.4	132852	234.756	5781	425.001	4527.6	544
2013-10-25	3633	3070	6837	13253	9973	4232	69612.4	154874	262.813	6837	220.398	3575.5	545
2013-10-25	2187	2944	5137	24674	14001	3879	73374.3	139425	236.594	5137	153.909	5823.32	546
2013-10-25	2834	2872	3838	27048	15748	3495	77033.3	135304	247.167	3838	362.011	4266.23	547
2013-10-25	4672	2832	6124	45107	28122	4664	74155.2	104871	348.927	6124	403.39	10512.6	548
2013-10-25	3603	2671	5363	23088	14688	3983	79478.8	140324	286.493	5363	331.633	8366.42	549
2013-10-25	3505	2986	5093	38785	20372	4392	83287.7	118943	321.765	5093	270.015	9914.55	550
2013-10-25	3648	3177	7024	14335	11101	4547	76086.5	152664	281.516	7024	280.148	5147.47	551
2013-10-25	3868	3206	7230	12292	10100	4083	70056.8	155708	239.2	7230	239.92	7172.77	552
2013-10-25	3535	2300	5566	19639	13069	3887	78150.4	145392	249.039	5566	247.312	3.30876	553
2013-10-25	3355	3163	6573	8750	6495	4347	78086.4	162855	253.939	6573	229.714	6466.36	554
2013-10-25	2390	2586	4966	4547	3733	3345	74622.4	169820	228.611	4966	274.043	3060.51	555
2013-10-25	2998	2210	5010	6731	5547	3254	79804.1	165822	211.919	5010	370.688	9393.82	556
2013-10-25	4440	3952	7526	20000	14094	5063	76371.5	144006	343.793	7526	377.99	9519.59	557
2013-10-25	4031	2876	7715	12416	8313	4649	73922.2	157371	274.675	7715	335.357	11145.6	558
2013-10-25	2936	2331	6251	15269	8635	3896	75522	154196	237.358	6251	232.011	8324.39	559
2013-10-25	3930	2573	5837	15159	11406	4023	75598.7	151535	217.859	5837	294.988	10539.2	560
2013-10-25	2818	2623	6122	7562	5551	3663	74306.3	164987	239.384	6122	253.876	2820.65	561
2013-10-25	2717	2587	3733	22565	15889	3296	79465	139646	233.722	3733	136.754	1635.75	562
2013-10-25	4014	3153	5548	33418	23781	4508	79092.3	120901	318.414	5548	352.116	7919.68	563
2013-10-25	4877	3333	5385	36878	27919	4356	73214	113303	315.358	5385	579.908	8868.09	564
2013-10-25	3637	3279	5186	31926	20826	4260	78683.1	125348	292.342	5186	373.957	9503.52	565
2013-10-25	4280	3769	6858	28500	17044	4623	77244.4	132556	272.445	6858	286.324	7358.51	566
2013-10-25	3035	2956	5135	34308	20347	4085	74911.6	123445	288.323	5135	245.904	8817.62	567
2013-10-25	2458	2917	5191	34186	18639	4152	81652.2	125275	254.176	5191	214.907	0	568
2013-10-25	2701	2760	5582	24665	14695	3825	80203.3	138740	216.672	5582	190.879	4116.8	569
2013-10-25	4471	3111	6009	23428	17047	3960	71011.5	137625	231.862	6009	58.1032	8254.72	570
2013-10-25	3642	2902	6145	20025	12960	3781	77459.7	145115	213.565	6145	232.009	7334.74	571
2013-10-25	3408	3185	7983	21886	14298	4633	78317.2	141916	280.922	7983	388.146	6090.23	572
2013-10-25	2328	2179	4851	22002	14579	3401	87283.5	141519	187.132	4851	73.1496	7014.49	573
2013-10-25	2467	3523	7650	21610	16941	4791	79515.6	139549	271.211	7650	264.077	10001	574
2013-10-25	3364	3146	6227	24918	17029	4244	73981	136153	263.399	6227	214.734	4174.68	575
2013-10-25	2188	2412	5783	12735	9205	3452	77450	156160	190.139	5783	136.523	4857.71	576
2013-10-25	2809	3277	6701	10471	8643	3751	75907.2	158986	238.585	6701	187.565	5988.06	577
2013-10-25	3762	2483	5983	17137	12247	3917	85381.7	148716	210.913	5983	273.643	3053.88	578
2013-10-25	3552	2340	4858	23472	18111	3762	73684	136517	279.617	4858	198.827	6107.63	579
2013-10-25	3407	3683	7166	23046	22205	4514	66538.7	132849	318.125	7166	173.755	3260.68	580
2013-10-25	3865	3389	6526	25133	18836	4643	74812.6	134131	287.776	6526	318.813	8114.7	581
2013-10-25	4256	3798	7041	12183	10176	4449	73669.7	155741	248.975	7041	243.128	6585.99	582
2013-10-25	2712	2583	5596	34529	19859	4347	80265.4	123712	292.015	5596	182.869	3117.59	583
2013-10-25	2859	2543	4390	23824	14472	3500	85556.7	139804	211.216	4390	226.976	8132	584
2013-10-25	2757	2956	4579	16947	13655	3685	76386.6	147498	257.48	4579	339.815	5138.66	585
2013-10-25	3276	2482	4358	22610	17057	3598	80579.1	138433	243.324	4358	263.136	1622.32	586
2013-10-25	3027	2318	3613	22926	19284	3174	77740.7	135890	244.247	3613	383.155	554.839	587
2013-10-25	4137	3416	6961	29977	24055	4764	68066.2	124068	382.668	6961	550.208	11102.6	588
2013-10-25	3829	2571	5463	18407	15444	3997	71633.5	144249	248.512	5463	159.994	5590.7	589
2013-10-25	2698	2598	4861	11345	8765	3488	74385.8	157990	180.925	4861	268.523	3082.9	590
2013-10-25	3983	2530	5756	26503	22490	3919	76109.7	129107	219.134	5756	236.269	2330.78	591
2013-10-25	3731	3021	6798	24880	21070	4189	70630.4	132150	254.087	6798	256.93	8108.92	592
2013-10-25	2341	2548	5237	22843	18028	3648	77392.5	137229	243.075	5237	129.625	5868.75	593
2013-10-25	2552	2141	4940	9940	7886	3347	73918.2	160274	193.289	4940	263.839	5352.38	594
2013-10-25	3187	2926	6145	33093	22530	4481	81844	122477	250.614	6145	239.513	12931.8	595
2013-10-25	3785	2898	5079	25805	16313	4021	81304.3	135982	206.871	5079	215.896	7377.49	596
2013-10-25	3513	3293	4723	27017	16477	3993	78769.5	134606	243.728	4723	203.715	4886.23	597
2013-10-25	4397	3009	5689	28758	18494	4159	80240.6	130848	242.007	5689	301.238	8713.93	598
2013-10-25	2658	2452	4300	11316	8187	3132	79946.7	158597	207.845	4300	210.323	8998.82	599
2013-10-25	3599	3892	7785	17752	12852	4852	78855.2	147496	276.439	7785	143.541	7498.69	600
2013-10-25	3170	2710	6657	13670	9770	4299	74254.5	154660	282.19	6657	339.443	6845.13	601
2013-10-25	2738	2730	5691	16607	11162	3922	71670.5	150331	262.545	5691	256.794	10456.3	602
2013-10-25	3665	3191	7392	17824	15882	4693	74454.7	144394	268.352	7392	144.3	633.934	603
2013-10-25	3190	2414	6524	9282	7724	3842	74836.4	161094	222.71	6524	277.601	0	604
2013-10-25	3203	2598	5955	13517	10119	3617	72264.6	154464	228.952	5955	221.493	4162.25	605
2013-10-25	1890	2523	5162	7867	6074	3367	78076	164159	221.455	5162	342.367	0	606
2013-10-25	2800	2615	5031	14732	10376	3449	79903.8	152992	211.476	5031	332.238	0	607
2013-10-25	3545	2857	4656	18279	11877	3601	75680.3	147944	214.793	4656	234.766	1115.19	608
2013-10-25	4902	3458	4936	30536	18594	4161	74681.1	128970	238.523	4936	103.578	10491.8	609
2013-10-25	3141	3063	4909	10069	7774	3662	82110.4	160257	212.879	4909	218.24	0	610
2013-10-25	2792	4100	7182	6437	4882	4771	81849.9	166781	266.839	7182	322.828	12366.6	611
2013-10-25	2730	3017	6259	7878	5370	4043	79362.7	164852	233.801	6259	189.552	3532.58	612
2013-10-25	2515	2302	4013	23109	13670	3226	77297.7	141321	208.325	4013	224.733	2012.46	613
2013-10-25	4215	3296	6246	30407	18399	4527	73179.7	129294	280.321	6246	234.691	1462.16	614
2013-10-25	2589	2494	4519	15319	10572	3207	76754.1	152209	203.468	4519	226.144	9828.68	615
2013-10-25	2168	2547	5162	16487	11872	3561	79546.3	149741	216.539	5162	242.004	8192.65	616
2013-10-25	3213	3015	6169	11274	8934	3876	76176.2	157892	217.328	6169	166.212	10922.6	617
2013-10-25	3771	2219	4999	16301	12156	3512	72593.3	149643	213.7	4999	181.272	1740.03	618
2013-10-25	2424	2461	5006	27546	15856	3777	81161	134698	226.616	5006	223.192	3606.1	619
2013-10-25	4565	3090	7726	16575	13481	4632	74022.4	148044	250.36	7726	427.699	3322.57	620
2013-10-25	4044	4166	7304	30712	18062	5152	74878.5	129326	299.588	7304	459.598	5811.57	621
2013-10-25	2702	2758	5809	16814	11600	4026	76484.8	149686	254.365	5809	249.413	3983.69	622
2013-10-25	2667	2963	6267	18426	13458	4284	77891.9	146216	266.596	6267	194.34	905.339	623
2013-10-25	2985	3126	6179	11587	10024	4042	78904.1	156489	230.725	6179	198.333	9414.28	624
2013-10-25	3385	3348	5067	28231	22583	4305	82749.9	127286	233.278	5067	268.444	3871.06	625
2013-10-25	2680	3063	5282	16694	14021	3844	79596.7	147385	229.092	5282	175.551	2861.34	626
2013-10-25	2105	2432	6674	17869	13201	4157	79557	147030	260.202	6674	299.533	5719.14	627
2013-10-25	2418	2397	4475	20886	13295	3413	81245.9	143919	222.342	4475	234.451	3600.15	628
2013-10-25	3257	3132	7337	8589	6755	4301	80801.8	162756	249.245	7337	426.797	7558.16	629
2013-10-25	2246	3551	8869	6338	5641	4717	75759.1	166121	309.174	8869	265.017	5581.32	630
2013-10-25	2720	2935	6211	9928	7208	3700	71230.1	160964	265.293	6211	331.031	15751.2	631
2013-10-25	3130	2826	7006	8973	6497	4216	70019.8	162630	268.085	7006	314.477	5719.78	632
2013-10-25	2540	2863	5334	11815	6306	3734	77562.5	159979	196.493	5334	141.108	10482.3	633
2013-10-25	2723	2419	4853	17256	11282	3514	82080.2	149562	238.095	4853	372.588	2200.29	634
2013-10-25	3983	3451	6799	26451	20115	4557	75177.3	131534	273.551	6799	222.708	5208.01	635
2013-10-25	4622	3846	7230	22953	18779	4866	70603.7	136368	314.617	7230	343.454	10058	636
2013-10-25	3102	3797	7380	16932	13102	4939	83539.6	148066	264.902	7380	174.202	7650.41	637
2013-10-25	1958	2476	4620	15729	10253	3420	80454.6	152118	225.908	4620	248.345	139.363	638
2013-10-25	2232	2752	6342	5941	5103	4002	79177.7	167056	224.18	6342	94.327	6555.42	639
2013-10-25	2322	3166	6768	4674	4025	4197	81234.9	169401	229.38	6768	152.876	5737.24	640
2013-10-25	1884	2483	6846	3579	2718	3684	80818.2	171803	200.469	6846	359.242	11965.6	641
2013-10-25	2513	2589	6470	3846	2805	3645	77394.1	171449	220.601	6470	302.915	5502.1	642
2013-10-25	2345	2775	7267	4893	3425	4011	80610.6	169782	268.798	7267	395.189	3074.31	643
2013-10-25	2834	2456	8121	5124	3688	4244	78464	169288	246.27	8121	200.699	6315.32	644
2013-10-25	3673	3399	9181	5453	3474	4648	74828.8	169173	266.56	9181	333.848	8268.84	645
2013-10-25	2335	2308	6862	5374	3583	3769	77761.7	169143	229.732	6862	261.415	3733.11	646
2013-10-25	1552	2343	6293	13021	10259	3743	75389.4	154820	246.028	6293	162.819	4083.07	647
2013-10-25	1881	2401	5407	9718	7356	3575	81455.5	161026	185.902	5407	203.483	6409.93	648
2013-10-25	2228	2871	6855	8582	6445	4108	77655.1	163073	249.474	6855	242.64	8013.42	649
2013-10-25	2516	2815	7116	9832	6669	3895	79621.4	161599	197.702	7116	190.491	7380.1	650
2013-10-25	2542	2828	6023	14178	8848	3856	81725.9	155074	231.798	6023	189.834	8671.17	651
2013-10-25	2793	2389	5461	30476	17185	3905	80764.7	130439	241.675	5461	263.474	2890.43	652
2013-10-25	3243	2644	5745	32036	22652	4113	79291.1	123412	281.576	5745	3.96829	8654.9	653
2013-10-25	3240	3059	5407	21132	14388	3804	79427.4	142580	227.767	5407	344.276	4304.47	654
2013-10-25	4573	3060	6356	35150	21399	4613	80439.6	121551	254.068	6356	321.986	6863.01	655
2013-10-25	4495	3053	6259	16207	11393	3869	74015.2	150500	218.558	6259	205.617	18607.9	656
2013-10-25	2897	2636	6032	15925	11806	3804	74548	150369	236.308	6032	209.004	7320.83	657
2013-10-25	3244	2676	5451	17090	13813	3828	77641.4	147197	234.645	5451	273.08	3520.62	658
2013-10-25	2308	2607	7076	11663	9092	4316	77475.9	157345	240.333	7076	212.324	9312.1	659
2013-10-25	2134	3163	5724	14642	8567	3862	80465.4	154891	226.834	5724	185.312	9113.57	660
2013-10-25	2220	3449	7227	17635	9480	4418	78809.3	150985	268.536	7227	243.149	10041.3	661
2013-10-25	2642	2840	7415	24999	15621	4577	72964.5	137480	327.972	7415	278.499	10096.7	662
2013-10-25	2450	2486	5969	21222	12632	3826	74874.7	144246	253.407	5969	70.9403	5940.81	663
2013-10-25	3545	3715	9106	22140	16569	5479	69142.5	139391	357.604	9106	407.957	9317.18	664
2013-10-25	2308	2170	5233	15467	9372	3351	74389.6	153261	230.388	5233	238.434	8696.2	665
2013-10-25	4913	3798	8615	23010	14926	5326	73804.9	140164	294.663	8615	295.797	6563.32	666
2013-10-25	4707	3615	5739	26651	16836	4446	78531.4	134613	244.799	5739	166.365	8187.84	667
2013-10-25	4727	3358	7563	25231	17330	4662	76122.3	135539	264.753	7563	505.437	5892.01	668
2013-10-25	4513	2567	7106	26859	15948	4237	73077.3	135293	264.422	7106	206.144	10292.7	669
2013-10-25	3727	2563	6322	22892	13495	4094	77053.5	141713	246.378	6322	267.566	9170.35	670
2013-10-25	1621	2522	4775	21263	14607	3546	77446.6	142230	211.834	4775	184.039	4396.07	671
2013-10-25	3533	2723	9735	11041	8591	4691	73293	158468	303.096	9735	346.311	11563	672
2013-10-25	2292	2523	7506	9380	7425	3998	75272.7	161295	277.626	7506	405.416	6748.93	673
2013-10-25	2981	2489	4884	17769	14198	3298	76963.4	146133	227.395	4884	384.175	8154.98	674
2013-10-25	2946	2367	5192	11960	11175	3273	77262.3	154965	210.284	5192	126.17	6646.87	675
2013-10-25	2440	1988	4376	19096	11601	3115	78923.6	147403	175.508	4376	207.027	5134.41	676
2013-10-25	1971	2315	4132	16598	11743	3279	81071.4	149759	214.422	4132	145.27	2285.71	677
2013-10-25	2191	3470	6048	15127	9996	4174	78573.5	152977	231.778	6048	355.29	9295.64	678
2013-10-25	3493	2722	6423	20332	12095	4087	86693.2	145673	201.417	6423	203.718	9118.32	679
2013-10-25	2673	2532	5269	16418	10210	3577	86918	151472	181.527	5269	101.569	6579.98	680
2013-10-25	3261	2219	5950	20747	13996	3758	76843.5	143357	199.509	5950	253.438	3337.87	681
2013-10-25	3738	3469	9172	17984	13388	5232	73336.4	146728	307.474	9172	277.995	13484	682
2013-10-25	3575	3105	8250	19427	13750	4619	72341.7	144923	337.044	8250	328.237	9954.65	683
2013-10-25	2705	1752	4226	16254	9417	2949	80035	152429	178.769	4226	163.396	8647.56	684
2013-10-25	2756	3016	6000	15202	9587	3887	71636.1	153311	269.757	6000	230.137	7516.2	685
2013-10-25	2924	2873	4585	10471	7676	3474	78718.6	159953	186.424	4585	198.054	2767.53	686
2013-10-25	2665	2631	4529	16985	14037	3461	74459.2	147078	227.475	4529	216.334	1509.25	687
2013-10-25	2818	2682	4457	24046	17161	3676	79254.5	136893	233.397	4457	217.03	4288.49	688
2013-10-25	3390	2566	5253	21329	12732	3726	79692.2	144039	231.61	5253	245.371	4851.26	689
2013-10-25	3249	2499	5664	18918	12425	3926	80352.4	146757	218.388	5664	259.331	5114.23	690
2013-10-25	2245	2255	4997	22241	13140	3486	73117.7	142719	216.529	4997	278.624	2204	691
2013-10-25	3329	2651	5010	18311	11982	3734	73670.9	147807	238.917	5010	296.364	9524.01	692
2013-10-25	3625	2464	6784	11482	8860	4188	75260.5	157758	248.985	6784	203.254	4096.16	693
2013-10-25	2765	3096	6100	6777	4658	4115	81790.5	166665	250.793	6100	228.414	9838.25	694
2013-10-25	4335	3316	8199	7150	5722	4679	80596.1	165228	261.227	8199	212.968	10394.1	695
2013-10-25	2788	2319	6826	5966	4330	3924	81484.9	167804	228.578	6826	237.711	4336.56	696
2013-10-25	3462	3257	8195	5928	4227	4248	73781.8	167945	260.235	8195	230.313	4625.92	697
2013-10-25	2805	2781	5747	15976	9711	3963	78464.1	152413	235.955	5747	291.655	6255.2	698
2013-10-25	2851	3037	5239	24686	15440	4082	80313.1	137974	248.353	5239	296.371	1851.54	699
2013-10-25	4654	2870	5941	39020	27680	4495	73806.7	111400	316.939	5941	216.551	40.5086	700
2013-10-25	2792	3370	4814	30019	20782	4124	73435.9	127299	259.825	4814	345.888	10477.4	701
2013-10-25	1918	2555	4631	22906	12578	3562	75784.5	142616	259.315	4631	177.62	0	702
2013-10-25	1254	2227	2994	13619	9482	2699	82669.2	154999	185.818	2994	150.648	4492.31	703
2013-10-25	3642	2610	4990	19117	15658	3733	80322.8	143325	211.605	4990	140.728	3948.69	704
2013-10-25	4420	3379	6472	31390	27901	4766	79771.1	118809	275.922	6472	203.866	5629.51	705
2013-10-25	3158	3270	5820	21915	17095	4153	76465.7	139090	263.792	5820	110.014	5636.71	706
2013-10-25	3583	3525	9402	11228	10308	4830	73883.2	156564	269.822	9402	270.324	6809.69	707
2013-10-25	1917	2852	6552	11128	8535	4097	77635	158437	239.497	6552	78.1075	10695.6	708
2013-10-25	2602	2957	5411	16520	11721	3880	72685.5	149859	231.411	5411	85.1326	5057.78	709
2013-10-25	3718	3163	5666	30839	16536	4260	79219.9	130725	272.158	5666	349.074	5775.35	710
2013-10-25	4743	3801	7473	31142	23249	5004	78522	123709	278.238	7473	314.473	3684.5	711
2013-10-25	4650	3431	6486	16338	9925	4245	76594.4	151837	251.892	6486	199.279	12633.2	712
2013-10-25	3064	2151	5219	7826	4621	3430	82553.8	165653	178.021	5219	194.256	7867.48	713
2013-10-25	3028	2513	4384	9767	6996	3110	69990.1	161337	220.008	4384	185.899	10078.1	714
2013-10-25	2993	2970	6815	6454	5647	3886	69096.7	165999	220.918	6815	189.233	7809.02	715
2013-10-25	2174	3404	8156	5063	3337	4111	71006.3	169700	257.558	8156	106.024	4372.47	716
2013-10-25	1886	2905	7688	5880	4346	3871	69762.4	167874	241.47	7688	247.242	10899.6	717
2013-10-25	2743	3028	7543	7925	5531	3802	67858.6	164644	245.443	7543	296.957	3402.67	718
2013-10-25	2071	2511	6360	8386	6833	3528	71361.2	162881	223.022	6360	150.436	8555.34	719
2013-10-25	1761	2452	4965	12903	9328	3182	72531.6	155869	219.672	4965	253.761	5383.75	720
2013-10-25	2789	2098	5794	11027	7563	3421	74107.2	159510	226.902	5794	234.403	2306.65	721
2013-10-25	3783	3005	6100	17115	11637	3978	76695.1	149348	248.206	6100	341.926	6537.22	722
2013-10-25	2713	1884	4290	10496	6849	3012	84755.7	160755	238.007	4290	207.511	418.417	723
2013-10-25	3253	2992	4239	16636	11047	3505	83516.1	150417	226.557	4239	207.675	3973.7	724
2013-10-25	2946	3355	5783	9993	8082	4179	84368.4	160025	234.408	5783	189.599	5350.39	725
2013-10-25	3017	2147	6071	9433	6773	3591	74210.3	161894	201.636	6071	285.555	12869.7	726
2013-10-25	4469	3450	7621	18799	14062	4862	74765.2	145239	293.73	7621	304.034	10806.6	727
2013-10-25	5927	4480	7906	17288	15089	5069	66067	145723	374.987	7906	436.783	9329.08	728
2013-10-25	2702	2419	6810	7525	5744	3911	78539.2	164831	230.202	6810	135.494	6120.83	729
2013-10-25	2183	3137	9581	3920	2447	4733	83182.2	171733	241.656	9581	258.952	11814.7	730
2013-10-25	1967	2522	7420	4441	3586	4115	76493.1	170073	236.53	7420	236.434	9416.15	731
2013-10-25	2285	2901	6406	8172	6563	3900	75835.3	163365	194.744	6406	268.006	0	732
2013-10-25	3682	3389	5302	19014	12756	3965	80364.6	146330	238.312	5302	206.656	2771.2	733
2013-10-25	3880	3262	8377	23669	17961	5003	76256.5	136470	316.725	8377	481.357	8139.22	734
2013-10-25	3265	3289	6769	23010	13755	4497	77109.4	141335	261.588	6769	274.167	10682.5	735
2013-10-25	3299	3004	6275	12850	10147	3882	73198.7	155103	248.839	6275	373.395	4437.85	736
2013-10-25	2776	2457	5401	11550	8483	3527	76932.6	158067	244.61	5401	280.327	3977.54	737
2013-10-25	3484	2807	5528	31956	18918	4293	79178.3	127226	257.279	5528	486.169	4511	738
2013-10-25	2954	3017	5588	14446	9272	3868	77915.9	154382	205.324	5588	228.197	0	739
2013-10-25	3887	3361	6520	20790	13952	4336	76399.8	143358	265.75	6520	372.268	7131.29	740
2013-10-25	3510	3553	6918	17436	10780	4297	73327.9	149884	223.333	6918	110.12	9299.61	741
2013-10-25	2673	1938	4445	18927	11692	3164	82615.1	147481	180.023	4445	160.553	8205.32	742
2013-10-25	2913	2748	5552	19301	13885	4128	81586.4	144914	244.262	5552	304.031	3100.79	743
2013-10-25	2852	2173	4751	18187	13281	3388	76511.3	146632	196.258	4751	199.501	4222.89	744
2013-10-25	2950	4220	8422	7606	6635	4774	73371.6	163859	303.571	8422	365.827	7655.98	745
2013-10-25	3404	2822	7323	15271	14158	4562	78009.7	148671	318.939	7323	316.629	10994.8	746
2013-10-25	2999	2201	4828	12693	8620	3264	76659	156787	191.115	4828	82.5854	1143.58	747
2013-10-25	2813	2557	5390	19193	13542	3924	77919.2	145365	246.189	5390	322.07	1268.24	748
2013-10-25	1803	2554	4742	12844	10345	3443	79184.6	154911	205.705	4742	128.171	7588.87	749
2013-10-25	2644	2610	5626	15526	12491	4019	81777.9	150083	228.412	5626	53.3072	9325.29	750
2013-10-25	3028	3259	8562	11118	8974	5183	81255.7	158008	257.194	8562	247.704	9861.47	751
2013-10-25	2334	2053	5089	12409	8561	3403	76914.4	157130	193.078	5089	186.935	0	752
2013-10-25	4349	3049	8347	17199	15223	5025	80835.6	145678	283.816	8347	212.976	12360.9	753
2013-10-25	3647	2927	3944	20462	13495	3418	76940.5	144143	216.445	3944	343.763	2367.25	754
2013-10-25	4113	3872	6955	17320	11377	4525	80290.2	149403	213.327	6955	191.348	9155.05	755
2013-10-25	3802	2985	5688	15954	10643	3725	76562.7	151503	205.343	5688	268.458	6965.18	756
2013-10-25	2821	2945	7442	11975	8873	4201	75470.3	157252	211.058	7442	139.252	3642.24	757
2013-10-25	2839	3360	5846	30838	19821	4434	75317.7	127441	303.784	5846	331.654	8465.45	758
2013-10-25	4632	3131	6643	30991	20516	4635	74158.1	126593	326.226	6643	368.932	10782	759
2013-10-25	2100	3207	7893	12728	9943	4546	77608.2	155429	256.447	7893	98.8562	11063.8	760
2013-10-25	2806	2699	5929	10206	8851	3685	78637.8	159043	199.726	5929	185.263	7197.15	761
2013-10-25	3044	2731	4351	26032	18550	3407	73830.3	133518	186.291	4351	327.235	0	762
2013-10-25	4465	3674	8951	22600	17083	5098	78197.2	138417	294.015	8951	315.876	4741.31	763
2013-10-25	3826	2615	5946	15492	8696	4043	80746.8	153912	269.219	5946	264.852	5894.26	764
2013-10-25	2400	2282	4973	14535	9365	3389	74400.2	154200	199.34	4973	246.334	6774.48	765
2013-10-25	4051	2538	5405	26233	16928	3941	75785.1	134939	255.534	5405	144.77	0	766
2013-10-25	4087	3355	7292	20212	14463	4765	77512.2	143425	276.276	7292	278.782	4907.46	767
2013-10-25	4008	3078	5446	20385	16705	3974	76783.5	141010	213.616	5446	192.62	0	768
2013-10-25	3645	3217	6416	16062	11265	4351	75384.5	150773	272.245	6416	306.598	1572.63	769
2013-10-25	3561	2625	6100	18140	10814	4209	78325.9	149146	282.819	6100	195.034	9517.01	770
2013-10-25	1770	2168	5077	5183	3347	3239	80024.7	169570	201.035	5077	245.196	6032.76	771
2013-10-25	2921	2602	7045	3802	3007	3868	78988.9	171291	266.455	7045	230.988	4872.59	772
2013-10-25	3458	4288	8098	5301	4760	5102	74117.5	168039	306.532	8098	494.888	10430.5	773
2013-10-25	3871	2998	6045	7359	6140	3970	73813.2	164601	266.891	6045	192.435	8199.76	774
2013-10-25	2245	2711	6848	5396	4427	3760	75945.5	168277	237.683	6848	194.901	8284.39	775
2013-10-25	4244	3272	5973	26145	18642	4140	77068.4	133313	254.952	5973	155.432	2160.26	776
2013-10-25	3941	3269	6083	21122	14073	4351	78247	142905	243.321	6083	283.771	1969.78	777
2013-10-25	4180	3480	6768	14953	10301	4439	78116.7	152846	200.199	6768	181.433	6046.43	778
2013-10-25	4288	2856	6611	15545	11677	4082	78938.6	150878	229.671	6611	360.942	9478.35	779
2013-10-25	4353	3295	9730	14775	13247	5076	71601.5	150078	303.344	9730	326.516	7724.7	780
2013-10-25	4575	3086	8194	20866	16117	4838	71689.7	141117	269.47	8194	421.05	3401.93	781
2013-10-25	4421	3143	10707	18126	15160	5486	70364.9	144814	388.103	10707	430.195	11389.9	782
2013-10-25	2188	2552	5180	9501	7000	3159	73634.4	161599	228.283	5180	366.838	6406.16	783
2013-10-25	2728	2730	6656	6116	4727	3684	75306.7	167257	255.242	6656	292.12	15725.3	784
2013-10-25	2886	2934	7267	6646	4828	3906	75942.5	166626	272.085	7267	268.566	8515.58	785
2013-10-25	2670	3217	8552	4818	3804	4272	77634.8	169478	252.447	8552	288.036	4657.18	786
2013-10-25	1736	2534	5615	4921	3483	3386	75272.1	169696	210.044	5615	94.6566	7551.76	787
2013-10-25	1913	2544	8148	5166	3489	4096	77728.7	169445	248.22	8148	305.019	14187.6	788
2013-10-25	2266	2737	8718	6415	4041	4423	79247.6	167644	285.755	8718	275.732	11869.2	789
2013-10-25	2700	2653	9022	6343	4184	4238	81311.7	167573	233.903	9022	307.361	8341.8	790
2013-10-25	1752	2457	6029	12023	7587	3731	83495.9	158490	240.957	6029	251.386	3008.27	791
2013-10-25	1802	1778	3901	19341	10217	2923	77239.9	148542	204.194	3901	112.488	8601.45	792
2013-10-25	2549	2939	5765	21756	15244	3911	77319.9	141100	224.207	5765	200.931	11461	793
2013-10-25	3985	3072	8719	20937	15767	4858	72885.7	141396	297.385	8719	212.986	8646.01	794
2013-10-25	4056	2441	6089	24337	15559	4031	78420.1	138204	217.237	6089	204.588	2370.82	795
2013-10-25	3747	3147	5769	41124	24707	4795	81749.2	112269	314.525	5769	461.148	10907.4	796
2013-10-25	3724	2431	5256	16406	11636	3522	77408.4	150058	227.539	5256	260.009	4732.81	797
2013-10-25	3150	2113	3897	24583	14480	2912	77868.6	139037	179.241	3897	149.235	1679.96	798
2013-10-25	3272	2099	5406	21586	14984	3531	79299.2	141530	238.426	5406	265.125	5134.89	799
2013-10-25	4814	3233	7461	31648	23005	4754	72794.2	123447	328.2	7461	461.739	9501.65	800
2013-10-25	4041	2754	7600	19874	14646	4422	78297	143580	252.687	7600	163.577	3368.54	801
2013-10-25	4053	2404	6462	16001	12152	3864	78950.1	149947	228.543	6462	146.013	601.316	802
2013-10-25	3443	2691	5807	11528	9923	3596	71330	156649	230.838	5807	231.873	5089.9	803
2013-10-25	2843	2341	5352	13098	9951	3448	79321.7	155051	220.1	5352	314.44	0	804
2013-10-25	4115	3980	8656	16212	11469	4993	74940.8	150419	324.272	8656	418.318	9380.04	805
2013-10-25	2956	3456	6342	9663	6365	4110	77405.9	162072	268.495	6342	281.063	9693.4	806
2013-10-25	3455	3330	5564	13386	6891	3878	75336.6	157823	226.278	5564	233.948	6627.49	807
2013-10-25	5768	3718	9818	17180	11223	5209	69288.3	149697	266.168	9818	202.388	6521.75	808
2013-10-25	2988	2309	4487	20224	11393	3369	77974.8	146483	216.251	4487	320.594	14114.3	809
2013-10-25	1650	2305	5308	11608	9387	3431	74208	157105	209.915	5308	306.56	9640.62	810
2013-10-25	1958	2991	5356	18112	13399	3789	81282.9	146589	194.315	5356	158.545	9110.91	811
2013-10-25	4057	3131	6065	21185	19043	4208	73962.2	137872	234.865	6065	168.265	2877.66	812
2013-10-25	3582	2418	4770	15466	13468	3463	79041	149166	208.741	4770	209.065	10993.3	813
2013-10-25	3523	3262	5597	21447	20757	4218	72341.1	135896	253.621	5597	196.68	5146.4	814
2013-10-25	2951	3996	8741	14883	15971	5147	77875.1	147246	326.566	8741	387.181	8173.54	815
2013-10-25	3121	3280	4995	10520	8254	3731	80277.6	159326	222.62	4995	156.154	0	816
2013-10-25	3078	2740	4576	13233	12047	3464	80862.3	152820	213.062	4576	191.261	2891.54	817
2013-10-25	2273	2748	5432	9063	7983	3438	79836.6	161054	214.96	5432	256.692	5658.7	818
2013-10-25	3535	2555	4696	19309	12969	3608	83818.2	145822	212.298	4696	284.656	3370.82	819
2013-10-25	2899	2191	4731	22650	16374	3593	80066.6	139076	234.219	4731	97.3835	8443.3	820
2013-10-25	2553	2768	4978	24599	15071	3969	87496.8	138430	234.399	4978	229.22	7541.35	821
2013-10-25	3608	3100	5322	28115	18614	4093	72388.5	131371	236.794	5322	272.911	10241.6	822
2013-10-25	3703	2790	5331	20459	14665	3606	74284.5	142976	192.472	5331	175.308	5189.96	823
2013-10-25	2559	2627	6290	16781	11827	3877	73051.2	149492	233.62	6290	245.43	10318.3	824
2013-10-25	3816	2303	5568	8159	5626	3589	79633.8	164315	200.906	5568	163.603	632.592	825
2013-10-25	3199	2704	5016	16593	11677	3800	80398	149830	261.53	5016	357.158	10754.5	826
2013-10-25	3978	2603	5203	28480	18799	3840	74772.2	130821	264.671	5203	316.659	3530.42	827
2013-10-25	2940	2419	6245	16713	13893	3894	80075.6	147494	234.758	6245	152.965	2034.87	828
2013-10-25	4308	3031	5301	19780	13947	4014	81049.7	144373	186.287	5301	149.024	4966.49	829
2013-10-25	4313	3299	8352	18271	16368	5011	78558.1	143461	283.8	8352	374.21	7112.95	830
2013-10-25	3459	2637	5882	23222	15482	3874	76607.3	139396	220.595	5882	135.418	6432	831
2013-10-25	3764	2967	6009	27506	17714	4332	79767.6	132880	223.302	6009	233.874	6868.01	832
2013-10-25	3012	2178	4204	21804	12745	3251	79020.2	143551	242.654	4204	121.034	4402.03	833
2013-10-25	2968	2629	5371	10691	7853	3690	75692.6	159556	226.92	5371	296.033	6963.16	834
2013-10-25	3491	2792	9109	10943	10146	4578	73826.8	157011	249.914	9109	254.649	5780.18	835
2013-10-25	3218	2819	7105	11238	9518	4213	77391.4	157344	239.147	7105	452.003	13974.7	836
2013-10-25	4126	3840	7373	23629	18402	5030	75793.7	136069	320.628	7373	284.638	4923.11	837
2013-10-25	4587	2907	5490	28895	19136	4116	75747	130069	258.766	5490	400.196	9079.2	838
2013-10-25	3448	2138	3997	20386	12180	2968	79528.3	145534	177.868	3997	120.415	0	839
2013-10-25	4399	2452	5074	34105	19801	3914	72850.2	124194	288.05	5074	347.981	8695.96	840
2013-10-25	2916	2346	4872	17734	14143	3600	78360.1	146223	243.499	4872	244.438	42.3274	841
2013-10-25	3396	2499	4916	14714	9321	3490	76365.4	154065	212.769	4916	126.745	9895.06	842
2013-10-25	2831	3037	5582	29727	17768	4330	76562	130605	266.179	5582	324.862	0	843
2013-10-25	4023	2504	6494	19822	12765	4235	78111.2	145513	254.846	6494	216.56	8295.01	844
2013-10-25	3718	2479	5911	32288	21617	4265	77531.2	124195	246.113	5911	306.603	10635.6	845
2013-10-25	3973	2461	5869	39043	23994	4301	74905.4	115063	253.824	5869	466.297	13262.1	846
2013-10-25	3683	2172	4649	34972	19099	3687	80841.7	124029	209.901	4649	180.699	0	847
2013-10-25	3538	2669	5636	31402	20369	4548	80151.9	126329	304.528	5636	379.768	13684.4	848
2013-10-25	3224	2678	5978	30030	23629	4536	77287.4	124441	326.499	5978	469.208	3243.9	849
2013-10-25	1915	1612	4283	11960	9909	2770	73049.4	156231	217.846	4283	271.046	1435.7	850
2013-10-25	4133	2128	7390	12584	11617	3738	69817	153899	253.84	7390	161.426	10557.9	851
2013-10-25	5714	2919	9233	30772	22138	5090	65942.5	125190	380.419	9233	329.357	7892.45	852
2013-10-25	2186	2317	6725	15961	11948	3914	79612.6	150191	240.642	6725	128.037	6599.42	853
2013-10-25	2377	2363	6003	13001	9226	3693	79614.6	155873	230.187	6003	249.825	6084.79	854
2013-10-25	3613	3053	8665	15939	13208	4437	69720.8	148953	279.158	8665	308.609	4178.38	855
2013-10-25	3524	2604	4926	20156	14330	3231	75014.8	143614	198.98	4926	150.061	0	856
2013-10-25	3885	2796	7532	20452	12891	4361	74107.5	144757	283.032	7532	360.28	3123.48	857
2013-10-25	3093	2339	6738	15685	10878	3747	76527.7	151537	208.812	6738	199.856	8907.02	858
2013-10-25	3385	2331	5207	25091	17333	3694	77350.3	135676	261.356	5207	245.27	7762.45	859
2013-10-25	2970	2383	6096	19250	13202	3707	77751.9	145648	227.446	6096	360.603	6466.58	860
2013-10-25	3682	3008	6630	26273	15987	4337	80426.7	135840	253.562	6630	289.455	4004.81	861
2013-10-25	3566	2972	6777	29740	16712	4776	82179.4	131648	287.515	6777	329.184	11777.6	862
2013-10-25	3019	2064	5665	14150	9337	3426	79554	154613	224.318	5665	276.674	9352.19	863
2013-10-25	3613	2771	9703	9156	7123	4491	69389.8	161821	289.739	9703	338.104	11807.5	864
2013-10-25	2524	2794	7754	9783	8667	4249	73339.4	159650	283.368	7754	266.42	9966.44	865
2013-10-25	2871	2490	5299	17202	14866	3590	74064.3	146032	233.498	5299	128.337	5208.74	866
2013-10-25	3936	2977	5238	11279	8427	3824	76449.7	158394	202.867	5238	231.671	13410.1	867
2013-10-25	3239	2466	7234	11624	10362	4103	71877.9	156114	253.317	7234	98.9277	3721.26	868
2013-10-25	2310	2064	4764	18884	12233	3338	77578.5	146983	234.974	4764	202.182	2292.64	869
2013-10-25	3067	2965	7239	15270	12346	4102	73046.4	150484	233.775	7239	199.629	9585.96	870
2013-10-25	1983	2273	5190	11939	8310	3511	80456.9	157851	251.061	5190	193.537	4757.33	871
2013-10-25	2835	2000	4325	17531	11063	3066	75975.4	149506	251.361	4325	173.967	3443.35	872
2013-10-25	2453	2169	4916	17806	11776	3543	83017.2	148518	197.587	4916	211.309	10603.2	873
2013-10-25	2412	2277	5526	11566	10391	3446	80861.1	156143	215.314	5526	160.718	3301.55	874
2013-10-25	2530	2100	5728	10037	6915	3325	78289.7	161148	204.002	5728	229.873	6379.25	875
2013-10-25	3200	2873	7771	11551	9489	4125	79570.5	157060	233.161	7771	158.317	8616.02	876
2013-10-25	2783	2774	7604	8432	6855	4126	79632.1	162813	238.169	7604	272.339	8678.75	877
2013-10-25	3050	3408	7505	17754	15932	4513	73499.6	144414	302.371	7505	12.8072	11795.7	878
2013-10-25	3972	3354	9190	15904	13011	5069	76664.7	149185	328.899	9190	363.623	6387.6	879
2013-10-25	3037	2780	5934	29271	18870	4081	73437.3	129959	227.253	5934	191.83	2988.54	880
2013-10-25	3213	2387	5343	28238	17941	3723	74004.1	131921	216.301	5343	334.684	4392.94	881
2013-10-25	3616	2191	6099	27413	17344	3765	68354.1	133343	256.87	6099	262.789	13688.7	882
2013-10-25	4246	2964	6814	36563	21629	4944	77497.1	119908	303.473	6814	136.83	11617.8	883
2013-10-25	2534	2579	5239	15776	10676	3610	77930	151648	207.706	5239	289.517	0	884
2013-10-25	2331	2027	4150	14959	11315	3183	81342.4	151826	201.534	4150	120.299	5.76101	885
2013-10-25	2705	3236	5988	15986	13076	4304	81485	149038	221.371	5988	254.121	0	886
2013-10-25	3054	2987	4839	15810	13505	3636	77340.2	148785	266.173	4839	349.776	1877.97	887
2013-10-25	2950	2708	4397	21895	14813	3572	83294.7	141392	207.843	4397	96.5255	0	888
2013-10-25	3977	2388	6213	19009	16633	3815	73262.6	142458	221.258	6213	189.62	7944.6	889
2013-10-25	5115	3106	8210	15441	9584	4824	78201.2	153075	299.027	8210	209.747	7735.56	890
2013-10-25	2668	2908	6640	15092	9450	3957	74312.1	153558	234.29	6640	114.564	9077.38	891
2013-10-25	3051	2852	5666	20815	14455	3814	78526.4	142830	211.742	5666	158.036	2868.12	892
2013-10-25	3288	2853	5879	33136	21844	4232	78160.2	123120	243.377	5879	42.1145	1015.99	893
2013-10-25	3144	2711	5964	26489	16568	4137	77170.1	135043	256.096	5964	295.851	8233.51	894
2013-10-25	2345	2762	6159	18697	11002	4056	79846	148401	256.198	6159	177.581	9412.65	895
2013-10-25	2421	3250	6356	17379	11288	4287	77279.3	149433	256.801	6356	286.996	4157.57	896
2013-10-25	2646	2247	4815	16367	8860	3339	80957.4	152873	181.235	4815	197.888	11490.7	897
2013-10-25	4032	2418	5923	19190	13991	4022	83014.3	144919	218.774	5923	186.518	1546.98	898
2013-10-25	2018	2556	3793	16472	13090	3190	83098.7	148538	187.45	3793	122.512	527.898	899
2013-10-25	3091	2307	4208	24114	17131	3421	84192.7	136855	208.371	4208	181.138	1241.13	900
2013-10-25	3029	2378	5793	12813	8987	3569	76176.2	156300	216.323	5793	189.2	2832.3	901
2013-10-25	2539	2513	6915	12424	9011	3970	73708.5	156665	267.054	6915	166.608	11697.6	902
2013-10-25	3418	2286	4837	24627	14063	3395	76394.4	139410	209.409	4837	318.776	2754.88	903
2013-10-25	2230	2535	5701	22741	14291	3990	76820.6	141068	279.716	5701	278.518	8043.19	904
2013-10-25	3269	2587	6089	18730	14025	3961	73862.2	145345	274.325	6089	145.678	10724.9	905
2013-10-25	3003	2291	5515	17214	11042	3664	77611.2	149844	239.027	5515	208.89	5792.69	906
2013-10-25	2624	2650	5618	32641	16964	4048	74310	128495	283.522	5618	384.338	1350.06	907
2013-10-25	3507	2700	6899	19593	13376	4232	75673.1	145131	228.075	6899	208.757	9630.65	908
2013-10-25	3652	3096	5820	15610	12595	4008	73677.6	149895	224.745	5820	158.066	4784.21	909
2013-10-25	3971	2908	6274	27859	20122	4694	76874.2	130119	292.776	6274	289.096	6476.7	910
2013-10-25	3207	2551	5210	11718	10232	3506	80388.8	156150	208.763	5210	335.879	6555.75	911
2013-10-25	4001	2736	5317	19576	13165	3751	73449	145359	211.038	5317	209.833	10022.4	912
2013-10-25	4134	2692	6232	27278	17380	4244	75118.1	133442	257.376	6232	323.916	4854.31	913
2013-10-25	3483	2629	6123	20955	14382	4088	86490.1	142763	204.456	6123	308.098	3875.96	914
2013-10-25	3381	3177	7029	15315	13553	4305	79201.9	149232	244.115	7029	372.959	5887.79	915
2013-10-25	3558	3659	6112	6813	5692	4273	82086.3	165595	204.704	6112	184.102	4390	916
2013-10-25	4245	3157	5954	6367	5198	3938	77269.1	166535	212.648	5954	183.622	7246.79	917
2013-10-25	2458	3493	6345	12858	9880	4404	77027	155362	253.544	6345	385.155	4540.88	918
2013-10-25	2353	2815	6059	9358	6312	3691	79177.1	162430	182.263	6059	121.55	4777.66	919
2013-10-25	2606	2199	6257	4888	3571	3478	77157.9	169641	208.561	6257	321.445	3073.51	920
2013-10-25	2948	2756	6589	4584	3153	3630	76407.6	170363	211.255	6589	289.161	9679.33	921
2013-10-25	4380	3463	8047	6378	4737	4701	72982.3	166985	274.821	8047	128.43	9580.71	922
2013-10-25	3595	2925	4512	18036	12404	3450	74742.4	147660	222.976	4512	257.481	8305.29	923
2013-10-25	3648	3190	7167	21634	14860	4400	72099.8	141606	318.627	7167	146.953	8806.3	924
2013-10-25	2288	2415	4830	19229	11807	3442	71768.8	147064	234.458	4830	101.935	7562.24	925
2013-10-25	3199	3054	5722	13566	9667	3800	75426	154867	223.448	5722	280.598	8891.03	926
2013-10-25	2975	2639	7190	18631	13581	4261	78114.4	145888	243.088	7190	396.315	9833.44	927
2013-10-25	3056	2904	6501	10893	9103	4143	76166	158104	224.056	6501	226.03	6394.87	928
2013-10-25	2601	4137	7258	7145	6692	4997	77800.1	164263	275.542	7258	314.196	3970.8	929
2013-10-25	3064	3186	6474	18947	12394	4363	82325.3	146759	219.802	6474	148.339	119.467	930
2013-10-25	2626	2862	6528	19341	13092	4237	77976.9	145667	252.518	6528	177.095	3984.77	931
2013-10-25	2345	2099	5733	16219	10204	3578	83250.5	151677	210.306	5733	89.0152	3985.62	932
2013-10-25	3952	3258	6504	30182	19908	4744	77806.2	128010	294.75	6504	354.6	14349.6	933
2013-10-25	3423	2840	6491	14456	9394	4188	81822.3	154250	218	6491	193.809	6755.56	934
2013-10-25	2746	2632	6307	15391	12694	3711	73726.1	150015	210.728	6307	91.0648	7689.41	935
2013-10-25	2967	3075	7221	16625	11137	4474	76368.7	150338	255.009	7221	298.128	3627.92	936
2013-10-25	4120	3335	8729	11610	9170	5170	75794.9	157320	297.459	8729	249.55	14914	937
2013-10-25	2598	2829	6195	11022	7649	3965	73028.8	159429	237.551	6195	258.987	6978.29	938
2013-10-25	3022	3358	6971	8146	5245	4346	73277.9	164709	238.115	6971	116.576	4400.55	939
2013-10-25	3784	3054	7454	9024	7259	4646	73116.3	161817	291.819	7454	212.342	11743.6	940
2013-10-25	2939	3065	7023	8331	6886	4521	82031.9	162883	251.032	7023	230.374	4818.88	941
2013-10-25	3135	3064	7617	10673	7774	4184	73137.6	159653	267.86	7617	193.515	5842.75	942
2013-10-25	4777	3903	7630	13654	9196	4545	73040.6	155250	245.781	7630	372.419	10164.5	943
2013-10-25	3016	3824	9574	13138	10042	4973	72795	154920	304.286	9574	392.881	5976.2	944
2013-10-25	3152	2344	6834	9396	7706	3718	74502.1	160998	220.988	6834	199.721	11492.2	945
2013-10-25	3030	2987	6286	15439	10773	4238	77817.7	151888	213.728	6286	238.253	10195.9	946
2013-10-25	4396	2901	8370	22695	15920	4963	75153.1	139485	301.023	8370	340.505	7895.54	947
2013-10-25	3812	2846	5730	21950	14043	3984	72173	142107	217.016	5730	184.457	2136	948
2013-10-25	4207	2858	7127	18390	13222	4124	68549.9	146488	258.12	7127	232.01	11843.3	949
2013-10-25	3129	2911	4538	30540	18885	3831	80111.8	128675	219.052	4538	230.186	5360	950
2013-10-25	3609	2897	5969	26196	18893	4224	77912.4	133011	220.59	5969	163.174	9001.9	951
2013-10-25	2940	2859	5101	31314	23625	4077	72778.1	123161	280.25	5101	284.992	3700.31	952
2013-10-25	2710	2772	4969	19786	14838	3632	76500.3	143476	214.949	4969	169.978	3703.8	953
2013-10-25	2875	3823	6652	20542	12897	4385	70069.4	144661	272.923	6652	351.125	6722.22	954
2013-10-25	2923	2895	4952	30536	16849	3712	75672.8	130715	222.993	4952	310.921	2358.92	955
2013-10-25	4164	2483	5376	34986	21546	4100	76046	121568	268.801	5376	273.121	5658.49	956
2013-10-25	2670	3449	5941	10273	7247	3897	71063.7	160580	239.278	5941	259.325	4811.49	957
2013-10-25	1884	2671	6621	11742	8362	4001	77057.4	157996	243.299	6621	304.665	8106.49	958
2013-10-25	2437	2490	5734	8186	6708	3677	79090.7	163206	216.58	5734	274.054	6581.92	959
2013-10-25	2534	2973	6455	11078	6815	3789	78970.2	160207	208.387	6455	184.382	9502.29	960
2013-10-25	1914	2847	5371	14768	8754	3511	76212.7	154578	203.745	5371	216.114	7564.27	961
2013-10-25	2240	3270	6236	18134	13278	4001	71708.5	146688	259.017	6236	200.932	6700.39	962
2013-10-25	3736	2620	5198	22224	13853	3659	77475.2	142023	219.442	5198	218.107	1509.92	963
2013-10-25	3564	2829	6064	13886	10046	4186	81874	154168	215.633	6064	222.332	5043.06	964
2013-10-25	2959	2250	4498	13128	10830	3118	77876.9	154142	190.844	4498	165.467	3376.3	965
2013-10-25	3322	2712	5326	17245	14491	3824	81887.6	146364	224.638	5326	271.083	3939.97	966
2013-10-25	3913	2476	5254	28383	20873	3884	80300.2	128844	225.922	5254	291.967	213.431	967
2013-10-25	4393	3147	6970	29137	23451	4839	80361.7	125512	273.719	6970	291.907	6200.88	968
2013-10-25	3381	2703	4744	16748	12257	3606	79187.8	149095	195.042	4744	239.888	3769.47	969
2013-10-25	2877	2946	6218	13636	11690	3969	76855.8	152774	231.095	6218	241.977	2964.7	970
2013-10-25	2468	2676	3934	25848	15716	3337	73898.1	136536	191.848	3934	149.237	9252.78	971
2013-10-25	2777	2765	5309	15256	12079	3574	75013.3	150765	208.118	5309	123.284	7506.68	972
2013-10-25	4291	2579	6673	25653	19873	4346	73851.7	132574	299.2	6673	463.983	6676.27	973
2013-10-25	2715	2276	3870	17661	11076	3014	79368.7	149363	195.218	3870	80.4588	2193.79	974
2013-10-25	3907	2048	4491	25342	17087	3366	73769.7	135671	205.354	4491	0	9917.01	975
2013-10-25	2879	2559	5406	25320	19818	3773	73706.5	132962	222.303	5406	250.071	0	976
2013-10-25	3123	2504	6100	18972	13456	3989	71953.5	145672	224.051	6100	206.236	5658.35	977
2013-10-25	4908	3256	8175	17768	14113	4814	71216.6	146219	278.864	8175	317.418	7195.95	978
2013-10-25	2902	2350	5325	11331	10039	3507	77072.1	156730	203.535	5325	189.807	5304.08	979
2013-10-25	3337	2687	6503	22684	15897	4081	73570.3	139519	270.395	6503	214.382	6146.02	980
2013-10-25	3299	2327	5122	17486	11141	3482	79398	149473	194.62	5122	71.096	3800.67	981
2013-10-25	3611	2406	4897	28063	21540	3687	78804.2	128497	217.612	4897	296.086	6857.57	982
2013-10-25	3360	2660	5609	15001	13549	3542	80529.7	149550	198.084	5609	148.558	7035.33	983
2013-10-25	3737	2619	6551	16594	13421	4010	76818.9	148085	226.753	6551	174.452	1543.29	984
2013-10-25	3181	2876	7175	13220	12324	3934	74711.5	152556	249.146	7175	242.068	5041.86	985
2013-10-25	3034	2506	5921	15005	12109	3637	76807.1	150986	201.624	5921	197.809	2292.1	986
2013-10-25	3064	2597	5235	12551	11186	3724	85232.6	154363	204.277	5235	77.9328	5768.82	987
2013-10-25	2476	2430	4129	17039	13046	3165	72153.3	148015	184.833	4129	103.557	957.528	988
2013-10-25	2415	2882	7304	10413	8507	4016	71954.3	159180	237.821	7304	237.112	5815.85	989
2013-10-25	3516	2806	6803	23035	16038	4290	81379.5	139027	245.038	6803	203.039	6567.24	990
2013-10-25	3811	2518	6147	16755	13114	3530	73733.3	148231	211.922	6147	156.746	4213.49	991
2013-10-25	3716	2341	6374	20705	15463	3834	81576.2	141932	187.814	6374	227.663	8492.15	992
2013-10-25	2974	2884	5283	22764	17832	3836	82474.4	137504	229.864	5283	155.68	5155.38	993
2013-10-25	3994	2600	5803	27703	19848	4011	79893.7	130549	239.59	5803	233.99	7275.36	994
2013-10-25	4238	2951	6501	29518	22885	4325	77889.9	125697	246.333	6501	182.798	6888.42	995
2013-10-25	3705	3136	4817	31689	29437	3846	71114.2	116974	238.096	4817	306.055	5570.94	996
2013-10-25	3041	2746	4124	30522	23858	3672	73644.1	123720	255.426	4124	366.344	0	997
2013-10-25	3458	2545	3965	27896	18710	3511	77403.2	131494	217.683	3965	112.424	3047.99	998
[truncated: 300,001 more rows]
