# Supplementary material for: Structure in the variability of the basic reproductive number (R0) for Zika epidemics in the Pacific islands
Source: eLife. 2016 Nov 29;5:e19874. doi: 10.7554/eLife.19874 (PMC5262383; doi:10.7554/eLife.19874)
Supplement: Supplementary file 1. — DOI: http://dx.doi.org/10.7554/eLife.19874.031 [file elife-19874-supp1.zip › Codes_for_SSM/Tahiti_Pandey/ssm.json]

{
  "data": [
    {
      "name": "incidence_obs",
      "require": {
        "path": "data/data.csv",
        "fields": [
          "date",
          "incidence_obs"
        ]
      }
    },
    {
      "name": "Hr_obs",
      "require": {
        "path": "data/data.csv",
        "fields": [
          "date",
          "Hr_obs"
        ]
      }
    }
  ],
  "inputs": [
    {
      "name": "rho",
      "description": "population size human",
      "require": {
        "name": "rho",
        "path": "priors/rho.json"
      }
    },
    {
      "name": "H",
      "description": "population size human",
      "transformation": "H*rho",
      "require": {
        "name": "H",
        "path": "priors/H.json"
      }
    },
    {
      "name": "V",
      "description": "population size human",
      "transformation": "Vb",
      "require": {
        "name": "Vb",
        "path": "priors/Vb.json"
      }
    },
    {
      "name": "Hi",
      "description": "initial number",
      "transformation": "pr_Hi*H",
      "require": {
        "name": "pr_Hi",
        "path": "priors/pr_Hi.json"
      }
    },
    {
      "name": "He",
      "description": "initial number",
      "transformation": "pr_Hi*H"
    },
    {
      "name": "Hr",
      "description": "initial number",
      "transformation": "pr_Hr*H",
      "require": {
        "name": "pr_Hr",
        "path": "priors/pr_Hr.json"
      }
    },
    {
      "name": "Vi",
      "description": "initial number",
      "transformation": "pr_Vi*V",
      "require": {
        "name": "pr_Vi",
        "path": "priors/pr_Vi.json"
      }
    },
    {
      "name": "Ve",
      "description": "initial number",
      "transformation": "pr_Vi*V"
    },
    {
      "name": "disp",
      "description": "overdispersion",
      "require": {
        "name": "disp",
        "path": "priors/disp.json"
      }
    },
    {
      "name": "gamma_h",
      "description": "rate of recovery",
      "transformation": "1/pr_gamma",
      "require": {
        "name": "pr_gamma",
        "path": "priors/pr_gamma.json"
      }
    },
    {
      "name": "tau_v",
      "description": "extrinctic incubation",
      "transformation": "1/tau",
      "require": {
        "name": "tau",
        "path": "priors/tau.json"
      }
    },
    {
      "name": "sigma_h",
      "description": "intrinsic incubation",
      "transformation": "1/pr_sigma",
      "require": {
        "name": "pr_sigma",
        "path": "priors/pr_sigma.json"
      }
    },
    {
      "name": "baV",
      "description": "transmission",
      "require": {
        "name": "baV",
        "path": "priors/baV.json"
      }
    },
    {
      "name": "mu_v",
      "description": "birth mosquito",
      "transformation": "1/pr_muV",
      "require": {
        "name": "pr_muV",
        "path": "priors/pr_muV.json"
      }
    },
    {
      "name": "R0",
      "description": "transmission",
      "require": {
        "name": "R0",
        "path": "priors/R0.json"
      }
    },
    {
      "name": "rep",
      "description": "observation rate",
      "require": {
        "name": "rep",
        "path": "priors/rep.json"
      }
    }
  ],
  "populations": [
    {
      "name": "Humans",
      "composition": [
        "Hs",
        "He",
        "Hi",
        "Hr"
      ],
      "remainder": {
        "name": "Hs",
        "pop_size": "H"
      }
    },
    {
      "name": "Mosquitoes",
      "composition": [
        "Vs",
        "Vi",
        "Ve"
      ],
      "remainder": {
        "name": "Vs",
        "pop_size": "V"
      }
    }
  ],
  "reactions": [
    {
      "from": "Hs",
      "to": "He",
      "description": "infection human",
      "rate": "((R0*gamma_h*mu_v*(mu_v+tau_v))/(baV*tau_v))*Vi/V",
      "keywords": [
        "transmission"
      ]
    },
    {
      "from": "He",
      "to": "Hi",
      "description": "incubation",
      "rate": "sigma_h",
      "keywords": [
        "incubation"
      ],
      "accumulators": [
        "incidence"
      ]
    },
    {
      "from": "Hi",
      "to": "Hr",
      "description": "recovery",
      "rate": "gamma_h",
      "keywords": [
        "recovery"
      ]
    },
    {
      "from": "Vs",
      "to": "Ve",
      "description": "infection mosquito",
      "rate": "baV*Hi/H",
      "keywords": [
        "infection"
      ]
    },
    {
      "from": "Ve",
      "to": "Vi",
      "description": "incubation",
      "rate": "tau_v"
    },
    {
      "from": "Vi",
      "to": "U",
      "description": "death mosquito",
      "rate": "mu_v"
    },
    {
      "from": "Ve",
      "to": "U",
      "description": "death mosquito",
      "rate": "mu_v"
    },
    {
      "from": "Vs",
      "to": "U",
      "description": "death mosquito",
      "rate": "mu_v"
    },
    {
      "from": "U",
      "to": "Vs",
      "description": "birth mosquito",
      "rate": "V*mu_v"
    }
  ],
  "observations": [
    {
      "name": "incidence_obs",
      "start": "2013-10-04",
      "distribution": "discretized_normal",
      "mean": "rep* (incidence)",
      "sd": "sqrt(rep*(incidence) +  (pow(rep*(incidence),2)*disp))"
    },
    {
      "name": "Hr_obs",
      "start": "2013-10-04",
      "distribution": "discretized_normal",
      "mean": "Hr",
      "sd": "3562"
    }
  ]
}
