# Supplementary material for: Structure in the variability of the basic reproductive number (R0) for Zika epidemics in the Pacific islands
Source: eLife. 2016 Nov 29;5:e19874. doi: 10.7554/eLife.19874 (PMC5262383; doi:10.7554/eLife.19874)
Supplement: Supplementary file 1. — DOI: http://dx.doi.org/10.7554/eLife.19874.031 [file elife-19874-supp1.zip › Codes_for_SSM/Tahiti_Pandey/theta_simplex.json]

{"resources":[{"data":{"rep":0.056483852964127675,"rho":0.50363715093628414,"pr_gamma":4.0833973912687886,"tau":10.424079444065637,"pr_sigma":4.0858374076502457,"pr_Hi":9.9999999999999995e-7,"pr_muV":14.787501541891297,"pr_Vi":0.015282501994585399,"R0":4.4060889680598185,"baV":0.40200323158847451},"name":"values","description":"initial values for the parameters"},{"data":{"rep":{"rep":0.00085023042513057603},"rho":{"rho":0.0546090904856101},"pr_gamma":{"pr_gamma":0.63167608852097601},"tau":{"tau":1.0163200262802401},"pr_sigma":{"pr_sigma":0.36074026055339398},"pr_Hi":{"pr_Hi":0.032718090869925998},"pr_muV":{"pr_muV":1.87606430515492},"pr_Vi":{"pr_Vi":0.017386168992160202},"R0":{"R0":0.479605123400688},"baV":{"baV":0.44741470972076097}},"name":"covariance","description":"covariance matrix"},{"data":{"id":0,"log_likelihood":null,"n_parameters":10,"log_ltp":-131.58291243809484,"n_data":26,"AIC":null,"AICc":null,"DIC":null,"sum_squares":null},"name":"summary"}]}
