# Supplementary material for: Structure in the variability of the basic reproductive number (R0) for Zika epidemics in the Pacific islands
Source: eLife. 2016 Nov 29;5:e19874. doi: 10.7554/eLife.19874 (PMC5262383; doi:10.7554/eLife.19874)
Supplement: Supplementary file 1. — DOI: http://dx.doi.org/10.7554/eLife.19874.031 [file elife-19874-supp1.zip › Codes_for_SSM/Yap_Laneri/data/data.csv]

incidence_obs	date	Hr_obs
0	2007-04-01	NA
0	2007-04-08	NA
1	2007-04-15	NA
2	2007-04-22	NA
0	2007-04-29	NA
1	2007-05-06	NA
1	2007-05-13	NA
9	2007-05-20	NA
29	2007-05-27	NA
15	2007-06-03	NA
9	2007-06-10	NA
15	2007-06-17	NA
19	2007-06-24	NA
6	2007-07-01	NA
1	2007-07-08	NA
0	2007-07-15	NA
0	2007-07-22	NA
0	2007-07-29	5005
