# Supplementary material for: Structure in the variability of the basic reproductive number (R0) for Zika epidemics in the Pacific islands
Source: eLife. 2016 Nov 29;5:e19874. doi: 10.7554/eLife.19874 (PMC5262383; doi:10.7554/eLife.19874)
Supplement: Supplementary file 1. — DOI: http://dx.doi.org/10.7554/eLife.19874.031 [file elife-19874-supp1.zip › Codes_for_SSM/Yap_Laneri/theta_simplex.json]

{
  "resources": [
    {
      "name": "values",
      "description": "initial values for the parameters",
      "data": {
        "pr_Hi": 0.00010000000000055654,
        "lambda0": 0.00010000371799212163,
        "R0": 5.2724709567306602,
        "pr_gamma": 5.1493203837789858,
        "pr_sigma": 4.0958575148722032,
        "rep": 0.024084154603801651,
        "rho": 0.73212739883627542,
        "tau": 10.620294624481495
      }
    },
    {
      "name": "covariance",
      "description": "covariance matrix",
      "data": {
        "lambda0": {
          "lambda0": 0.026105117305305299
        },
        "pr_Hi": {
          "pr_Hi": 0.079401539209375593
        },
        "R0": {
          "R0": 1.6373713393695699
        },
        "pr_sigma": {
          "pr_sigma": 0.46916451716470597
        },
        "pr_gamma": {
          "pr_gamma": 0.53145688934907898
        },
        "rep": {
          "rep": 0.011752142640761999
        },
        "rho": {
          "rho": 0.071496353973634505
        },
        "tau": {
          "tau": 0.97535128020614303
        }
      }
    },
    {
      "name": "summary",
      "data": {
        "id": 0,
        "log_ltp": -48.690364892094784,
        "n_parameters": 8,
        "AIC": null,
        "sum_squares": null,
        "AICc": null,
        "DIC": null,
        "log_likelihood": null,
        "n_data": 19
      }
    }
  ]
}
