# Supplementary material for: Structure in the variability of the basic reproductive number (R0) for Zika epidemics in the Pacific islands
Source: eLife. 2016 Nov 29;5:e19874. doi: 10.7554/eLife.19874 (PMC5262383; doi:10.7554/eLife.19874)
Supplement: Supplementary file 1. — DOI: http://dx.doi.org/10.7554/eLife.19874.031 [file elife-19874-supp1.zip › Codes_for_SSM/Yap_Pandey/theta_simplex.json]

{
  "resources": [
    {
      "data": {
        "baV": 0.16702832788754227,
        "rho": 0.72782240722532143,
        "pr_gamma": 5.1532064951484129,
        "pr_Vi": 0.00010103654288939624,
        "pr_sigma": 4.0466947826327413,
        "tau": 10.539954239768479,
        "rep": 0.024145323223445082,
        "pr_Hi": 0.00010000024608791508,
        "pr_muV": 15.326610325001514,
        "R0": 9.4133596604579246
      },
      "name": "values",
      "description": "initial values for the parameters"
    },
    {
      "data": {
        "baV": {
          "baV": 0.078240426257252693
        },
        "rho": {
          "rho": 0.0252333443844691
        },
        "pr_gamma": {
          "pr_gamma": 0.48848701721327598
        },
        "pr_Vi": {
          "pr_Vi": 0.094490859958871701
        },
        "pr_sigma": {
          "pr_sigma": 0.41154413166882697
        },
        "tau": {
          "tau": 1.0289718215536301
        },
        "rep": {
          "rep": 0.038678401638753697
        },
        "pr_Hi": {
          "pr_Hi": 0.038783442797281298
        },
        "pr_muV": {
          "pr_muV": 1.5578295374565101
        },
        "R0": {
          "R0": 1.79214636143297
        }
      },
      "name": "covariance",
      "description": "covariance matrix"
    },
    {
      "data": {
        "n_parameters": 10,
        "id": 0,
        "DIC": null,
        "sum_squares": null,
        "AIC": null,
        "AICc": null,
        "log_likelihood": null,
        "log_ltp": -52.211874323824304,
        "n_data": 19
      },
      "name": "summary"
    }
  ]
}
